# Supplementary material for: Single-molecule RNA sizing enables quantitative analysis of alternative transcription termination
Source: Nat Commun. 2024 Feb 24;15:1699. doi: 10.1038/s41467-024-45968-8 (PMC10894232; doi:10.1038/s41467-024-45968-8)
Supplement: Supplementary file 4 — Source data [file 41467_2024_45968_MOESM4_ESM.zip]

Archive with 5 entries (5 files):
- Raw files/Figure1.xlsx
- Raw files/Figure2.xlsx
- Raw files/Figure3.xlsx
- Raw files/Figure4.xlsx
- Raw files/SupplementaryFigures.xlsx
