# Supplementary material for: Single-molecule RNA sizing enables quantitative analysis of alternative transcription termination
Source: Nat Commun. 2024 Feb 24;15:1699. doi: 10.1038/s41467-024-45968-8 (PMC10894232; doi:10.1038/s41467-024-45968-8)
Supplement: Supplementary file 4 — Source data [file 41467_2024_45968_MOESM4_ESM.zip › Raw files/Figure2.xlsx]

## Sheet: Figure 2a
RNA identifier (PT)			RNA identifier (END)
Time (ms)	Current (nA)		Time (ms)	Current (nA)
0	0.00180771		0	0.00331344
0.001	0.00180771		0.001	0.00395729
0.002	0.00180771		0.002	0.00588883
0.003	0.00180771		0.003	0.00975191
0.004	-0.000123791		0.004	0.00975191
0.005	-0.000123791		0.005	0.00846422
0.006	0.000520042		0.006	0.00653268
0.007	0.00180771		0.007	0.00331344
0.008	0.00116387		0.008	9.4212e-05
0.009	0.00116387		0.009	-0.00248117
0.01	0.00180771		0.01	-0.00441271
0.011	0.00116387		0.011	-0.00441271
0.012	-0.000123791		0.012	-0.00183733
0.013	-0.00141146		0.013	0.0013819
0.014	-0.00334295		0.014	0.00460114
0.015	-0.00334295		0.015	0.00782037
0.016	-0.00205529		0.016	0.0110396
0.017	-0.000767624		0.017	0.0116834
0.018	0.000520042		0.018	0.013615
0.019	0.00502687		0.019	0.0123273
0.02	0.0101775		0.02	0.0116834
0.021	0.012109		0.021	0.00910806
0.022	0.012109		0.022	0.00846422
0.023	0.0108214		0.023	0.00717652
0.024	0.0095337		0.024	0.00524498
0.025	0.0076022		0.025	0.00395729
0.026	0.00438304		0.026	0.00524498
0.027	0.00116387		0.027	0.00460114
0.028	-0.000123791		0.028	0.00524498
0.029	-0.00205529		0.029	0.00588883
0.03	-0.000123791		0.03	0.00653268
0.031	-0.000123791		0.031	0.00782037
0.032	0.00309537		0.032	0.00782037
0.033	0.00373921		0.033	0.00846422
0.034	0.00631454		0.034	0.00717652
0.035	0.0076022		0.035	0.00653268
0.036	0.00824603		0.036	0.00524498
0.037	0.00631454		0.037	0.00331344
0.038	0.00245154		0.038	0.0013819
0.039	-0.000123791		0.039	-0.00119348
0.04	-0.00398679		0.04	-0.00119348
0.041	-0.00784978		0.041	-0.00248117
0.042	-0.0130004		0.042	-0.00441271
0.043	-0.0149319		0.043	-0.00505656
0.044	-0.0162196		0.044	-0.00441271
0.045	-0.0149319		0.045	-0.00312502
0.046	-0.0123566		0.046	-0.00119348
0.047	-0.00913745		0.047	0.0026696
0.048	-0.00527445		0.048	0.00524498
0.049	-0.00205529		0.049	0.00782037
0.05	0.000520042		0.05	0.0103958
0.051	0.00116387		0.051	0.0110396
0.052	0.00116387		0.052	0.0103958
0.053	-0.000767624		0.053	0.0116834
0.054	-0.00205529		0.054	0.0103958
0.055	-0.00334295		0.055	0.00975191
0.056	-0.00463062		0.056	0.00846422
0.057	-0.00656212		0.057	0.00717652
0.058	-0.00913745		0.058	0.00653268
0.059	-0.0104251		0.059	0.00717652
0.06	-0.0104251		0.06	0.00846422
0.061	-0.00784978		0.061	0.0110396
0.062	-0.00656212		0.062	0.013615
0.063	-0.00398679		0.063	0.0155465
0.064	-0.00334295		0.064	0.0200535
0.065	-0.000767624		0.065	0.0226288
0.066	-0.00141146		0.066	0.0232727
0.067	-0.00141146		0.067	0.0232727
0.068	-0.00398679		0.068	0.0213411
0.069	-0.00784978		0.069	0.0187658
0.07	-0.0110689		0.07	0.0155465
0.071	-0.0136443		0.071	0.0123273
0.072	-0.0142881		0.072	0.0110396
0.073	-0.0136443		0.073	0.00782037
0.074	-0.0123566		0.074	0.00910806
0.075	-0.00591829		0.075	0.0110396
0.076	-0.00205529		0.076	0.0129711
0.077	0.0056707		0.077	0.0142588
0.078	0.0114652		0.078	0.0161904
0.079	0.0153282		0.079	0.0181219
0.08	0.019835		0.08	0.0181219
0.081	0.0204789		0.081	0.0155465
0.082	0.0204789		0.082	0.0142588
0.083	0.0166159		0.083	0.0129711
0.084	0.0133967		0.084	0.0103958
0.085	0.00631454		0.085	0.00717652
0.086	0.00245154		0.086	0.00331344
0.087	-0.00398679		0.087	0.000738058
0.088	-0.00720595		0.088	-0.00248117
0.089	-0.00784978		0.089	-0.00441271
0.09	-0.00656212		0.09	-0.0069881
0.091	-0.00656212		0.091	-0.00763195
0.092	-0.00463062		0.092	-0.00570041
0.093	-0.000767624		0.093	-0.00505656
0.094	0.00116387		0.094	0.000738058
0.095	0.0056707		0.095	0.00395729
0.096	0.00373921		0.096	0.00717652
0.097	0.0056707		0.097	0.00975191
0.098	0.00502687		0.098	0.0116834
0.099	0.000520042		0.099	0.0129711
0.1	-0.000767624		0.1	0.0129711
0.101	-0.00527445		0.101	0.0123273
0.102	-0.00720595		0.102	0.0103958
0.103	-0.00978128		0.103	0.00910806
0.104	-0.00849362		0.104	0.00588883
0.105	-0.00720595		0.105	0.00395729
0.106	-0.00527445		0.106	0.00331344
0.107	-0.00205529		0.107	0.0013819
0.108	0.00116387		0.108	0.00202575
0.109	0.00309537		0.109	0.0026696
0.11	0.00373921		0.11	-0.00119348
0.111	0.00309537		0.111	-0.00505656
0.112	0.00180771		0.112	-0.0069881
0.113	-0.000767624		0.113	-0.0108512
0.114	-0.00269912		0.114	-0.0147143
0.115	-0.00591829		0.115	-0.0179335
0.116	-0.00656212		0.116	-0.0205089
0.117	-0.00784978		0.117	-0.0224404
0.118	-0.00591829		0.118	-0.0230843
0.119	-0.00591829		0.119	-0.0224404
0.12	-0.00205529		0.12	-0.019865
0.121	-0.00141146		0.121	-0.0147143
0.122	0.00116387		0.122	-0.00891964
0.123	0.00116387		0.123	-0.00248117
0.124	0.00116387		0.124	0.00524498
0.125	0.000520042		0.125	0.0110396
0.126	0.00116387		0.126	0.013615
0.127	-0.000767624		0.127	0.0161904
0.128	-0.00141146		0.128	0.0155465
0.129	-0.00398679		0.129	0.0155465
0.13	-0.00591829		0.13	0.0116834
0.131	-0.00656212		0.131	0.00910806
0.132	-0.00849362		0.132	0.00588883
0.133	-0.00849362		0.133	0.00331344
0.134	-0.00784978		0.134	0.00202575
0.135	-0.00527445		0.135	0.00202575
0.136	-0.00269912		0.136	0.0026696
0.137	0.000520042		0.137	0.00524498
0.138	0.00373921		0.138	0.00782037
0.139	0.00695837		0.139	0.00910806
0.14	0.0056707		0.14	0.0123273
0.141	0.00695837		0.141	0.0149027
0.142	0.0056707		0.142	0.0161904
0.143	0.00438304		0.143	0.0149027
0.144	0.00180771		0.144	0.0116834
0.145	-0.00269912		0.145	0.00717652
0.146	-0.00527445		0.146	0.0013819
0.147	-0.00527445		0.147	-0.00505656
0.148	-0.00398679		0.148	-0.00891964
0.149	-0.00334295		0.149	-0.0121389
0.15	-0.000123791		0.15	-0.0140704
0.151	0.00309537		0.151	-0.0147143
0.152	0.00631454		0.152	-0.011495
0.153	0.00631454		0.153	-0.0108512
0.154	0.00695837		0.154	-0.00570041
0.155	0.0056707		0.155	-0.00248117
0.156	0.00631454		0.156	0.0026696
0.157	0.00502687		0.157	0.00717652
0.158	0.00309537		0.158	0.0110396
0.159	0.00245154		0.159	0.0129711
0.16	0.00245154		0.16	0.0149027
0.161	0.00180771		0.161	0.0155465
0.162	0.00309537		0.162	0.0149027
0.163	0.00245154		0.163	0.013615
0.164	0.00180771		0.164	0.0123273
0.165	0.00116387		0.165	0.00910806
0.166	-0.00141146		0.166	0.00782037
0.167	-0.00141146		0.167	0.00717652
0.168	-0.00269912		0.168	0.00524498
0.169	-0.00463062		0.169	0.00717652
0.17	-0.00205529		0.17	0.00653268
0.171	-0.00205529		0.171	0.00717652
0.172	-0.00205529		0.172	0.00782037
0.173	-0.00141146		0.173	0.00846422
0.174	-0.00141146		0.174	0.00910806
0.175	-0.000767624		0.175	0.00782037
0.176	-0.00463062		0.176	0.00846422
0.177	-0.00463062		0.177	0.0103958
0.178	-0.00720595		0.178	0.00975191
0.179	-0.0104251		0.179	0.00846422
0.18	-0.0117128		0.18	0.00717652
0.181	-0.0123566		0.181	0.00460114
0.182	-0.0110689		0.182	0.00524498
0.183	-0.00913745		0.183	0.00331344
0.184	-0.00591829		0.184	0.00460114
0.185	-0.00591829		0.185	0.00524498
0.186	-0.00269912		0.186	0.00524498
0.187	-0.00141146		0.187	0.00653268
0.188	-0.000123791		0.188	0.00717652
0.189	-0.000123791		0.189	0.00588883
0.19	-0.00141146		0.19	0.00460114
0.191	-0.00141146		0.191	0.00395729
0.192	-0.00334295		0.192	0.000738058
0.193	-0.00656212		0.193	-0.00119348
0.194	-0.00656212		0.194	-0.00183733
0.195	-0.00913745		0.195	-0.00248117
0.196	-0.0110689		0.196	-0.000549634
0.197	-0.0136443		0.197	0.0013819
0.198	-0.0136443		0.198	0.00524498
0.199	-0.0130004		0.199	0.00782037
0.2	-0.0104251		0.2	0.0103958
0.201	-0.00849362		0.201	0.0116834
0.202	-0.00656212		0.202	0.0110396
0.203	-0.00334295		0.203	0.00975191
0.204	-0.00141146		0.204	0.00846422
0.205	-0.000767624		0.205	0.00653268
0.206	-0.000123791		0.206	0.00395729
0.207	-0.000767624		0.207	0.00331344
0.208	-0.00205529		0.208	0.00331344
0.209	-0.00334295		0.209	0.0026696
0.21	-0.00463062		0.21	0.00331344
0.211	-0.00591829		0.211	0.00395729
0.212	-0.00784978		0.212	0.00524498
0.213	-0.00849362		0.213	0.00331344
0.214	-0.0104251		0.214	0.00460114
0.215	-0.00978128		0.215	0.00524498
0.216	-0.00978128		0.216	0.00395729
0.217	-0.00913745		0.217	0.00395729
0.218	-0.00720595		0.218	0.00395729
0.219	-0.00398679		0.219	0.00653268
0.22	-0.00141146		0.22	0.00588883
0.221	0.00116387		0.221	0.00524498
0.222	0.00438304		0.222	0.00588883
0.223	0.00695837		0.223	0.00524498
0.224	0.00824603		0.224	0.00460114
0.225	0.0076022		0.225	0.00653268
0.226	0.00695837		0.226	0.00717652
0.227	0.0056707		0.227	0.00910806
0.228	0.00438304		0.228	0.0110396
0.229	0.00245154		0.229	0.0103958
0.23	-0.000123791		0.23	0.0123273
0.231	0.000520042		0.231	0.0116834
0.232	0.000520042		0.232	0.0110396
0.233	-0.000123791		0.233	0.0103958
0.234	0.00373921		0.234	0.00782037
0.235	0.00502687		0.235	0.00588883
0.236	0.00631454		0.236	0.00395729
0.237	0.00631454		0.237	0.00202575
0.238	0.0076022		0.238	0.0013819
0.239	0.00502687		0.239	0.000738058
0.24	0.000520042		0.24	0.0026696
0.241	-0.00334295		0.241	0.0026696
0.242	-0.00720595		0.242	0.0026696
0.243	-0.0123566		0.243	9.4212e-05
0.244	-0.0149319		0.244	-0.00376887
0.245	-0.0200826		0.245	-0.00827579
0.246	-0.0226579		0.246	-0.0147143
0.247	-0.0278086		0.247	-0.0250158
0.248	-0.0297401		0.248	-0.0340296
0.249	-0.0381099		0.249	-0.0417558
0.25	-0.0471236		0.25	-0.0488381
0.251	-0.0600002		0.251	-0.0559204
0.252	-0.0728769		0.252	-0.061715
0.253	-0.0883288		0.253	-0.0707289
0.254	-0.105712		0.254	-0.0816743
0.255	-0.12374		0.255	-0.0977704
0.256	-0.141123		0.256	-0.11773
0.257	-0.155287		0.257	-0.142196
0.258	-0.16752		0.258	-0.167306
0.259	-0.180397		0.259	-0.192416
0.26	-0.189411		0.26	-0.213019
0.261	-0.199068		0.261	-0.228471
0.262	-0.210013		0.262	-0.239416
0.263	-0.218383		0.263	-0.244567
0.264	-0.229972		0.264	-0.241992
0.265	-0.241561		0.265	-0.236841
0.266	-0.252506		0.266	-0.229759
0.267	-0.258944		0.267	-0.218813
0.268	-0.266026		0.268	-0.204649
0.269	-0.267958		0.269	-0.19306
0.27	-0.267314		0.27	-0.178895
0.271	-0.263451		0.271	-0.16473
0.272	-0.257657		0.272	-0.150566
0.273	-0.251862		0.273	-0.138977
0.274	-0.243492		0.274	-0.128031
0.275	-0.232547		0.275	-0.121593
0.276	-0.219027		0.276	-0.118373
0.277	-0.206794		0.277	-0.11773
0.278	-0.193917		0.278	-0.119661
0.279	-0.182972		0.279	-0.124168
0.28	-0.174602		0.28	-0.128675
0.281	-0.168164		0.281	-0.133182
0.282	-0.163657		0.282	-0.135757
0.283	-0.161726		0.283	-0.138977
0.284	-0.159794		0.284	-0.140908
0.285	-0.160438		0.285	-0.144127
0.286	-0.159794		0.286	-0.144771
0.287	-0.160438		0.287	-0.146059
0.288	-0.161726		0.288	-0.150566
0.289	-0.158507		0.289	-0.155073
0.29	-0.159794		0.29	-0.162799
0.291	-0.157863		0.291	-0.169237
0.292	-0.158507		0.292	-0.17632
0.293	-0.160438		0.293	-0.182114
0.294	-0.161726		0.294	-0.185333
0.295	-0.164945		0.295	-0.184046
0.296	-0.172671		0.296	-0.182114
0.297	-0.181041		0.297	-0.175676
0.298	-0.189411		0.298	-0.169237
0.299	-0.198424		0.299	-0.160223
0.3	-0.204862		0.3	-0.15121
0.301	-0.210013		0.301	-0.146059
0.302	-0.211945		0.302	-0.140264
0.303	-0.209369		0.303	-0.137689
0.304	-0.205506		0.304	-0.136401
0.305	-0.199068		0.305	-0.136401
0.306	-0.191342		0.306	-0.137045
0.307	-0.18426		0.307	-0.138977
0.308	-0.177822		0.308	-0.13962
0.309	-0.172671		0.309	-0.138333
0.31	-0.170739		0.31	-0.137045
0.311	-0.170096		0.311	-0.135113
0.312	-0.169452		0.312	-0.13447
0.313	-0.169452		0.313	-0.129963
0.314	-0.170739		0.314	-0.1261
0.315	-0.171383		0.315	-0.12288
0.316	-0.172671		0.316	-0.119017
0.317	-0.173959		0.317	-0.117086
0.318	-0.174602		0.318	-0.113867
0.319	-0.175246		0.319	-0.113223
0.32	-0.173959		0.32	-0.112579
0.321	-0.172027		0.321	-0.112579
0.322	-0.168164		0.322	-0.111935
0.323	-0.163657		0.323	-0.112579
0.324	-0.15915		0.324	-0.113223
0.325	-0.155287		0.325	-0.115154
0.326	-0.152712		0.326	-0.113867
0.327	-0.152068		0.327	-0.113223
0.328	-0.152712		0.328	-0.110647
0.329	-0.154644		0.329	-0.10936
0.33	-0.158507		0.33	-0.106784
0.331	-0.163013		0.331	-0.104209
0.332	-0.166876		0.332	-0.104853
0.333	-0.171383		0.333	-0.102921
0.334	-0.173959		0.334	-0.104209
0.335	-0.179753		0.335	-0.106784
0.336	-0.186191		0.336	-0.110647
0.337	-0.191342		0.337	-0.113867
0.338	-0.197136		0.338	-0.120305
0.339	-0.201643		0.339	-0.127387
0.34	-0.204862		0.34	-0.135757
0.341	-0.208082		0.341	-0.14284
0.342	-0.207438		0.342	-0.149922
0.343	-0.206794		0.343	-0.157004
0.344	-0.205506		0.344	-0.161511
0.345	-0.202287		0.345	-0.165374
0.346	-0.198424		0.346	-0.169237
0.347	-0.196493		0.347	-0.169881
0.348	-0.191986		0.348	-0.171169
0.349	-0.188123		0.349	-0.171813
0.35	-0.182972		0.35	-0.171813
0.351	-0.177822		0.351	-0.171169
0.352	-0.168164		0.352	-0.171169
0.353	-0.159794		0.353	-0.169881
0.354	-0.150781		0.354	-0.168593
0.355	-0.138548		0.355	-0.165374
0.356	-0.127603		0.356	-0.160867
0.357	-0.117945		0.357	-0.155073
0.358	-0.108288		0.358	-0.149278
0.359	-0.101205		0.359	-0.144771
0.36	-0.0941233		0.36	-0.140264
0.361	-0.0902603		0.361	-0.137045
0.362	-0.0863974		0.362	-0.135113
0.363	-0.0825344		0.363	-0.131894
0.364	-0.079959		0.364	-0.13125
0.365	-0.076096		0.365	-0.13125
0.366	-0.0703015		0.366	-0.129963
0.367	-0.064507		0.367	-0.129963
0.368	-0.0593564		0.368	-0.129319
0.369	-0.0554934		0.369	-0.128675
0.37	-0.0509866		0.37	-0.126743
0.371	-0.0490551		0.371	-0.1261
0.372	-0.0490551		0.372	-0.123524
0.373	-0.0477674		0.373	-0.120949
0.374	-0.0484112		0.374	-0.119017
0.375	-0.0477674		0.375	-0.11773
0.376	-0.0477674		0.376	-0.117086
0.377	-0.0496989		0.377	-0.11773
0.378	-0.0490551		0.378	-0.119017
0.379	-0.0496989		0.379	-0.122237
0.38	-0.0477674		0.38	-0.127387
0.381	-0.0471236		0.381	-0.130607
0.382	-0.0464797		0.382	-0.133182
0.383	-0.0439044		0.383	-0.133182
0.384	-0.0406852		0.384	-0.133182
0.385	-0.0387537		0.385	-0.130607
0.386	-0.0374661		0.386	-0.127387
0.387	-0.0355346		0.387	-0.12288
0.388	-0.0342469		0.388	-0.117086
0.389	-0.0329593		0.389	-0.113223
0.39	-0.0310278		0.39	-0.110647
0.391	-0.0284524		0.391	-0.108716
0.392	-0.0284524		0.392	-0.10936
0.393	-0.0290963		0.393	-0.110647
0.394	-0.0303839		0.394	-0.113223
0.395	-0.0297401		0.395	-0.117086
0.396	-0.0297401		0.396	-0.11773
0.397	-0.0323154		0.397	-0.120949
0.398	-0.0303839		0.398	-0.120949
0.399	-0.0303839		0.399	-0.118373
0.4	-0.0271648		0.4	-0.11451
0.401	-0.0239456		0.401	-0.110003
0.402	-0.0200826		0.402	-0.104853
0.403	-0.0181511		0.403	-0.101633
0.404	-0.0142881		0.404	-0.0971266
0.405	-0.0136443		0.405	-0.0958389
0.406	-0.0123566		0.406	-0.0958389
0.407	-0.0136443		0.407	-0.0971266
0.408	-0.0149319		0.408	-0.0990581
0.409	-0.0155758		0.409	-0.105497
0.41	-0.0162196		0.41	-0.110003
0.411	-0.0181511		0.411	-0.115154
0.412	-0.0181511		0.412	-0.119017
0.413	-0.0194388		0.413	-0.120949
0.414	-0.0187949		0.414	-0.121593
0.415	-0.0200826		0.415	-0.123524
0.416	-0.0200826		0.416	-0.12288
0.417	-0.0233018		0.417	-0.121593
0.418	-0.0220141		0.418	-0.120949
0.419	-0.0233018		0.419	-0.119017
0.42	-0.0252333		0.42	-0.119661
0.421	-0.0258771		0.421	-0.11773
0.422	-0.0271648		0.422	-0.118373
0.423	-0.0290963		0.423	-0.118373
0.424	-0.0316716		0.424	-0.118373
0.425	-0.0336031		0.425	-0.119661
0.426	-0.0355346		0.426	-0.119017
0.427	-0.0361784		0.427	-0.117086
0.428	-0.0361784		0.428	-0.116442
0.429	-0.0336031		0.429	-0.11451
0.43	-0.0297401		0.43	-0.111291
0.431	-0.0252333		0.431	-0.10936
0.432	-0.0213703		0.432	-0.10614
0.433	-0.0175073		0.433	-0.103565
0.434	-0.0142881		0.434	-0.100346
0.435	-0.0136443		0.435	-0.10099
0.436	-0.0155758		0.436	-0.099702
0.437	-0.0194388		0.437	-0.0990581
0.438	-0.0226579		0.438	-0.101633
0.439	-0.0278086		0.439	-0.102921
0.44	-0.0303839		0.44	-0.105497
0.441	-0.0303839		0.441	-0.108716
0.442	-0.0310278		0.442	-0.11451
0.443	-0.0278086		0.443	-0.120305
0.444	-0.0245894		0.444	-0.126743
0.445	-0.0207264		0.445	-0.13125
0.446	-0.0168634		0.446	-0.133182
0.447	-0.0149319		0.447	-0.133826
0.448	-0.0142881		0.448	-0.133182
0.449	-0.0149319		0.449	-0.13125
0.45	-0.0175073		0.45	-0.130607
0.451	-0.0200826		0.451	-0.129319
0.452	-0.0220141		0.452	-0.128675
0.453	-0.0239456		0.453	-0.1261
0.454	-0.0233018		0.454	-0.125456
0.455	-0.0213703		0.455	-0.124168
0.456	-0.0200826		0.456	-0.123524
0.457	-0.0187949		0.457	-0.120949
0.458	-0.0168634		0.458	-0.118373
0.459	-0.0162196		0.459	-0.116442
0.46	-0.0155758		0.46	-0.113867
0.461	-0.0149319		0.461	-0.113223
0.462	-0.0142881		0.462	-0.113223
0.463	-0.0142881		0.463	-0.116442
0.464	-0.0117128		0.464	-0.11773
0.465	-0.0104251		0.465	-0.121593
0.466	-0.0123566		0.466	-0.12288
0.467	-0.0142881		0.467	-0.124812
0.468	-0.0175073		0.468	-0.128031
0.469	-0.0200826		0.469	-0.128031
0.47	-0.0239456		0.47	-0.129963
0.471	-0.0265209		0.471	-0.130607
0.472	-0.0271648		0.472	-0.132538
0.473	-0.0258771		0.473	-0.133826
0.474	-0.0245894		0.474	-0.136401
0.475	-0.0226579		0.475	-0.136401
0.476	-0.0194388		0.476	-0.136401
0.477	-0.0181511		0.477	-0.13447
0.478	-0.0155758		0.478	-0.132538
0.479	-0.0149319		0.479	-0.128675
0.48	-0.0123566		0.48	-0.124168
0.481	-0.0117128		0.481	-0.121593
0.482	-0.0110689		0.482	-0.120305
0.483	-0.00978128		0.483	-0.117086
0.484	-0.00978128		0.484	-0.120305
0.485	-0.0110689		0.485	-0.118373
0.486	-0.0136443		0.486	-0.120949
0.487	-0.0142881		0.487	-0.122237
0.488	-0.0175073		0.488	-0.126743
0.489	-0.0175073		0.489	-0.128031
0.49	-0.0168634		0.49	-0.130607
0.491	-0.0142881		0.491	-0.133182
0.492	-0.0142881		0.492	-0.135113
0.493	-0.0117128		0.493	-0.135113
0.494	-0.0110689		0.494	-0.13447
0.495	-0.0117128		0.495	-0.132538
0.496	-0.0136443		0.496	-0.129963
0.497	-0.0175073		0.497	-0.12288
0.498	-0.0213703		0.498	-0.115154
0.499	-0.0239456		0.499	-0.108072
0.5	-0.0252333		0.5	-0.101633
0.501	-0.0258771		0.501	-0.095195
0.502	-0.0245894		0.502	-0.0919758
0.503	-0.0226579		0.503	-0.0894004
0.504	-0.0168634		0.504	-0.0874689
0.505	-0.0123566		0.505	-0.0887566
0.506	-0.00784978		0.506	-0.0881127
0.507	-0.00398679		0.507	-0.0887566
0.508	-0.00205529		0.508	-0.086825
0.509	-0.000767624		0.509	-0.0861812
0.51	-0.000123791		0.51	-0.082962
0.511	-0.00269912		0.511	-0.0797427
0.512	-0.00463062		0.512	-0.0765235
0.513	-0.00913745		0.513	-0.0726604
0.514	-0.0117128		0.514	-0.0655781
0.515	-0.0155758		0.515	-0.0591396
0.516	-0.0181511		0.516	-0.0546327
0.517	-0.0200826		0.517	-0.0501258
0.518	-0.0187949		0.518	-0.0462627
0.519	-0.0162196		0.519	-0.0417558
0.52	-0.0142881		0.52	-0.0404681
0.521	-0.0104251		0.521	-0.0385366
0.522	-0.00591829		0.522	-0.036605
0.523	-0.00269912		0.523	-0.036605
0.524	0.000520042		0.524	-0.036605
0.525	0.00116387		0.525	-0.0378927
0.526	-0.000123791		0.526	-0.0404681
0.527	-0.000767624		0.527	-0.0430435
0.528	-0.00269912		0.528	-0.0436873
0.529	-0.00463062		0.529	-0.0469066
0.53	-0.00849362		0.53	-0.0469066
0.531	-0.00978128		0.531	-0.0462627
0.532	-0.0117128		0.532	-0.0456189
0.533	-0.0130004		0.533	-0.0456189
0.534	-0.0117128		0.534	-0.0443312
0.535	-0.00978128		0.535	-0.0436873
0.536	-0.00849362		0.536	-0.0417558
0.537	-0.00720595		0.537	-0.0385366
0.538	-0.00591829		0.538	-0.0372489
0.539	-0.00463062		0.539	-0.0353173
0.54	-0.00463062		0.54	-0.0333858
0.541	-0.00720595		0.541	-0.0320981
0.542	-0.0110689		0.542	-0.0301666
0.543	-0.0155758		0.543	-0.028235
0.544	-0.0200826		0.544	-0.028235
0.545	-0.0233018		0.545	-0.0288789
0.546	-0.0252333		0.546	-0.0308104
0.547	-0.0239456		0.547	-0.0308104
0.548	-0.0220141		0.548	-0.0340296
0.549	-0.0168634		0.549	-0.0353173
0.55	-0.0110689		0.55	-0.0359612
0.551	-0.00656212		0.551	-0.036605
0.552	-0.00269912		0.552	-0.0346735
0.553	-0.000767624		0.553	-0.0333858
0.554	0.000520042		0.554	-0.0295227
0.555	-0.00205529		0.555	-0.024372
0.556	-0.00398679		0.556	-0.0205089
0.557	-0.00591829		0.557	-0.0166458
0.558	-0.00913745		0.558	-0.0166458
0.559	-0.00913745		0.559	-0.0179335
0.56	-0.00978128		0.56	-0.0217966
0.561	-0.00913745		0.561	-0.0263035
0.562	-0.0130004		0.562	-0.0308104
0.563	-0.0136443		0.563	-0.0333858
0.564	-0.0155758		0.564	-0.032742
0.565	-0.0142881		0.565	-0.0320981
0.566	-0.0136443		0.566	-0.0320981
0.567	-0.0136443		0.567	-0.0288789
0.568	-0.0123566		0.568	-0.0275912
0.569	-0.0123566		0.569	-0.0275912
0.57	-0.0123566		0.57	-0.0263035
0.571	-0.0136443		0.571	-0.0275912
0.572	-0.0155758		0.572	-0.028235
0.573	-0.0181511		0.573	-0.0301666
0.574	-0.0187949		0.574	-0.0340296
0.575	-0.0187949		0.575	-0.0359612
0.576	-0.0213703		0.576	-0.0404681
0.577	-0.0175073		0.577	-0.0436873
0.578	-0.0194388		0.578	-0.0462627
0.579	-0.0181511		0.579	-0.0469066
0.58	-0.0168634		0.58	-0.0481943
0.581	-0.0162196		0.581	-0.0481943
0.582	-0.0130004		0.582	-0.0443312
0.583	-0.0117128		0.583	-0.0391804
0.584	-0.0110689		0.584	-0.032742
0.585	-0.0104251		0.585	-0.0301666
0.586	-0.00849362		0.586	-0.024372
0.587	-0.00978128		0.587	-0.0230843
0.588	-0.0110689		0.588	-0.0230843
0.589	-0.0123566		0.589	-0.0237281
0.59	-0.0142881		0.59	-0.0250158
0.591	-0.0149319		0.591	-0.0275912
0.592	-0.0155758		0.592	-0.028235
0.593	-0.0142881		0.593	-0.0288789
0.594	-0.0117128		0.594	-0.0295227
0.595	-0.00784978		0.595	-0.0256596
0.596	-0.00527445		0.596	-0.0256596
0.597	-0.00141146		0.597	-0.0230843
0.598	0.00116387		0.598	-0.019865
0.599	0.000520042		0.599	-0.0185773
0.6	0.00180771		0.6	-0.0160019
0.601	0.00245154		0.601	-0.0134266
0.602	0.00116387		0.602	-0.0121389
0.603	-0.00269912		0.603	-0.0108512
0.604	-0.00463062		0.604	-0.0108512
0.605	-0.00591829		0.605	-0.0121389
0.606	-0.00720595		0.606	-0.0140704
0.607	-0.00784978		0.607	-0.0172896
0.608	-0.00849362		0.608	-0.0166458
0.609	-0.00913745		0.609	-0.0179335
0.61	-0.0110689		0.61	-0.0153581
0.611	-0.0130004		0.611	-0.0134266
0.612	-0.0149319		0.612	-0.00891964
0.613	-0.0175073		0.613	-0.00312502
0.614	-0.0175073		0.614	-0.00119348
0.615	-0.0187949		0.615	0.00202575
0.616	-0.0175073		0.616	0.0026696
0.617	-0.0142881		0.617	9.4212e-05
0.618	-0.0136443		0.618	-0.00248117
0.619	-0.0104251		0.619	-0.00634425
0.62	-0.00978128		0.62	-0.0108512
			0.621	-0.0121389
			0.622	-0.0134266
			0.623	-0.0127827
			0.624	-0.0108512
			0.625	-0.00956348
			0.626	-0.00570041
			0.627	-0.00248117
			0.628	9.4212e-05
			0.629	0.000738058
			0.63	-0.00119348
			0.631	-0.00312502
			0.632	-0.00505656
			0.633	-0.0069881
			0.634	-0.011495
			0.635	-0.0134266
			0.636	-0.0153581
			0.637	-0.0153581
			0.638	-0.0140704
			0.639	-0.0140704
			0.64	-0.0121389
			0.641	-0.00956348
			0.642	-0.00827579
			0.643	-0.00827579
			0.644	-0.00634425
			0.645	-0.00505656
			0.646	-0.00505656
			0.647	-0.00376887
			0.648	-0.00441271
			0.649	-0.0069881
			0.65	-0.00891964
			0.651	-0.0108512
			0.652	-0.0121389
			0.653	-0.0147143
			0.654	-0.0153581
			0.655	-0.0147143
			0.656	-0.0140704
			0.657	-0.011495
			0.658	-0.00827579
			0.659	-0.00376887
			0.66	9.4212e-05
			0.661	0.000738058
			0.662	0.0026696
			0.663	0.0013819
			0.664	-0.000549634
			0.665	-0.00505656
			0.666	-0.00891964
			0.667	-0.0134266
			0.668	-0.0147143
			0.669	-0.0140704
			0.67	-0.0134266
			0.671	-0.0108512
			0.672	-0.00763195
			0.673	-0.00248117
			0.674	0.000738058
			0.675	0.00202575
			0.676	0.00331344
			0.677	0.000738058
			0.678	-0.00312502
			0.679	-0.00763195
			0.68	-0.011495
			0.681	-0.0140704
			0.682	-0.0172896
			0.683	-0.0179335
			0.684	-0.0166458
			0.685	-0.0134266
			0.686	-0.0102073
			0.687	-0.00891964
			0.688	-0.00634425
			0.689	-0.00634425
			0.69	-0.00891964
			0.691	-0.0134266
			0.692	-0.0172896
			0.693	-0.0230843
			0.694	-0.0256596
			0.695	-0.0269473
			0.696	-0.0275912
			0.697	-0.0256596
			0.698	-0.0224404
			0.699	-0.0172896
			0.7	-0.0140704
			0.701	-0.00956348
			0.702	-0.00956348
			0.703	-0.0069881
			0.704	-0.00634425
			0.705	-0.00763195
			0.706	-0.00827579
			0.707	-0.00891964
			0.708	-0.0102073
			0.709	-0.0121389
			0.71	-0.0134266
			0.711	-0.0147143
			0.712	-0.0153581
			0.713	-0.0127827
			0.714	-0.011495
			0.715	-0.00891964
			0.716	-0.00505656
			0.717	-0.00183733
			0.718	-0.00376887
			0.719	-0.00634425
			0.72	-0.00570041
			0.721	-0.0102073
			0.722	-0.011495
			0.723	-0.0134266
			0.724	-0.0147143
			0.725	-0.0153581
			0.726	-0.0153581
			0.727	-0.0147143
			0.728	-0.0134266
			0.729	-0.0108512
			0.73	-0.00891964
			0.731	-0.00891964
			0.732	-0.00827579
			0.733	-0.00891964
			0.734	-0.011495
			0.735	-0.0121389
			0.736	-0.0127827
			0.737	-0.0147143
			0.738	-0.0166458
			0.739	-0.0179335
			0.74	-0.0192212
			0.741	-0.0166458
			0.742	-0.0147143
			0.743	-0.0108512
			0.744	-0.00827579
			0.745	-0.00376887
			0.746	-0.000549634
			0.747	0.0026696
			0.748	0.00588883
			0.749	0.00782037
			0.75	0.00653268
			0.751	0.00460114
			0.752	0.0013819
			0.753	-0.00312502
			0.754	-0.00441271
			0.755	-0.00634425
			0.756	-0.00505656
			0.757	-0.00183733
			0.758	0.0026696
			0.759	0.00524498
			0.76	0.00782037
			0.761	0.00782037
			0.762	0.00653268
			0.763	0.00395729
			0.764	0.000738058
			0.765	-0.00505656
			0.766	-0.0102073
			0.767	-0.0140704

## Sheet: Figure 2c
RNA identifier (PT)		RNA identifier (END)
Translocation time (ms)	Charge deficit (fC)	Translocation time (ms)	Charge deficit (fC)
0.149	18.5161	0.241	34.0425
0.139	18.5889	0.273	37.3184
0.105	13.9408	0.289	39.9803
0.127	18.9483	0.313	41.7755
0.143	19.9124	0.224	31.1404
0.129	17.7808	0.261	36.6244
0.13	17.3462	0.295	39.937
0.145	18.0404	0.284	38.6054
0.121	16.1966	0.29	39.4535
0.135	18.8742	0.279	40.2813
0.148	20.9494	0.256	34.1388
0.142	18.4661	0.272	35.3091
0.144	19.4842	0.318	42.2099
0.114	16.4317	0.297	40.7378
0.144	19.5866	0.294	39.6274
0.147	19.5135	0.252	36.2618
0.138	18.9278	0.224	32.0849
0.147	19.5644	0.307	44.5681
0.121	18.1092	0.301	44.1466
0.13	18.212	0.305	44.3117
0.124	15.0826	0.312	41.7615
0.128	16.9003	0.33	45.4245
0.157	20.8385	0.263	38.6276
0.156	20.0417	0.298	41.51
0.143	20.1276	0.28	37.1317
0.119	19.0861	0.268	36.6307
0.147	20.8231	0.311	45.3778
0.125	16.9315	0.321	42.7791
0.138	19.9026	0.259	36.7586
0.165	21.5156	0.318	42.5321
0.175	22.3293	0.356	47.643
0.143	19.6937	0.321	42.7417
0.172	22.7015	0.315	43.3763
0.16	22.1401	0.266	36.8362
0.129	19.3237	0.282	38.2752
0.166	21.4901	0.281	41.2989
0.145	19.494	0.307	42.5791
0.129	18.1254	0.327	44.4145
0.152	19.6967	0.272	40.0958
0.173	23.2622	0.341	44.1232
0.14	19.3263	0.255	37.7941
0.115	15.9732	0.317	42.7706
0.146	19.8032	0.396	50.1984
0.109	14.5122	0.278	37.4073
0.174	22.1578	0.272	37.016
0.152	19.8495	0.284	40.5511
0.139	18.8993	0.275	40.8475
0.17	22.6821	0.286	39.7519
0.125	18.2258	0.254	36.7006
0.109	14.0347	0.299	41.1685
0.152	19.9626	0.283	37.6202
0.115	15.3996	0.268	39.5477
0.136	18.9602	0.284	42.4435
0.179	25.4671	0.286	40.6415
0.139	18.9507	0.292	38.6671
0.15	20.4271	0.27	39.7162
0.112	16.7558	0.29	39.2255
0.148	21.6801	0.261	37.0343
0.145	20.8432	0.285	38.8431
0.147	20.1109	0.303	41.6568
0.145	20.9495	0.281	41.1624
0.194	25.4569	0.31	43.2086
0.133	19.7161	0.282	39.8455
0.145	18.7387	0.324	42.1853
0.131	18.2133	0.319	43.8508
0.132	19.4843	0.311	44.3319
0.172	24.5541	0.335	42.6748
0.149	20.2579	0.268	36.1251
0.135	20.2718	0.302	39.6732
0.187	24.1025	0.297	41.9579

## Sheet: Figure 2e
PT Kilobasepairs (kb)	END Kilobasepairs (kbp)
1.6462	3.15817
1.7186	3.43565
2.08156	3.05505
1.77465	2.90259
1.56952	3.074
1.62737	3.24267
1.88075	3.05751
1.93952	3.1204
1.90055	3.5264
1.75258	3.45627
1.65905	2.81362
1.66524	3.14682
1.69538	2.99114
1.66789	3.28178
1.58065	2.755
1.90095	3.48734
1.60762	2.69239
1.86052	2.73104
1.88458	3.26236
1.79428	2.97146
1.653	3.22041
1.73565	3.1431
1.653	3.6395
1.67645	3.35427
1.50856	3.6975
1.81597	3.24339
1.87988	2.987
1.62545	3.0411
1.83667	3.82722
1.66424	2.95112
1.5428	3.04772
1.52858	2.99518
2.088	3.18478
1.60708	3.07074
2.15234	3.23413
1.70498	3.52384
1.76864	3.56391
1.64652	3.41845
1.67116	3.52919
1.76557	3.27539
1.5518	3.72297
1.85503	3.32782
1.69838	3.21275
1.68449	2.99606
2.28463	3.73211
1.88146	3.45031
1.60966	3.074
1.508	2.81953
1.80728	3.77829
1.53135	3.1067
1.85027	3.14682
1.6385	3.04198
1.5544	3.23712
1.69538	3.06831
2.06814	3.0856
1.68893	2.85664
1.73171	3.2112
2.06272	3.52368
1.79075	3.09235
1.76586	2.97237
1.79075	2.8652
1.84353	3.61353
1.55576	3.25224
1.79075	3.15294
1.89544	3.16381
1.82254	3.12587
1.80814	2.508
1.67596	2.91973
1.88914	3.2349
1.77107	3.17106
