# Supplementary material for: Single-molecule RNA sizing enables quantitative analysis of alternative transcription termination
Source: Nat Commun. 2024 Feb 24;15:1699. doi: 10.1038/s41467-024-45968-8 (PMC10894232; doi:10.1038/s41467-024-45968-8)
Supplement: Supplementary file 4 — Source data [file 41467_2024_45968_MOESM4_ESM.zip › Raw files/Figure3.xlsx]

## Sheet: Figure 3b
n = 1			n = 2
Time (ms)	Current (nA)		Time (ms)	Current (nA)
0	-0.00391787		0	0.0232313
0.001	-0.00327404		0.001	0.0219437
0.002	-0.00327404		0.002	0.0174368
0.003	-0.00391787		0.003	0.01293
0.004	-0.00263021		0.004	0.00777936
0.005	-0.00263021		0.005	0.00520404
0.006	-5.48886e-05		0.006	0.00134105
0.007	-0.00134255		0.007	0.00134105
0.008	-0.000698719		0.008	0.00198488
0.009	-0.00134255		0.009	0.00262871
0.01	-0.00198638		0.01	0.00584787
0.011	-0.00327404		0.011	0.00777936
0.012	-0.00134255		0.012	0.0103547
0.013	-5.48886e-05		0.013	0.00906703
0.014	0.00252043		0.014	0.0103547
0.015	0.00380809		0.015	0.00713553
0.016	0.00573958		0.016	0.00520404
0.017	0.00509575		0.017	0.00198488
0.018	0.00380809		0.018	0.00134105
0.019	0.00380809		0.019	5.33886e-05
0.02	0.000588942		0.02	0.00069722
0.021	-0.00134255		0.021	0.00069722
0.022	-0.00263021		0.022	0.00198488
0.023	-0.00391787		0.023	0.00327255
0.024	-0.00520553		0.024	0.00391638
0.025	-0.00520553		0.025	0.00327255
0.026	-0.00778085		0.026	0.00134105
0.027	-0.00649319		0.027	5.33886e-05
0.028	-0.00584936		0.028	-0.00123427
0.029	-0.0045617		0.029	-0.00187811
0.03	-0.0045617		0.03	-0.0038096
0.031	-0.00198638		0.031	-0.00252194
0.032	-5.48886e-05		0.032	-0.00316577
0.033	0.00316426		0.033	-0.00252194
0.034	0.00509575		0.034	-0.00252194
0.035	0.00638341		0.035	-0.00187811
0.036	0.0083149		0.036	-0.00123427
0.037	0.0083149		0.037	-0.00187811
0.038	0.00573958		0.038	5.33886e-05
0.039	0.00445192		0.039	5.33886e-05
0.04	-0.000698719		0.04	-0.00123427
0.041	-0.00584936		0.041	0.00134105
0.042	-0.00906851		0.042	0.00262871
0.043	-0.011		0.043	0.00198488
0.044	-0.0122877		0.044	0.00327255
0.045	-0.00971234		0.045	0.00391638
0.046	-0.00520553		0.046	0.0064917
0.047	-0.000698719		0.047	0.0064917
0.048	0.00445192		0.048	0.0064917
0.049	0.00702724		0.049	0.00584787
0.05	0.00767107		0.05	0.00456021
0.051	0.00638341		0.051	0.00198488
0.052	0.00316426		0.052	5.33886e-05
0.053	-0.00134255		0.053	-0.00123427
0.054	-0.00520553		0.054	-0.0038096
0.055	-0.00842468		0.055	-0.00445343
0.056	-0.00906851		0.056	-0.00445343
0.057	-0.00842468		0.057	-0.00509726
0.058	-0.00649319		0.058	-0.00509726
0.059	-0.00391787		0.059	-0.00509726
0.06	-0.00134255		0.06	-0.00509726
0.061	0.0018766		0.061	-0.00316577
0.062	0.0018766		0.062	-0.00187811
0.063	0.00380809		0.063	-0.00123427
0.064	0.00380809		0.064	0.00134105
0.065	0.00252043		0.065	0.00198488
0.066	0.000588942		0.066	0.00262871
0.067	-0.000698719		0.067	0.00391638
0.068	-0.00327404		0.068	0.00456021
0.069	-0.00391787		0.069	0.00327255
0.07	-0.00391787		0.07	0.00262871
0.071	-0.00520553		0.071	0.00262871
0.072	-0.00198638		0.072	5.33886e-05
0.073	-0.000698719		0.073	-0.00123427
0.074	0.00445192		0.074	-0.00445343
0.075	0.00638341		0.075	-0.0038096
0.076	0.00702724		0.076	-0.00574109
0.077	0.00638341		0.077	-0.00509726
0.078	0.00509575		0.078	-0.00316577
0.079	0.000588942		0.079	-0.00123427
0.08	-0.00263021		0.08	0.00069722
0.081	-0.00649319		0.081	0.00456021
0.082	-0.00842468		0.082	0.00520404
0.083	-0.0103562		0.083	0.0084232
0.084	-0.0116438		0.084	0.00906703
0.085	-0.0122877		0.085	0.00906703
0.086	-0.0103562		0.086	0.00777936
0.087	-0.00778085		0.087	0.0064917
0.088	-0.0045617		0.088	0.00520404
0.089	-0.00327404		0.089	0.00391638
0.09	-0.000698719		0.09	0.00262871
0.091	0.0018766		0.091	0.00198488
0.092	0.00252043		0.092	0.00198488
0.093	0.00380809		0.093	0.00198488
0.094	0.00445192		0.094	0.0064917
0.095	0.00316426		0.095	0.00713553
0.096	-0.000698719		0.096	0.00713553
0.097	-0.00327404		0.097	0.00777936
0.098	-0.00520553		0.098	0.00713553
0.099	-0.00649319		0.099	0.00584787
0.1	-0.00971234		0.1	0.00456021
0.101	-0.00713702		0.101	0.00198488
0.102	-0.00842468		0.102	-0.00316577
0.103	-0.00584936		0.103	-0.00702876
0.104	-0.00391787		0.104	-0.00896025
0.105	0.000588942		0.105	-0.00960408
0.106	0.00123277		0.106	-0.0102479
0.107	0.00380809		0.107	-0.00960408
0.108	0.00316426		0.108	-0.00702876
0.109	0.00252043		0.109	-0.00316577
0.11	0.00123277		0.11	-0.00252194
0.111	-5.48886e-05		0.111	0.00069722
0.112	-0.00198638		0.112	0.00262871
0.113	-0.000698719		0.113	0.00327255
0.114	-0.00391787		0.114	0.00134105
0.115	-0.00134255		0.115	0.00198488
0.116	0.00123277		0.116	0.00069722
0.117	0.00252043		0.117	5.33886e-05
0.118	0.00445192		0.118	-0.00123427
0.119	0.00573958		0.119	-0.00123427
0.12	0.00638341		0.12	-0.00187811
0.121	0.00509575		0.121	-0.000590443
0.122	0.00445192		0.122	5.33886e-05
0.123	0.00316426		0.123	0.00262871
0.124	0.0018766		0.124	0.00262871
0.125	-5.48886e-05		0.125	0.00584787
0.126	-0.000698719		0.126	0.00971086
0.127	-0.00134255		0.127	0.0084232
0.128	-0.00134255		0.128	0.00971086
0.129	-0.000698719		0.129	0.00906703
0.13	0.0018766		0.13	0.00777936
0.131	0.00316426		0.131	0.00520404
0.132	0.00380809		0.132	0.00327255
0.133	0.00767107		0.133	0.00456021
0.134	0.00702724		0.134	0.00391638
0.135	0.0083149		0.135	0.00520404
0.136	0.00895873		0.136	0.00777936
0.137	0.0083149		0.137	0.0109985
0.138	0.00573958		0.138	0.0116424
0.139	0.00573958		0.139	0.0122862
0.14	0.00123277		0.14	0.0122862
0.141	-0.000698719		0.141	0.0122862
0.142	-0.00198638		0.142	0.0103547
0.143	-0.00198638		0.143	0.00777936
0.144	-0.00327404		0.144	0.00584787
0.145	-5.48886e-05		0.145	0.00262871
0.146	-0.00134255		0.146	0.00198488
0.147	0.000588942		0.147	5.33886e-05
0.148	-5.48886e-05		0.148	-0.00123427
0.149	0.00123277		0.149	0.00069722
0.15	-5.48886e-05		0.15	0.00134105
0.151	-0.00134255		0.151	0.00584787
0.152	-0.00327404		0.152	0.00777936
0.153	-0.00327404		0.153	0.0116424
0.154	-0.00584936		0.154	0.0148615
0.155	-0.00584936		0.155	0.0161492
0.156	-0.0045617		0.156	0.0148615
0.157	-0.00327404		0.157	0.0135738
0.158	0.000588942		0.158	0.00971086
0.159	0.00380809		0.159	0.00456021
0.16	0.00573958		0.16	0.00069722
0.161	0.00767107		0.161	-0.0038096
0.162	0.0083149		0.162	-0.00638492
0.163	0.00638341		0.163	-0.00767259
0.164	0.00509575		0.164	-0.00638492
0.165	0.00316426		0.165	-0.00316577
0.166	-5.48886e-05		0.166	0.00134105
0.167	-0.00134255		0.167	0.00584787
0.168	-0.0045617		0.168	0.00777936
0.169	-0.00584936		0.169	0.00971086
0.17	-0.00778085		0.17	0.00906703
0.171	-0.00906851		0.171	0.00906703
0.172	-0.00971234		0.172	0.00584787
0.173	-0.00906851		0.173	0.00198488
0.174	-0.00584936		0.174	0.00069722
0.175	-0.00391787		0.175	-0.00252194
0.176	0.00123277		0.176	-0.0038096
0.177	0.00638341		0.177	-0.00252194
0.178	0.0083149		0.178	5.33886e-05
0.179	0.00895873		0.179	0.00069722
0.18	0.0108902		0.18	0.00327255
0.181	0.0102464		0.181	0.00391638
0.182	0.0083149		0.182	0.0084232
0.183	0.00445192		0.183	0.00906703
0.184	0.000588942		0.184	0.0103547
0.185	-5.48886e-05		0.185	0.00971086
0.186	-0.00198638		0.186	0.0084232
0.187	-0.00391787		0.187	0.00713553
0.188	-0.00584936		0.188	0.00584787
0.189	-0.00584936		0.189	0.00262871
0.19	-0.00584936		0.19	-0.000590443
0.191	-0.00649319		0.191	-0.00316577
0.192	-0.00584936		0.192	-0.0038096
0.193	-0.00327404		0.193	-0.00445343
0.194	-0.000698719		0.194	-0.0038096
0.195	-5.48886e-05		0.195	-0.00252194
0.196	0.000588942		0.196	-0.000590443
0.197	0.000588942		0.197	0.00134105
0.198	0.000588942		0.198	0.00327255
0.199	-0.00134255		0.199	0.00456021
0.2	-0.00520553		0.2	0.00327255
0.201	-0.0045617		0.201	0.00327255
0.202	-0.00842468		0.202	0.00134105
0.203	-0.00778085		0.203	5.33886e-05
0.204	-0.00713702		0.204	-0.00252194
0.205	-0.0045617		0.205	-0.0038096
0.206	-5.48886e-05		0.206	-0.00445343
0.207	0.00509575		0.207	-0.00445343
0.208	0.00638341		0.208	-0.00187811
0.209	0.00638341		0.209	5.33886e-05
0.21	0.00573958		0.21	0.00391638
0.211	0.00380809		0.211	0.00777936
0.212	0.000588942		0.212	0.0103547
0.213	-0.00263021		0.213	0.0135738
0.214	-0.00520553		0.214	0.0135738
0.215	-0.00778085		0.215	0.01293
0.216	-0.00842468		0.216	0.0103547
0.217	-0.00842468		0.217	0.00713553
0.218	-0.00713702		0.218	0.00391638
0.219	-0.00584936		0.219	0.00069722
0.22	-0.00327404		0.22	-0.00187811
0.221	-0.00134255		0.221	-0.00187811
0.222	0.00123277		0.222	-0.00123427
0.223	0.00316426		0.223	5.33886e-05
0.224	0.00573958		0.224	0.00134105
0.225	0.00509575		0.225	0.00391638
0.226	0.00445192		0.226	0.00456021
0.227	0.00638341		0.227	0.00198488
0.228	0.00573958		0.228	5.33886e-05
0.229	0.00445192		0.229	-0.0038096
0.23	0.00573958		0.23	-0.00574109
0.231	0.00702724		0.231	-0.00767259
0.232	0.00702724		0.232	-0.00638492
0.233	0.0083149		0.233	-0.00316577
0.234	0.00960256		0.234	5.33886e-05
0.235	0.0102464		0.235	0.00584787
0.236	0.0083149		0.236	0.0103547
0.237	0.00573958		0.237	0.01293
0.238	0.00123277		0.238	0.0148615
0.239	-0.00520553		0.239	0.0142177
0.24	-0.00906851		0.24	0.0142177
0.241	-0.0116438		0.241	0.01293
0.242	-0.014863		0.242	0.0103547
0.243	-0.0142192		0.243	0.00906703
0.244	-0.0129315		0.244	0.00713553
0.245	-0.0116438		0.245	0.0064917
0.246	-0.0122877		0.246	0.00327255
0.247	-0.0135753		0.247	0.00134105
0.248	-0.0200136		0.248	-0.00638492
0.249	-0.0296711		0.249	-0.0166862
0.25	-0.0406162		0.25	-0.0314943
0.251	-0.0547804		0.251	-0.0533846
0.252	-0.0708762		0.252	-0.0817132
0.253	-0.0895473		0.253	-0.111973
0.254	-0.111437		0.254	-0.143521
0.255	-0.133972		0.255	-0.174425
0.256	-0.159081		0.256	-0.202753
0.257	-0.186122		0.257	-0.225287
0.258	-0.213163		0.258	-0.245246
0.259	-0.240847		0.259	-0.260698
0.26	-0.267244		0.26	-0.271643
0.261	-0.291066		0.261	-0.282588
0.262	-0.314244		0.262	-0.288383
0.263	-0.33549		0.263	-0.294821
0.264	-0.35223		0.264	-0.296109
0.265	-0.367038		0.265	-0.295465
0.266	-0.376695		0.266	-0.291602
0.267	-0.383777		0.267	-0.282588
0.268	-0.385065		0.268	-0.274219
0.269	-0.381846		0.269	-0.263273
0.27	-0.372832		0.27	-0.251684
0.271	-0.358668		0.271	-0.241383
0.272	-0.341928		0.272	-0.231726
0.273	-0.322614		0.273	-0.220137
0.274	-0.301367		0.274	-0.211123
0.275	-0.28334		0.275	-0.20211
0.276	-0.262737		0.276	-0.195671
0.277	-0.245998		0.277	-0.187301
0.278	-0.229902		0.278	-0.182795
0.279	-0.217026		0.279	-0.178288
0.28	-0.207368		0.28	-0.175712
0.281	-0.200286		0.281	-0.173137
0.282	-0.195779		0.282	-0.172493
0.283	-0.19256		0.283	-0.173137
0.284	-0.191272		0.284	-0.173137
0.285	-0.188697		0.285	-0.173781
0.286	-0.187409		0.286	-0.171849
0.287	-0.186122		0.287	-0.171206
0.288	-0.183546		0.288	-0.171206
0.289	-0.182259		0.289	-0.169918
0.29	-0.180971		0.29	-0.169274
0.291	-0.178396		0.291	-0.171206
0.292	-0.176464		0.292	-0.171206
0.293	-0.175177		0.293	-0.174425
0.294	-0.173889		0.294	-0.179575
0.295	-0.173245		0.295	-0.18537
0.296	-0.175177		0.296	-0.193096
0.297	-0.174533		0.297	-0.204685
0.298	-0.174533		0.298	-0.214342
0.299	-0.176464		0.299	-0.225287
0.3	-0.17582		0.3	-0.23237
0.301	-0.17582		0.301	-0.23752
0.302	-0.176464		0.302	-0.240739
0.303	-0.17582		0.303	-0.238808
0.304	-0.177752		0.304	-0.233013
0.305	-0.182903		0.305	-0.225931
0.306	-0.190629		0.306	-0.218205
0.307	-0.201574		0.307	-0.212411
0.308	-0.21445		0.308	-0.204041
0.309	-0.230546		0.309	-0.198247
0.31	-0.248573		0.31	-0.192452
0.311	-0.263381		0.311	-0.187945
0.312	-0.276258		0.312	-0.184726
0.313	-0.283984		0.313	-0.180863
0.314	-0.289778		0.314	-0.179575
0.315	-0.288491		0.315	-0.176356
0.316	-0.284628		0.316	-0.175069
0.317	-0.277545		0.317	-0.173781
0.318	-0.268532		0.318	-0.171849
0.319	-0.260162		0.319	-0.171206
0.32	-0.249217		0.32	-0.16863
0.321	-0.237628		0.321	-0.165411
0.322	-0.227971		0.322	-0.16348
0.323	-0.220888		0.323	-0.161548
0.324	-0.215738		0.324	-0.157685
0.325	-0.211231		0.325	-0.157685
0.326	-0.2093		0.326	-0.153822
0.327	-0.20608		0.327	-0.154466
0.328	-0.207368		0.328	-0.152535
0.329	-0.206724		0.329	-0.153822
0.33	-0.205437		0.33	-0.153178
0.331	-0.203505		0.331	-0.15511
0.332	-0.201574		0.332	-0.15511
0.333	-0.199642		0.333	-0.155754
0.334	-0.197711		0.334	-0.157041
0.335	-0.194491		0.335	-0.158329
0.336	-0.19256		0.336	-0.160904
0.337	-0.191272		0.337	-0.162836
0.338	-0.19256		0.338	-0.164767
0.339	-0.191272		0.339	-0.164767
0.34	-0.193204		0.34	-0.164124
0.341	-0.191916		0.341	-0.164767
0.342	-0.193204		0.342	-0.161548
0.343	-0.193204		0.343	-0.161548
0.344	-0.193204		0.344	-0.162192
0.345	-0.193848		0.345	-0.167343
0.346	-0.190629		0.346	-0.173781
0.347	-0.188053		0.347	-0.181507
0.348	-0.186122		0.348	-0.191808
0.349	-0.18419		0.349	-0.20211
0.35	-0.182259		0.35	-0.211123
0.351	-0.182259		0.351	-0.21563
0.352	-0.180327		0.352	-0.220137
0.353	-0.180971		0.353	-0.222068
0.354	-0.180971		0.354	-0.224
0.355	-0.180971		0.355	-0.221424
0.356	-0.180327		0.356	-0.220781
0.357	-0.180327		0.357	-0.216918
0.358	-0.180971		0.358	-0.213055
0.359	-0.179683		0.359	-0.210479
0.36	-0.177108		0.36	-0.206616
0.361	-0.174533		0.361	-0.20211
0.362	-0.173245		0.362	-0.19889
0.363	-0.169382		0.363	-0.195027
0.364	-0.166163		0.364	-0.193096
0.365	-0.163588		0.365	-0.187301
0.366	-0.162944		0.366	-0.183438
0.367	-0.160369		0.367	-0.178932
0.368	-0.159725		0.368	-0.173781
0.369	-0.159725		0.369	-0.167986
0.37	-0.160369		0.37	-0.164767
0.371	-0.159725		0.371	-0.161548
0.372	-0.163588		0.372	-0.162192
0.373	-0.166807		0.373	-0.161548
0.374	-0.168738		0.374	-0.164124
0.375	-0.171314		0.375	-0.166699
0.376	-0.172601		0.376	-0.169274
0.377	-0.173889		0.377	-0.172493
0.378	-0.172601		0.378	-0.173781
0.379	-0.171314		0.379	-0.173781
0.38	-0.169382		0.38	-0.172493
0.381	-0.167451		0.381	-0.172493
0.382	-0.166163		0.382	-0.169918
0.383	-0.166163		0.383	-0.169918
0.384	-0.168094		0.384	-0.171849
0.385	-0.169382		0.385	-0.170562
0.386	-0.172601		0.386	-0.171849
0.387	-0.177752		0.387	-0.172493
0.388	-0.182259		0.388	-0.173137
0.389	-0.191916		0.389	-0.174425
0.39	-0.20608		0.39	-0.175069
0.391	-0.218957		0.391	-0.173781
0.392	-0.235697		0.392	-0.174425
0.393	-0.251148		0.393	-0.172493
0.394	-0.263381		0.394	-0.171206
0.395	-0.273039		0.395	-0.169274
0.396	-0.277545		0.396	-0.16863
0.397	-0.277545		0.397	-0.166699
0.398	-0.276902		0.398	-0.165411
0.399	-0.271751		0.399	-0.164124
0.4	-0.262094		0.4	-0.162836
0.401	-0.254368		0.401	-0.161548
0.402	-0.24471		0.402	-0.158329
0.403	-0.234409		0.403	-0.157685
0.404	-0.228614		0.404	-0.156398
0.405	-0.221532		0.405	-0.153822
0.406	-0.215738		0.406	-0.154466
0.407	-0.210587		0.407	-0.153178
0.408	-0.205437		0.408	-0.153178
0.409	-0.202861		0.409	-0.152535
0.41	-0.198998		0.41	-0.151247
0.411	-0.196423		0.411	-0.149959
0.412	-0.195779		0.412	-0.148028
0.413	-0.193848		0.413	-0.14674
0.414	-0.189985		0.414	-0.147384
0.415	-0.188053		0.415	-0.148672
0.416	-0.186122		0.416	-0.152535
0.417	-0.186766		0.417	-0.157041
0.418	-0.186766		0.418	-0.159617
0.419	-0.186122		0.419	-0.160261
0.42	-0.187409		0.42	-0.162836
0.421	-0.191272		0.421	-0.164124
0.422	-0.191916		0.422	-0.162192
0.423	-0.19256		0.423	-0.162192
0.424	-0.194491		0.424	-0.160904
0.425	-0.191916		0.425	-0.158329
0.426	-0.19256		0.426	-0.157041
0.427	-0.190629		0.427	-0.155754
0.428	-0.189985		0.428	-0.155754
0.429	-0.188697		0.429	-0.155754
0.43	-0.188053		0.43	-0.155754
0.431	-0.186766		0.431	-0.158329
0.432	-0.188697		0.432	-0.161548
0.433	-0.187409		0.433	-0.164124
0.434	-0.189341		0.434	-0.167343
0.435	-0.188053		0.435	-0.169274
0.436	-0.185478		0.436	-0.170562
0.437	-0.18419		0.437	-0.16863
0.438	-0.179683		0.438	-0.167343
0.439	-0.174533		0.439	-0.16348
0.44	-0.17067		0.44	-0.161548
0.441	-0.167451		0.441	-0.159617
0.442	-0.166807		0.442	-0.158973
0.443	-0.166807		0.443	-0.157041
0.444	-0.169382		0.444	-0.158329
0.445	-0.17067		0.445	-0.158329
0.446	-0.174533		0.446	-0.156398
0.447	-0.176464		0.447	-0.158329
0.448	-0.178396		0.448	-0.157685
0.449	-0.180971		0.449	-0.157685
0.45	-0.180327		0.45	-0.157685
0.451	-0.178396		0.451	-0.157685
0.452	-0.177108		0.452	-0.158973
0.453	-0.176464		0.453	-0.157041
0.454	-0.173245		0.454	-0.156398
0.455	-0.173245		0.455	-0.153822
0.456	-0.171314		0.456	-0.153178
0.457	-0.170026		0.457	-0.153822
0.458	-0.168738		0.458	-0.152535
0.459	-0.169382		0.459	-0.151891
0.46	-0.168738		0.46	-0.151247
0.461	-0.168738		0.461	-0.151891
0.462	-0.168094		0.462	-0.153822
0.463	-0.167451		0.463	-0.152535
0.464	-0.168094		0.464	-0.152535
0.465	-0.167451		0.465	-0.151891
0.466	-0.166163		0.466	-0.151247
0.467	-0.166163		0.467	-0.150603
0.468	-0.166807		0.468	-0.150603
0.469	-0.166807		0.469	-0.149959
0.47	-0.166807		0.47	-0.151247
0.471	-0.165519		0.471	-0.151247
0.472	-0.166163		0.472	-0.151247
0.473	-0.167451		0.473	-0.150603
0.474	-0.168094		0.474	-0.151247
0.475	-0.169382		0.475	-0.149959
0.476	-0.169382		0.476	-0.148672
0.477	-0.172601		0.477	-0.149315
0.478	-0.172601		0.478	-0.149315
0.479	-0.171957		0.479	-0.149315
0.48	-0.171314		0.48	-0.149959
0.481	-0.168738		0.481	-0.149315
0.482	-0.166807		0.482	-0.148028
0.483	-0.165519		0.483	-0.14674
0.484	-0.164231		0.484	-0.146096
0.485	-0.164231		0.485	-0.14674
0.486	-0.165519		0.486	-0.14674
0.487	-0.166807		0.487	-0.148028
0.488	-0.171314		0.488	-0.149315
0.489	-0.177108		0.489	-0.150603
0.49	-0.181615		0.49	-0.152535
0.491	-0.184834		0.491	-0.152535
0.492	-0.187409		0.492	-0.154466
0.493	-0.186766		0.493	-0.15511
0.494	-0.184834		0.494	-0.157685
0.495	-0.180327		0.495	-0.158329
0.496	-0.177752		0.496	-0.160261
0.497	-0.174533		0.497	-0.161548
0.498	-0.171314		0.498	-0.162836
0.499	-0.170026		0.499	-0.16348
0.5	-0.170026		0.5	-0.16348
0.501	-0.169382		0.501	-0.162836
0.502	-0.17067		0.502	-0.161548
0.503	-0.170026		0.503	-0.162836
0.504	-0.168738		0.504	-0.160261
0.505	-0.168094		0.505	-0.160261
0.506	-0.166807		0.506	-0.158329
0.507	-0.167451		0.507	-0.157041
0.508	-0.169382		0.508	-0.15511
0.509	-0.172601		0.509	-0.154466
0.51	-0.177752		0.51	-0.151247
0.511	-0.180971		0.511	-0.151247
0.512	-0.18419		0.512	-0.149959
0.513	-0.183546		0.513	-0.149315
0.514	-0.182259		0.514	-0.149959
0.515	-0.177108		0.515	-0.148028
0.516	-0.170026		0.516	-0.14674
0.517	-0.1623		0.517	-0.147384
0.518	-0.155218		0.518	-0.146096
0.519	-0.14556		0.519	-0.149315
0.52	-0.137834		0.52	-0.151891
0.521	-0.130109		0.521	-0.157041
0.522	-0.123026		0.522	-0.165411
0.523	-0.1153		0.523	-0.175069
0.524	-0.108218		0.524	-0.186014
0.525	-0.100492		0.525	-0.19889
0.526	-0.0940541		0.526	-0.21563
0.527	-0.0869719		0.527	-0.231082
0.528	-0.0837528		0.528	-0.249753
0.529	-0.0798898		0.529	-0.267136
0.53	-0.0766707		0.53	-0.28452
0.531	-0.075383		0.531	-0.299328
0.532	-0.0740953		0.532	-0.313492
0.533	-0.07152		0.533	-0.31993
0.534	-0.0689447		0.534	-0.321862
0.535	-0.0637941		0.535	-0.319287
0.536	-0.0612187		0.536	-0.314136
0.537	-0.0579996		0.537	-0.304479
0.538	-0.0547804		0.538	-0.292246
0.539	-0.0534928		0.539	-0.281301
0.54	-0.0496298		0.54	-0.268424
0.541	-0.0476983		0.541	-0.256191
0.542	-0.045123		0.542	-0.24589
0.543	-0.0419038		0.543	-0.236876
0.544	-0.04126		0.544	-0.228507
0.545	-0.0380409		0.545	-0.222712
0.546	-0.0380409		0.546	-0.216918
0.547	-0.0380409		0.547	-0.211123
0.548	-0.0380409		0.548	-0.207904
0.549	-0.0367532		0.549	-0.205329
0.55	-0.0354655		0.55	-0.203397
0.551	-0.0348217		0.551	-0.202753
0.552	-0.0322464		0.552	-0.205329
0.553	-0.0296711		0.553	-0.205973
0.554	-0.0303149		0.554	-0.208548
0.555	-0.0283834		0.555	-0.209835
0.556	-0.0270958		0.556	-0.209192
0.557	-0.0283834		0.557	-0.209192
0.558	-0.0296711		0.558	-0.207904
0.559	-0.0322464		0.559	-0.204685
0.56	-0.0322464		0.56	-0.202753
0.561	-0.0341779		0.561	-0.200178
0.562	-0.0341779		0.562	-0.198247
0.563	-0.0354655		0.563	-0.197603
0.564	-0.0341779		0.564	-0.196959
0.565	-0.0322464		0.565	-0.196315
0.566	-0.0290272		0.566	-0.195027
0.567	-0.0264519		0.567	-0.19374
0.568	-0.0251643		0.568	-0.191808
0.569	-0.0225889		0.569	-0.191164
0.57	-0.0238766		0.57	-0.187945
0.571	-0.0251643		0.571	-0.184726
0.572	-0.0258081		0.572	-0.182151
0.573	-0.0232328		0.573	-0.180863
0.574	-0.0232328		0.574	-0.179575
0.575	-0.0213013		0.575	-0.182795
0.576	-0.0206575		0.576	-0.186658
0.577	-0.0180821		0.577	-0.194384
0.578	-0.018726		0.578	-0.203397
0.579	-0.0206575		0.579	-0.214342
0.58	-0.0213013		0.58	-0.227863
0.581	-0.0225889		0.581	-0.239452
0.582	-0.0225889		0.582	-0.249109
0.583	-0.0225889		0.583	-0.258767
0.584	-0.0206575		0.584	-0.26263
0.585	-0.018726		0.585	-0.263917
0.586	-0.0155068		0.586	-0.263273
0.587	-0.0129315		0.587	-0.258767
0.588	-0.0122877		0.588	-0.251041
0.589	-0.0103562		0.589	-0.244602
0.59	-0.0103562		0.59	-0.236876
0.591	-0.011		0.591	-0.228507
0.592	-0.0103562		0.592	-0.222068
0.593	-0.011		0.593	-0.216918
0.594	-0.0122877		0.594	-0.209835
0.595	-0.0116438		0.595	-0.206616
0.596	-0.0167945		0.596	-0.202753
0.597	-0.0180821		0.597	-0.198247
0.598	-0.0206575		0.598	-0.198247
0.599	-0.0225889		0.599	-0.194384
0.6	-0.0238766		0.6	-0.193096
0.601	-0.0245204		0.601	-0.190521
0.602	-0.0232328		0.602	-0.190521
0.603	-0.0213013		0.603	-0.189233
0.604	-0.018726		0.604	-0.187945
0.605	-0.0167945		0.605	-0.186014
0.606	-0.014863		0.606	-0.184726
0.607	-0.014863		0.607	-0.183438
0.608	-0.0155068		0.608	-0.181507
0.609	-0.0167945		0.609	-0.177644
0.61	-0.0200136		0.61	-0.176356
0.611	-0.0225889		0.611	-0.172493
0.612	-0.0225889		0.612	-0.169918
0.613	-0.0238766		0.613	-0.167986
0.614	-0.0232328		0.614	-0.165411
0.615	-0.0225889		0.615	-0.162836
0.616	-0.0219451		0.616	-0.161548
0.617	-0.0219451		0.617	-0.162836
0.618	-0.0219451		0.618	-0.162836
0.619	-0.0219451		0.619	-0.164124
0.62	-0.0225889		0.62	-0.166699
0.621	-0.0245204		0.621	-0.170562
0.622	-0.0238766		0.622	-0.172493
0.623	-0.0251643		0.623	-0.174425
0.624	-0.0251643		0.624	-0.175712
0.625	-0.0251643		0.625	-0.174425
0.626	-0.0264519		0.626	-0.172493
0.627	-0.0251643		0.627	-0.170562
0.628	-0.0258081		0.628	-0.170562
0.629	-0.0232328		0.629	-0.167343
0.63	-0.0206575		0.63	-0.166699
0.631	-0.0193698		0.631	-0.166699
0.632	-0.0174383		0.632	-0.167986
0.633	-0.0135753		0.633	-0.167343
0.634	-0.0116438		0.634	-0.16863
0.635	-0.00971234		0.635	-0.169918
0.636	-0.00649319		0.636	-0.172493
0.637	-0.00713702		0.637	-0.178288
0.638	-0.00713702		0.638	-0.184726
0.639	-0.00713702		0.639	-0.194384
0.64	-0.00649319		0.64	-0.205329
0.641	-0.00649319		0.641	-0.218205
0.642	-0.00520553		0.642	-0.229794
0.643	-0.00327404		0.643	-0.239452
0.644	-0.00520553		0.644	-0.24589
0.645	-0.00713702		0.645	-0.249109
0.646	-0.00842468		0.646	-0.252328
0.647	-0.0129315		0.647	-0.251684
0.648	-0.0167945		0.648	-0.250397
0.649	-0.0213013		0.649	-0.249753
0.65	-0.0264519		0.65	-0.247178
0.651	-0.0290272		0.651	-0.243315
0.652	-0.0316026		0.652	-0.239452
0.653	-0.0316026		0.653	-0.233657
0.654	-0.0296711		0.654	-0.227219
0.655	-0.0277396		0.655	-0.221424
0.656	-0.0251643		0.656	-0.214342
0.657	-0.0225889		0.657	-0.211123
0.658	-0.018726		0.658	-0.209192
0.659	-0.0167945		0.659	-0.206616
0.66	-0.0142192		0.66	-0.206616
0.661	-0.0161506		0.661	-0.204685
0.662	-0.0174383		0.662	-0.204685
0.663	-0.0180821		0.663	-0.20211
0.664	-0.0174383		0.664	-0.196959
0.665	-0.0206575		0.665	-0.195027
0.666	-0.0206575		0.666	-0.189233
0.667	-0.0213013		0.667	-0.183438
0.668	-0.0213013		0.668	-0.178932
0.669	-0.0219451		0.669	-0.175069
0.67	-0.0206575		0.67	-0.172493
0.671	-0.0180821		0.671	-0.169918
0.672	-0.0167945		0.672	-0.16863
0.673	-0.0135753		0.673	-0.16863
0.674	-0.0135753		0.674	-0.167343
0.675	-0.0122877		0.675	-0.166699
0.676	-0.00971234		0.676	-0.167986
0.677	-0.00971234		0.677	-0.170562
0.678	-0.00778085		0.678	-0.172493
0.679	-0.00713702		0.679	-0.175069
0.68	-0.00713702		0.68	-0.177644
0.681	-0.00906851		0.681	-0.180863
0.682	-0.00842468		0.682	-0.182795
0.683	-0.00906851		0.683	-0.183438
0.684	-0.011		0.684	-0.184082
0.685	-0.011		0.685	-0.180863
0.686	-0.0122877		0.686	-0.179575
0.687	-0.011		0.687	-0.177644
0.688	-0.00906851		0.688	-0.173781
0.689	-0.00649319		0.689	-0.171849
0.69	-0.00584936		0.69	-0.171206
0.691	-0.0045617		0.691	-0.169918
0.692	-0.00391787		0.692	-0.170562
0.693	-0.00391787		0.693	-0.169274
0.694	-0.00520553		0.694	-0.170562
0.695	-0.00649319		0.695	-0.171849
0.696	-0.00906851		0.696	-0.174425
0.697	-0.00971234		0.697	-0.177
0.698	-0.0122877		0.698	-0.179575
0.699	-0.0122877		0.699	-0.179575
0.7	-0.0135753		0.7	-0.180219
0.701	-0.0129315		0.701	-0.179575
0.702	-0.0135753		0.702	-0.179575
0.703	-0.0142192		0.703	-0.177
0.704	-0.0129315		0.704	-0.176356
0.705	-0.014863		0.705	-0.176356
0.706	-0.0122877		0.706	-0.177644
0.707	-0.0142192		0.707	-0.178932
0.708	-0.0116438		0.708	-0.182151
0.709	-0.011		0.709	-0.18537
0.71	-0.0103562		0.71	-0.189877
0.711	-0.00713702		0.711	-0.189877
0.712	-0.00778085		0.712	-0.191164
0.713	-0.0045617		0.713	-0.191164
0.714	-0.00391787		0.714	-0.189233
0.715	-0.00327404		0.715	-0.184726
0.716	-0.00327404		0.716	-0.181507
0.717	-0.0045617		0.717	-0.178288
0.718	-0.00713702		0.718	-0.175069
0.719	-0.011		0.719	-0.173137
0.72	-0.0116438		0.72	-0.173137
0.721	-0.0135753		0.721	-0.175069
0.722	-0.014863		0.722	-0.176356
0.723	-0.014863		0.723	-0.178932
0.724	-0.0135753		0.724	-0.180219
0.725	-0.0122877		0.725	-0.182795
0.726	-0.0116438		0.726	-0.183438
0.727	-0.0116438		0.727	-0.182795
0.728	-0.0142192		0.728	-0.180863
0.729	-0.0142192		0.729	-0.175712
0.73	-0.0167945		0.73	-0.170562
0.731	-0.0180821		0.731	-0.162192
0.732	-0.0206575		0.732	-0.153822
0.733	-0.0200136		0.733	-0.144165
0.734	-0.0193698		0.734	-0.134507
0.735	-0.0161506		0.735	-0.12485
0.736	-0.0142192		0.736	-0.11648
0.737	-0.00971234		0.737	-0.109398
0.738	-0.00778085		0.738	-0.101672
0.739	-0.0045617		0.739	-0.0952336
0.74	-0.00263021		0.74	-0.090083
0.741	-0.00327404		0.741	-0.0855762
0.742	-0.00198638		0.742	-0.0836447
0.743	-0.00263021		0.743	-0.0817132
0.744	-0.00584936		0.744	-0.0797817
0.745	-0.00649319		0.745	-0.0765625
0.746	-0.00906851		0.746	-0.0739872
0.747	-0.011		0.747	-0.0694804
0.748	-0.0122877		0.748	-0.0662612
0.749	-0.0116438		0.749	-0.0623982
0.75	-0.011		0.75	-0.0591791
0.751	-0.011		0.751	-0.0566038
0.752	-0.00971234		0.752	-0.0559599
0.753	-0.011		0.753	-0.0546723
0.754	-0.0103562		0.754	-0.0553161
0.755	-0.0103562		0.755	-0.0546723
0.756	-0.011		0.756	-0.0553161
0.757	-0.0129315		0.757	-0.0559599
0.758	-0.0142192		0.758	-0.0540284
0.759	-0.0167945		0.759	-0.0527408
0.76	-0.0180821		0.76	-0.0514531
0.761	-0.0193698		0.761	-0.0495216
0.762	-0.0232328		0.762	-0.0488778
0.763	-0.0245204		0.763	-0.0475901
0.764	-0.0245204		0.764	-0.0469463
0.765	-0.0238766		0.765	-0.0501654
0.766	-0.0225889		0.766	-0.0501654
0.767	-0.0225889		0.767	-0.0527408
0.768	-0.0193698		0.768	-0.0540284
0.769	-0.0180821		0.769	-0.0559599
0.77	-0.0155068		0.77	-0.0559599
0.771	-0.0116438		0.771	-0.0553161
0.772	-0.0103562		0.772	-0.0540284
0.773	-0.00713702		0.773	-0.0514531
0.774	-0.00520553		0.774	-0.0475901
0.775	-0.00327404		0.775	-0.0430833
0.776	-0.00327404		0.776	-0.0372888
0.777	-5.48886e-05		0.777	-0.0314943
0.778	-5.48886e-05		0.778	-0.028919
0.779	-5.48886e-05		0.779	-0.0263437
0.78	-5.48886e-05		0.78	-0.0244122
0.781	-0.0045617		0.781	-0.0269875
0.782	-0.0103562		0.782	-0.0295628
0.783	-0.0122877		0.783	-0.0334258
0.784	-0.0167945		0.784	-0.0360012
0.785	-0.0200136		0.785	-0.0398641
0.786	-0.018726		0.786	-0.0424395
0.787	-0.0174383		0.787	-0.0437271
0.788	-0.0142192		0.788	-0.0430833
0.789	-0.0122877		0.789	-0.0417956
			0.79	-0.0398641
			0.791	-0.0353573
			0.792	-0.0321382
			0.793	-0.0276314
			0.794	-0.025056
			0.795	-0.0237684
			0.796	-0.0244122
			0.797	-0.0263437
			0.798	-0.0314943
			0.799	-0.0334258
			0.8	-0.0379327
			0.801	-0.0398641
			0.802	-0.0417956
			0.803	-0.0417956
			0.804	-0.0398641
			0.805	-0.0353573
			0.806	-0.0295628
			0.807	-0.0256999
			0.808	-0.0205492
			0.809	-0.0186177
			0.81	-0.0166862
			0.811	-0.0166862
			0.812	-0.0179739
			0.813	-0.0218369
			0.814	-0.0237684
			0.815	-0.0263437
			0.816	-0.0282752
			0.817	-0.0295628
			0.818	-0.0302067
			0.819	-0.0295628
			0.82	-0.0282752
			0.821	-0.0263437
			0.822	-0.0231245
			0.823	-0.0218369
			0.824	-0.0179739
			0.825	-0.0199054
			0.826	-0.0205492
			0.827	-0.0231245
			0.828	-0.0244122
			0.829	-0.0282752
			0.83	-0.0295628
			0.831	-0.0314943
			0.832	-0.028919
			0.833	-0.0302067
			0.834	-0.028919
			0.835	-0.028919
			0.836	-0.0269875
			0.837	-0.0244122
			0.838	-0.0237684
			0.839	-0.0218369
			0.84	-0.021193
			0.841	-0.0199054
			0.842	-0.0199054
			0.843	-0.0199054
			0.844	-0.0186177
			0.845	-0.0205492
			0.846	-0.0192615
			0.847	-0.0199054
			0.848	-0.0186177
			0.849	-0.0179739
			0.85	-0.0179739
			0.851	-0.0173301
			0.852	-0.0173301
			0.853	-0.0186177
			0.854	-0.0199054
			0.855	-0.0218369
			0.856	-0.0205492
			0.857	-0.0237684
			0.858	-0.0244122
			0.859	-0.021193
			0.86	-0.0192615
			0.861	-0.0173301
			0.862	-0.0134671
			0.863	-0.0121794
			0.864	-0.0102479
			0.865	-0.0102479
			0.866	-0.0115356
			0.867	-0.0128232
			0.868	-0.0141109
			0.869	-0.0147547
			0.87	-0.0147547
			0.871	-0.0160424
			0.872	-0.0160424
			0.873	-0.0147547
			0.874	-0.0147547
			0.875	-0.0134671
			0.876	-0.0108917
			0.877	-0.00960408
			0.878	-0.00767259
			0.879	-0.00702876
			0.88	-0.00638492
			0.881	-0.00767259
			0.882	-0.00896025
			0.883	-0.0134671
			0.884	-0.0160424
			0.885	-0.0192615
			0.886	-0.0205492
			0.887	-0.0218369
			0.888	-0.0192615
			0.889	-0.0166862
			0.89	-0.0147547
			0.891	-0.0102479
			0.892	-0.00702876
			0.893	-0.00509726
			0.894	-0.0038096
			0.895	-0.00445343
			0.896	-0.0038096
			0.897	-0.00638492
			0.898	-0.00638492
			0.899	-0.00896025
			0.9	-0.0108917
			0.901	-0.0134671
			0.902	-0.0141109
			0.903	-0.0166862
			0.904	-0.0179739
			0.905	-0.0160424
			0.906	-0.0141109
			0.907	-0.0108917
			0.908	-0.00831642
			0.909	-0.00445343
			0.91	-0.00123427
			0.911	-0.00123427
			0.912	-0.000590443
			0.913	-0.00187811
			0.914	-0.00445343
			0.915	-0.00702876
			0.916	-0.0108917
			0.917	-0.0128232
			0.918	-0.0134671
			0.919	-0.0147547
			0.92	-0.0134671
			0.921	-0.0147547
			0.922	-0.0121794
			0.923	-0.0128232
			0.924	-0.0115356
			0.925	-0.0147547
			0.926	-0.0153986
			0.927	-0.0179739
			0.928	-0.0199054
			0.929	-0.0218369
			0.93	-0.0224807
			0.931	-0.0205492
			0.932	-0.0192615
			0.933	-0.0153986
			0.934	-0.0134671
			0.935	-0.0102479
			0.936	-0.00896025
			0.937	-0.00702876
			0.938	-0.00638492
			0.939	-0.00638492
			0.94	-0.00831642
			0.941	-0.0102479
			0.942	-0.0128232
			0.943	-0.0128232
			0.944	-0.0128232
			0.945	-0.0128232
			0.946	-0.0115356
			0.947	-0.0115356
			0.948	-0.0102479
			0.949	-0.0115356
			0.95	-0.0115356
			0.951	-0.0128232
			0.952	-0.0153986
			0.953	-0.0186177
			0.954	-0.0199054
			0.955	-0.0218369
			0.956	-0.0231245
			0.957	-0.025056
			0.958	-0.0263437
			0.959	-0.0276314
			0.96	-0.0256999
			0.961	-0.025056
			0.962	-0.021193
			0.963	-0.0166862
			0.964	-0.0128232
			0.965	-0.00960408
			0.966	-0.00574109
			0.967	-0.0038096
			0.968	-0.00252194
			0.969	-0.0038096
			0.97	-0.00702876
			0.971	-0.0121794
			0.972	-0.0153986
			0.973	-0.0186177
			0.974	-0.021193
			0.975	-0.0218369
			0.976	-0.0205492
			0.977	-0.0173301
			0.978	-0.0128232
			0.979	-0.00831642
			0.98	-0.0038096
			0.981	-0.00187811
			0.982	-0.00123427
			0.983	-0.00252194
			0.984	-0.00509726
			0.985	-0.00702876
			0.986	-0.00960408
			0.987	-0.0128232
			0.988	-0.0134671
			0.989	-0.0147547
			0.99	-0.0147547
			0.991	-0.0153986
			0.992	-0.0147547
			0.993	-0.0134671
			0.994	-0.0108917
			0.995	-0.00831642
			0.996	-0.00574109
			0.997	-0.00445343
			0.998	-0.0038096
			0.999	-0.00316577
			1	-0.00574109
			1.001	-0.00702876
			1.002	-0.0102479
			1.003	-0.0102479
			1.004	-0.0102479
			1.005	-0.00896025
			1.006	-0.00638492
			1.007	-0.00574109
			1.008	-0.00316577
			1.009	-0.00252194
			1.01	-0.00187811

## Sheet: Figure 3c
n = 1			n = 2			n = 3			n = 4			n = 5
Time (ms)	Current (nA)		Time (ms)	Current (nA)		Time (ms)	Current (nA)		Time (ms)	Current (nA)		Time (ms)	Current (nA)
0	0.00124516		0	-0.00769536		0	0.00364135		0	0.00307015		0	0.00331258
0.001	0.0018894		0.001	-0.00640688		0.001	0.00235286		0.001	0.00435864		0.001	0.00717552
0.002	0.00124516		0.002	-0.00640688		0.002	0.00235286		0.002	0.00307015		0.002	0.00846317
0.003	0.00124516		0.003	-0.00511839		0.003	0.00235286		0.003	0.00242591		0.003	0.00910699
0.004	-0.000687571		0.004	-0.00382991		0.004	0.000420136		0.004	0.00178167		0.004	0.00781934
0.005	-0.00197606		0.005	-0.00382991		0.005	0.00428559		0.005	0.000493186		0.005	0.00524405
0.006	-0.00455302		0.006	-0.00382991		0.006	0.00557407		0.006	-0.000795298		0.006	0.0013811
0.007	-0.00519727		0.007	-0.00447415		0.007	0.0075068		0.007	-0.000151056		0.007	-0.00119419
0.008	-0.00777423		0.008	-0.00382991		0.008	0.010728		0.008	-0.000795298		0.008	-0.00570096
0.009	-0.00777423		0.009	-0.00447415		0.009	0.0113723		0.009	-0.000795298		0.009	-0.00763243
0.01	-0.00906272		0.01	-0.00318566		0.01	0.0139492		0.01	-0.000151056		0.01	-0.00892008
0.011	-0.00906272		0.011	-0.00576263		0.011	0.0145935		0.011	-0.000151056		0.011	-0.00827625
0.012	-0.00841848		0.012	-0.00640688		0.012	0.0145935		0.012	0.000493186		0.012	-0.00634478
0.013	-0.00777423		0.013	-0.00769536		0.013	0.0145935		0.013	0.00178167		0.013	-0.00441331
0.014	-0.00712999		0.014	-0.00705112		0.014	0.0145935		0.014	0.00178167		0.014	-0.000550367
0.015	-0.00584151		0.015	-0.00769536		0.015	0.0126607		0.015	0.0037144		0.015	0.0039564
0.016	-0.00519727		0.016	-0.00898385		0.016	0.013305		0.016	0.00564712		0.016	0.00588787
0.017	-0.00584151		0.017	-0.0109166		0.017	0.0100838		0.017	0.00757985		0.017	0.0065317
0.018	-0.00519727		0.018	-0.0109166		0.018	0.0100838		0.018	0.0108011		0.018	0.00588787
0.019	-0.00326454		0.019	-0.0122051		0.019	0.00879529		0.019	0.0120895		0.019	0.0039564
0.02	-0.00326454		0.02	-0.0141378		0.02	0.0075068		0.02	0.0140223		0.02	9.34567e-05
0.021	-0.00133181		0.021	-0.0134935		0.021	0.00621832		0.021	0.0127338		0.021	-0.00312566
0.022	-0.00133181		0.022	-0.0154263		0.022	0.00492983		0.022	0.0127338		0.022	-0.00634478
0.023	-4.33291e-05		0.023	-0.0134935		0.023	0.00428559		0.023	0.013378		0.023	-0.0095639
0.024	-4.33291e-05		0.024	-0.0134935		0.024	0.00170862		0.024	0.0114453		0.024	-0.0108515
0.025	0.000600913		0.025	-0.0115608		0.025	0.00106438		0.025	0.0101568		0.025	-0.0134268
0.026	0.0018894		0.026	-0.00898385		0.026	0.000420136		0.026	0.00951258		0.026	-0.012783
0.027	-4.33291e-05		0.027	-0.00769536		0.027	0.000420136		0.027	0.00693561		0.027	-0.0114954
0.028	-4.33291e-05		0.028	-0.00511839		0.028	-0.000224107		0.028	0.00500288		0.028	-0.00892008
0.029	-4.33291e-05		0.029	-0.00382991		0.029	-0.000224107		0.029	0.00500288		0.029	-0.00698861
0.03	0.000600913		0.03	-0.00189718		0.03	0.000420136		0.03	0.0037144		0.03	-0.00376949
0.031	0.00124516		0.031	-0.00254142		0.031	0.000420136		0.031	0.00307015		0.031	-0.000550367
0.032	0.0018894		0.032	-0.00189718		0.032	0.00170862		0.032	0.0037144		0.032	0.000737281
0.033	0.0018894		0.033	-0.00318566		0.033	0.00235286		0.033	0.0037144		0.033	0.00202493
0.034	0.00253364		0.034	-0.00576263		0.034	0.00235286		0.034	0.00307015		0.034	0.000737281
0.035	0.00317788		0.035	-0.00898385		0.035	0.00299711		0.035	0.00242591		0.035	9.34567e-05
0.036	0.00382212		0.036	-0.0115608		0.036	0.00364135		0.036	0.00242591		0.036	-0.00441331
0.037	0.00253364		0.037	-0.0115608		0.037	0.00235286		0.037	0.00564712		0.037	-0.0102077
0.038	0.00124516		0.038	-0.0122051		0.038	0.00170862		0.038	0.00435864		0.038	-0.0147145
0.039	0.000600913		0.039	-0.0128493		0.039	0.00299711		0.039	0.00564712		0.039	-0.0179336
0.04	-0.000687571		0.04	-0.0109166		0.04	0.00170862		0.04	0.00629136		0.04	-0.0211527
0.041	-0.00133181		0.041	-0.0102723		0.041	0.00170862		0.041	0.00693561		0.041	-0.0205089
0.042	-0.000687571		0.042	-0.00640688		0.042	0.00170862		0.042	0.00886833		0.042	-0.0205089
0.043	-4.33291e-05		0.043	-0.00511839		0.043	0.00106438		0.043	0.00951258		0.043	-0.0198651
0.044	0.0018894		0.044	-0.00254142		0.044	0.00235286		0.044	0.00951258		0.044	-0.0172898
0.045	0.000600913		0.045	-0.00125294		0.045	0.00492983		0.045	0.00951258		0.045	-0.0147145
0.046	0.0018894		0.046	-0.000608695		0.046	0.00686256		0.046	0.0101568		0.046	-0.0140707
0.047	0.0018894		0.047	3.55475e-05		0.047	0.00943953		0.047	0.0114453		0.047	-0.012783
0.048	0.00253364		0.048	-0.00189718		0.048	0.0113723		0.048	0.0108011		0.048	-0.0114954
0.049	0.0018894		0.049	-0.00382991		0.049	0.0126607		0.049	0.0108011		0.049	-0.0102077
0.05	0.00124516		0.05	-0.00640688		0.05	0.013305		0.05	0.0101568		0.05	-0.0108515
0.051	-4.33291e-05		0.051	-0.00962809		0.051	0.0126607		0.051	0.00886833		0.051	-0.0102077
0.052	0.000600913		0.052	-0.0122051		0.052	0.0113723		0.052	0.00822409		0.052	-0.0114954
0.053	-4.33291e-05		0.053	-0.0134935		0.053	0.0113723		0.053	0.00822409		0.053	-0.012783
0.054	0.0018894		0.054	-0.0154263		0.054	0.0100838		0.054	0.00629136		0.054	-0.012783
0.055	0.0018894		0.055	-0.0154263		0.055	0.0075068		0.055	0.00500288		0.055	-0.0121392
0.056	0.00317788		0.056	-0.0154263		0.056	0.00815104		0.056	0.00435864		0.056	-0.0134268
0.057	0.00575485		0.057	-0.014782		0.057	0.00879529		0.057	0.00307015		0.057	-0.0140707
0.058	0.00511061		0.058	-0.0109166		0.058	0.00686256		0.058	0.00242591		0.058	-0.0134268
0.059	0.00575485		0.059	-0.00898385		0.059	0.00879529		0.059	0.00242591		0.059	-0.0140707
0.06	0.00704333		0.06	-0.00576263		0.06	0.010728		0.06	0.00307015		0.06	-0.0121392
0.061	0.00639909		0.061	-0.00382991		0.061	0.0113723		0.061	0.00435864		0.061	-0.0102077
0.062	0.00768758		0.062	-0.00125294		0.062	0.0113723		0.062	0.00629136		0.062	-0.00827625
0.063	0.00446637		0.063	0.00132403		0.063	0.0120165		0.063	0.00693561		0.063	-0.00827625
0.064	0.00575485		0.064	3.55475e-05		0.064	0.00943953		0.064	0.00822409		0.064	-0.00763243
0.065	0.00446637		0.065	0.00067979		0.065	0.00879529		0.065	0.00822409		0.065	-0.0095639
0.066	0.00446637		0.066	-0.000608695		0.066	0.00815104		0.066	0.00951258		0.066	-0.0114954
0.067	0.0018894		0.067	0.00067979		0.067	0.00686256		0.067	0.0108011		0.067	-0.0114954
0.068	0.0018894		0.068	0.00132403		0.068	0.00686256		0.068	0.0101568		0.068	-0.0114954
0.069	-0.000687571		0.069	3.55475e-05		0.069	0.00428559		0.069	0.00951258		0.069	-0.0108515
0.07	-0.00133181		0.07	0.00067979		0.07	0.00299711		0.07	0.00886833		0.07	-0.00892008
0.071	-0.00197606		0.071	0.00132403		0.071	0.00106438		0.071	0.00822409		0.071	-0.00570096
0.072	-0.00326454		0.072	0.00067979		0.072	-0.00151259		0.072	0.00693561		0.072	-0.00248184
0.073	-0.00390878		0.073	3.55475e-05		0.073	-0.00344532		0.073	0.00435864		0.073	-0.000550367
0.074	-0.00390878		0.074	3.55475e-05		0.074	-0.00537805		0.074	0.00307015		0.074	0.000737281
0.075	-0.00326454		0.075	-0.00254142		0.075	-0.00666653		0.075	0.00307015		0.075	0.00266875
0.076	-0.00455302		0.076	-0.00254142		0.076	-0.00602229		0.076	0.00242591		0.076	0.00331258
0.077	-0.00455302		0.077	-0.00447415		0.077	-0.00666653		0.077	0.00178167		0.077	0.00202493
0.078	-0.00519727		0.078	-0.00705112		0.078	-0.00537805		0.078	0.00178167		0.078	0.000737281
0.079	-0.00519727		0.079	-0.00962809		0.079	-0.00280108		0.079	0.00178167		0.079	9.34567e-05
0.08	-0.00648575		0.08	-0.0109166		0.08	-0.00151259		0.08	0.00242591		0.08	-0.00248184
0.081	-0.00712999		0.081	-0.0122051		0.081	-0.000868349		0.081	0.00242591		0.081	-0.00183801
0.082	-0.00712999		0.082	-0.0141378		0.082	-0.000224107		0.082	0.000493186		0.082	-0.00248184
0.083	-0.00841848		0.083	-0.0134935		0.083	-0.000224107		0.083	0.000493186		0.083	-0.00119419
0.084	-0.00841848		0.084	-0.0154263		0.084	-0.000224107		0.084	-0.000151056		0.084	-0.00183801
0.085	-0.00841848		0.085	-0.014782		0.085	-0.00151259		0.085	-0.000151056		0.085	-0.00248184
0.086	-0.00841848		0.086	-0.014782		0.086	-0.000868349		0.086	-0.00143954		0.086	-0.00376949
0.087	-0.00648575		0.087	-0.0134935		0.087	-0.000868349		0.087	-0.00208378		0.087	-0.00634478
0.088	-0.00519727		0.088	-0.0122051		0.088	-0.00215683		0.088	-0.000151056		0.088	-0.00698861
0.089	-0.00455302		0.089	-0.00962809		0.089	-0.00151259		0.089	0.00113743		0.089	-0.00634478
0.09	-0.00326454		0.09	-0.0083396		0.09	0.000420136		0.09	0.00242591		0.09	-0.00763243
0.091	-0.00197606		0.091	-0.00769536		0.091	0.00170862		0.091	0.0037144		0.091	-0.00827625
0.092	-0.00133181		0.092	-0.00640688		0.092	0.00557407		0.092	0.00500288		0.092	-0.00827625
0.093	-4.33291e-05		0.093	-0.00511839		0.093	0.00943953		0.093	0.00435864		0.093	-0.0095639
0.094	-0.000687571		0.094	-0.00640688		0.094	0.0113723		0.094	0.00629136		0.094	-0.0102077
0.095	-0.00133181		0.095	-0.00511839		0.095	0.0152377		0.095	0.00693561		0.095	-0.0121392
0.096	-0.0026203		0.096	-0.00640688		0.096	0.0165262		0.096	0.00564712		0.096	-0.0147145
0.097	-0.00197606		0.097	-0.00640688		0.097	0.0191032		0.097	0.00500288		0.097	-0.0153583
0.098	-0.00326454		0.098	-0.00769536		0.098	0.0197474		0.098	0.0037144		0.098	-0.0179336
0.099	-0.0026203		0.099	-0.00705112		0.099	0.0191032		0.099	0.00307015		0.099	-0.016646
0.1	-0.00197606		0.1	-0.00769536		0.1	0.0191032		0.1	0.00178167		0.1	-0.0160021
0.101	-0.000687571		0.101	-0.00705112		0.101	0.0178147		0.101	0.000493186		0.101	-0.0121392
0.102	-4.33291e-05		0.102	-0.00511839		0.102	0.0178147		0.102	0.00242591		0.102	-0.00892008
0.103	0.00124516		0.103	-0.00511839		0.103	0.0165262		0.103	0.000493186		0.103	-0.00376949
0.104	0.0018894		0.104	-0.00254142		0.104	0.0139492		0.104	-0.000151056		0.104	9.34567e-05
0.105	0.00253364		0.105	-0.00254142		0.105	0.0113723		0.105	-0.000795298		0.105	0.0039564
0.106	0.00317788		0.106	3.55475e-05		0.106	0.00943953		0.106	-0.00272802		0.106	0.00524405
0.107	0.00382212		0.107	-0.000608695		0.107	0.0075068		0.107	-0.00208378		0.107	0.00588787
0.108	0.0018894		0.108	0.00132403		0.108	0.00428559		0.108	-0.00272802		0.108	0.00266875
0.109	0.00124516		0.109	0.00067979		0.109	0.00106438		0.109	-0.00208378		0.109	0.000737281
0.11	0.000600913		0.11	0.00132403		0.11	-0.00151259		0.11	-0.00143954		0.11	-0.00183801
0.111	-0.00133181		0.111	0.00132403		0.111	-0.00215683		0.111	0.000493186		0.111	-0.00634478
0.112	-0.00197606		0.112	0.00067979		0.112	-0.00215683		0.112	0.00242591		0.112	-0.0102077
0.113	-0.0026203		0.113	0.00067979		0.113	-0.00280108		0.113	0.00242591		0.113	-0.0140707
0.114	-0.0026203		0.114	0.00067979		0.114	-0.00151259		0.114	0.00242591		0.114	-0.0179336
0.115	-0.00197606		0.115	-0.00125294		0.115	-0.00151259		0.115	0.00500288		0.115	-0.0185774
0.116	-0.00133181		0.116	-0.00254142		0.116	0.00170862		0.116	0.00435864		0.116	-0.0172898
0.117	-0.000687571		0.117	-0.00318566		0.117	0.00364135		0.117	0.00500288		0.117	-0.0134268
0.118	-0.00133181		0.118	-0.00382991		0.118	0.00428559		0.118	0.00307015		0.118	-0.0102077
0.119	-4.33291e-05		0.119	-0.00576263		0.119	0.00492983		0.119	0.00242591		0.119	-0.00570096
0.12	-4.33291e-05		0.12	-0.00640688		0.12	0.00492983		0.12	0.00113743		0.12	-0.00248184
0.121	-0.000687571		0.121	-0.00769536		0.121	0.00492983		0.121	0.000493186		0.121	0.000737281
0.122	-0.000687571		0.122	-0.00769536		0.122	0.00235286		0.122	-0.000795298		0.122	9.34567e-05
0.123	-0.000687571		0.123	-0.00705112		0.123	0.000420136		0.123	-0.00272802		0.123	-0.00119419
0.124	-0.00197606		0.124	-0.00769536		0.124	-0.000868349		0.124	-0.00208378		0.124	-0.00312566
0.125	-0.0026203		0.125	-0.0083396		0.125	-0.00408956		0.125	-0.00337227		0.125	-0.00570096
0.126	-0.00197606		0.126	-0.00640688		0.126	-0.0047338		0.126	-0.00337227		0.126	-0.00763243
0.127	-4.33291e-05		0.127	-0.00769536		0.127	-0.0047338		0.127	-0.00401651		0.127	-0.0108515
0.128	-4.33291e-05		0.128	-0.00898385		0.128	-0.00602229		0.128	-0.00143954		0.128	-0.0102077
0.129	0.00124516		0.129	-0.00898385		0.129	-0.0047338		0.129	-0.00208378		0.129	-0.00763243
0.13	0.00253364		0.13	-0.00769536		0.13	-0.00280108		0.13	-0.000795298		0.13	-0.00763243
0.131	0.00382212		0.131	-0.0083396		0.131	0.000420136		0.131	0.000493186		0.131	-0.00570096
0.132	0.00575485		0.132	-0.00898385		0.132	0.00106438		0.132	0.00178167		0.132	-0.00312566
0.133	0.00768758		0.133	-0.00769536		0.133	0.00235286		0.133	0.0037144		0.133	-0.00119419
0.134	0.00768758		0.134	-0.00576263		0.134	0.00557407		0.134	0.0037144		0.134	0.00266875
0.135	0.00768758		0.135	-0.00640688		0.135	0.00686256		0.135	0.00307015		0.135	0.0039564
0.136	0.00704333		0.136	-0.00576263		0.136	0.00686256		0.136	0.00435864		0.136	0.00524405
0.137	0.00704333		0.137	-0.00447415		0.137	0.00621832		0.137	0.00435864		0.137	0.0065317
0.138	0.00446637		0.138	-0.00318566		0.138	0.00492983		0.138	0.00307015		0.138	0.00781934
0.139	0.0018894		0.139	-0.00254142		0.139	0.00364135		0.139	0.00307015		0.139	0.00588787
0.14	0.00124516		0.14	-0.00125294		0.14	0.00106438		0.14	0.0037144		0.14	0.00266875
0.141	0.000600913		0.141	0.00196827		0.141	0.00170862		0.141	0.00307015		0.141	9.34567e-05
0.142	-4.33291e-05		0.142	0.00261252		0.142	-0.00151259		0.142	0.00307015		0.142	-0.00505713
0.143	-4.33291e-05		0.143	0.00454524		0.143	-0.00151259		0.143	0.00242591		0.143	-0.00827625
0.144	0.0018894		0.144	0.00518949		0.144	-0.000224107		0.144	0.00178167		0.144	-0.00892008
0.145	0.00382212		0.145	0.00647797		0.145	0.00106438		0.145	0.00178167		0.145	-0.0102077
0.146	0.00575485		0.146	0.00583373		0.146	0.00170862		0.146	0.000493186		0.146	-0.0102077
0.147	0.00704333		0.147	0.00583373		0.147	0.00557407		0.147	0.00178167		0.147	-0.0102077
0.148	0.0096203		0.148	0.00261252		0.148	0.0075068		0.148	0.00178167		0.148	-0.0108515
0.149	0.0109088		0.149	-0.000608695		0.149	0.00943953		0.149	0.00178167		0.149	-0.0108515
0.15	0.011553		0.15	-0.00382991		0.15	0.0120165		0.15	0.00113743		0.15	-0.0108515
0.151	0.0109088		0.151	-0.00511839		0.151	0.0139492		0.151	0.00242591		0.151	-0.0095639
0.152	0.0102645		0.152	-0.00640688		0.152	0.0145935		0.152	0.00178167		0.152	-0.0108515
0.153	0.0102645		0.153	-0.00898385		0.153	0.013305		0.153	0.00242591		0.153	-0.0095639
0.154	0.00897606		0.154	-0.0102723		0.154	0.013305		0.154	0.00307015		0.154	-0.0095639
0.155	0.00639909		0.155	-0.00962809		0.155	0.0113723		0.155	0.0037144		0.155	-0.00892008
0.156	0.00446637		0.156	-0.0083396		0.156	0.0100838		0.156	0.00500288		0.156	-0.00827625
0.157	0.00317788		0.157	-0.00705112		0.157	0.00621832		0.157	0.0037144		0.157	-0.00892008
0.158	0.00253364		0.158	-0.00318566		0.158	0.00364135		0.158	0.00500288		0.158	-0.00698861
0.159	0.00124516		0.159	-0.00254142		0.159	-0.000224107		0.159	0.00629136		0.159	-0.00698861
0.16	0.0018894		0.16	-0.000608695		0.16	-0.000868349		0.16	0.00500288		0.16	-0.00827625
0.161	0.0018894		0.161	0.00132403		0.161	-0.00280108		0.161	0.00629136		0.161	-0.00827625
0.162	0.00124516		0.162	0.00132403		0.162	-0.00344532		0.162	0.00629136		0.162	-0.00892008
0.163	0.00253364		0.163	0.00132403		0.163	-0.00280108		0.163	0.00629136		0.163	-0.00634478
0.164	0.00382212		0.164	0.00132403		0.164	-0.00215683		0.164	0.00564712		0.164	-0.00634478
0.165	0.00382212		0.165	0.00067979		0.165	-0.00344532		0.165	0.00564712		0.165	-0.00376949
0.166	0.00446637		0.166	0.00067979		0.166	-0.00151259		0.166	0.00500288		0.166	-0.00376949
0.167	0.0018894		0.167	-0.000608695		0.167	-0.000868349		0.167	0.00629136		0.167	-0.00376949
0.168	0.00124516		0.168	-0.000608695		0.168	0.00106438		0.168	0.00629136		0.168	-0.00248184
0.169	0.00124516		0.169	-0.00382991		0.169	0.00106438		0.169	0.00757985		0.169	-0.00248184
0.17	0.00124516		0.17	-0.00511839		0.17	0.00235286		0.17	0.00629136		0.17	-0.00119419
0.171	0.000600913		0.171	-0.00640688		0.171	0.00428559		0.171	0.00822409		0.171	-0.00248184
0.172	0.0018894		0.172	-0.00640688		0.172	0.00428559		0.172	0.00757985		0.172	-0.00119419
0.173	0.0018894		0.173	-0.00705112		0.173	0.00492983		0.173	0.00951258		0.173	0.000737281
0.174	0.00382212		0.174	-0.00769536		0.174	0.00686256		0.174	0.00822409		0.174	0.000737281
0.175	0.00446637		0.175	-0.0109166		0.175	0.00686256		0.175	0.00822409		0.175	0.00266875
0.176	0.00446637		0.176	-0.0102723		0.176	0.00815104		0.176	0.00693561		0.176	0.0039564
0.177	0.00446637		0.177	-0.0128493		0.177	0.00943953		0.177	0.00500288		0.177	0.0039564
0.178	0.00446637		0.178	-0.0128493		0.178	0.0075068		0.178	0.00307015		0.178	0.00331258
0.179	0.00382212		0.179	-0.0134935		0.179	0.00621832		0.179	0.00113743		0.179	0.000737281
0.18	0.00317788		0.18	-0.0134935		0.18	0.00364135		0.18	-0.00143954		0.18	0.000737281
0.181	0.00253364		0.181	-0.0141378		0.181	0.00428559		0.181	-0.00208378		0.181	-0.00248184
0.182	0.0018894		0.182	-0.0128493		0.182	0.00170862		0.182	-0.00594924		0.182	-0.00441331
0.183	-4.33291e-05		0.183	-0.0122051		0.183	0.00170862		0.183	-0.00594924		0.183	-0.00634478
0.184	-0.000687571		0.184	-0.0128493		0.184	0.00170862		0.184	-0.00723772		0.184	-0.00892008
0.185	-0.0026203		0.185	-0.0109166		0.185	0.00235286		0.185	-0.00788196		0.185	-0.0095639
0.186	-0.00326454		0.186	-0.00962809		0.186	0.00106438		0.186	-0.00530499		0.186	-0.0102077
0.187	-0.0026203		0.187	-0.00898385		0.187	0.00235286		0.187	-0.00466075		0.187	-0.0114954
0.188	-0.00390878		0.188	-0.00962809		0.188	0.00170862		0.188	-0.00208378		0.188	-0.0134268
0.189	-0.00455302		0.189	-0.00962809		0.189	0.00428559		0.189	0.000493186		0.189	-0.0153583
0.19	-0.00455302		0.19	-0.0102723		0.19	0.00299711		0.19	0.0037144		0.19	-0.0134268
0.191	-0.00455302		0.191	-0.0128493		0.191	0.00428559		0.191	0.00693561		0.191	-0.0140707
0.192	-0.00390878		0.192	-0.014782		0.192	0.00364135		0.192	0.00886833		0.192	-0.0108515
0.193	-0.00326454		0.193	-0.0154263		0.193	0.00170862		0.193	0.0114453		0.193	-0.0095639
0.194	-0.0026203		0.194	-0.0180032		0.194	0.00299711		0.194	0.0114453		0.194	-0.00892008
0.195	-0.0026203		0.195	-0.0186475		0.195	0.00106438		0.195	0.0114453		0.195	-0.00827625
0.196	-0.00197606		0.196	-0.0192917		0.196	-0.000224107		0.196	0.00951258		0.196	-0.0095639
0.197	-0.00197606		0.197	-0.0160705		0.197	0.000420136		0.197	0.00822409		0.197	-0.0095639
0.198	-4.33291e-05		0.198	-0.0134935		0.198	0.000420136		0.198	0.00629136		0.198	-0.00827625
0.199	0.0018894		0.199	-0.0109166		0.199	0.00170862		0.199	0.00500288		0.199	-0.00634478
0.2	0.00317788		0.2	-0.00705112		0.2	0.00106438		0.2	0.00435864		0.2	-0.00441331
0.201	0.00511061		0.201	-0.00576263		0.201	0.00235286		0.201	0.00178167		0.201	-0.00248184
0.202	0.00575485		0.202	-0.00189718		0.202	0.00170862		0.202	0.00564712		0.202	-0.00183801
0.203	0.00768758		0.203	0.00067979		0.203	0.00235286		0.203	0.00629136		0.203	-0.000550367
0.204	0.00639909		0.204	0.00261252		0.204	0.00235286		0.204	0.00564712		0.204	-0.00183801
0.205	0.00768758		0.205	0.00454524		0.205	0.00235286		0.205	0.00951258		0.205	-0.00183801
0.206	0.00768758		0.206	0.00454524		0.206	0.00106438		0.206	0.00822409		0.206	-0.00183801
0.207	0.00639909		0.207	0.00518949		0.207	0.00106438		0.207	0.0101568		0.207	-0.00312566
0.208	0.00446637		0.208	0.00518949		0.208	0.00106438		0.208	0.0101568		0.208	-0.00441331
0.209	0.00382212		0.209	0.003901		0.209	0.00106438		0.209	0.00951258		0.209	-0.00505713
0.21	0.00317788		0.21	0.003901		0.21	0.00106438		0.21	0.00822409		0.21	-0.00634478
0.211	0.00253364		0.211	0.00196827		0.211	-0.000224107		0.211	0.00693561		0.211	-0.00505713
0.212	0.00317788		0.212	0.00132403		0.212	-0.000868349		0.212	0.00757985		0.212	-0.00698861
0.213	0.00382212		0.213	0.00132403		0.213	-0.00280108		0.213	0.00693561		0.213	-0.00827625
0.214	0.0018894		0.214	3.55475e-05		0.214	-0.00408956		0.214	0.00757985		0.214	-0.00827625
0.215	0.0018894		0.215	-0.00125294		0.215	-0.00666653		0.215	0.00886833		0.215	-0.0108515
0.216	0.00124516		0.216	-0.00189718		0.216	-0.00666653		0.216	0.0101568		0.216	-0.0108515
0.217	-0.000687571		0.217	-0.00382991		0.217	-0.00731077		0.217	0.0120895		0.217	-0.0121392
0.218	-0.00197606		0.218	-0.00511839		0.218	-0.00666653		0.218	0.0127338		0.218	-0.0108515
0.219	-0.00326454		0.219	-0.00705112		0.219	-0.00666653		0.219	0.0146665		0.219	-0.00892008
0.22	-0.00584151		0.22	-0.0115608		0.22	-0.00537805		0.22	0.0146665		0.22	-0.00634478
0.221	-0.00712999		0.221	-0.0141378		0.221	-0.0047338		0.221	0.0120895		0.221	-0.00312566
0.222	-0.00906272		0.222	-0.0160705		0.222	-0.0047338		0.222	0.0101568		0.222	-0.000550367
0.223	-0.00906272		0.223	-0.0192917		0.223	-0.000868349		0.223	0.00822409		0.223	0.0013811
0.224	-0.00841848		0.224	-0.0205802		0.224	-0.000224107		0.224	0.00564712		0.224	0.00331258
0.225	-0.00712999		0.225	-0.0212244		0.225	0.00106438		0.225	0.00113743		0.225	0.00331258
0.226	-0.00519727		0.226	-0.0218687		0.226	0.00235286		0.226	-0.00272802		0.226	0.0039564
0.227	-0.00648575		0.227	-0.0212244		0.227	0.00299711		0.227	-0.00466075		0.227	0.00331258
0.228	-0.0026203		0.228	-0.0205802		0.228	0.00299711		0.228	-0.00594924		0.228	0.00202493
0.229	-0.0026203		0.229	-0.0205802		0.229	0.00364135		0.229	-0.00530499		0.229	0.0013811
0.23	-4.33291e-05		0.23	-0.0180032		0.23	0.00299711		0.23	-0.00530499		0.23	-0.00312566
0.231	0.000600913		0.231	-0.0167148		0.231	0.00428559		0.231	-0.00401651		0.231	-0.00376949
0.232	0.0018894		0.232	-0.014782		0.232	0.00299711		0.232	-0.00208378		0.232	-0.00634478
0.233	0.00317788		0.233	-0.0134935		0.233	0.00170862		0.233	-0.00208378		0.233	-0.00763243
0.234	0.00382212		0.234	-0.0109166		0.234	0.00299711		0.234	-0.000151056		0.234	-0.00827625
0.235	0.00511061		0.235	-0.00962809		0.235	0.00170862		0.235	0.00178167		0.235	-0.0108515
0.236	0.00639909		0.236	-0.0102723		0.236	0.00106438		0.236	0.00307015		0.236	-0.0134268
0.237	0.00511061		0.237	-0.00962809		0.237	-0.00151259		0.237	0.00307015		0.237	-0.016646
0.238	0.00639909		0.238	-0.00962809		0.238	-0.00215683		0.238	0.00435864		0.238	-0.0172898
0.239	0.00446637		0.239	-0.00898385		0.239	-0.0047338		0.239	0.00564712		0.239	-0.0185774
0.24	0.00253364		0.24	-0.00898385		0.24	-0.00795502		0.24	0.00500288		0.24	-0.0192213
0.241	0.0018894		0.241	-0.00898385		0.241	-0.00988774		0.241	0.0037144		0.241	-0.0172898
0.242	-4.33291e-05		0.242	-0.00898385		0.242	-0.013109		0.242	0.000493186		0.242	-0.0160021
0.243	-0.0026203		0.243	-0.0102723		0.243	-0.0169744		0.243	-0.00401651		0.243	-0.0140707
0.244	-0.00584151		0.244	-0.0115608		0.244	-0.0214841		0.244	-0.0085262		0.244	-0.0140707
0.245	-0.00970696		0.245	-0.014782		0.245	-0.0253496		0.245	-0.0149686		0.245	-0.0147145
0.246	-0.0129282		0.246	-0.0186475		0.246	-0.029215		0.246	-0.0201226		0.246	-0.0172898
0.247	-0.0187263		0.247	-0.0238014		0.247	-0.0337247		0.247	-0.026565		0.247	-0.0211527
0.248	-0.025813		0.248	-0.0302438		0.248	-0.0369459		0.248	-0.0342959		0.248	-0.0269471
0.249	-0.0348324		0.249	-0.036042		0.249	-0.0433883		0.249	-0.0420268		0.249	-0.0340292
0.25	-0.0419191		0.25	-0.0457057		0.25	-0.047898		0.25	-0.0484692		0.25	-0.0417551
0.251	-0.0522269		0.251	-0.0553693		0.251	-0.0562732		0.251	-0.0562001		0.251	-0.0501248
0.252	-0.0625348		0.252	-0.0643887		0.252	-0.0614271		0.252	-0.0632868		0.252	-0.0584945
0.253	-0.0741312		0.253	-0.0753408		0.253	-0.071735		0.253	-0.069085		0.253	-0.0649327
0.254	-0.0857275		0.254	-0.0862929		0.254	-0.0788217		0.254	-0.0774601		0.254	-0.0700833
0.255	-0.0966796		0.255	-0.100466		0.255	-0.0865526		0.255	-0.082614		0.255	-0.0765216
0.256	-0.10892		0.256	-0.112063		0.256	-0.0936392		0.256	-0.0871237		0.256	-0.0803845
0.257	-0.121161		0.257	-0.12688		0.257	-0.102014		0.257	-0.0929219		0.257	-0.0829598
0.258	-0.132757		0.258	-0.141698		0.258	-0.111034		0.258	-0.0980759		0.258	-0.0855351
0.259	-0.143709		0.259	-0.153938		0.259	-0.121342		0.259	-0.101941		0.259	-0.0868227
0.26	-0.154661		0.26	-0.166179		0.26	-0.130361		0.26	-0.105807		0.26	-0.0874666
0.261	-0.164969		0.261	-0.17391		0.261	-0.140025		0.261	-0.107739		0.261	-0.0900419
0.262	-0.170123		0.262	-0.181641		0.262	-0.149688		0.262	-0.111605		0.262	-0.0913295
0.263	-0.17721		0.263	-0.188083		0.263	-0.157419		0.263	-0.113538		0.263	-0.0939048
0.264	-0.179787		0.264	-0.188727		0.264	-0.165794		0.264	-0.11547		0.264	-0.0977678
0.265	-0.179787		0.265	-0.190016		0.265	-0.171593		0.265	-0.116115		0.265	-0.102918
0.266	-0.181075		0.266	-0.188727		0.266	-0.173525		0.266	-0.116759		0.266	-0.106137
0.267	-0.181075		0.267	-0.184218		0.267	-0.173525		0.267	-0.116115		0.267	-0.111288
0.268	-0.175277		0.268	-0.182285		0.268	-0.172237		0.268	-0.116115		0.268	-0.112576
0.269	-0.173989		0.269	-0.175198		0.269	-0.16966		0.269	-0.118047		0.269	-0.113863
0.27	-0.171412		0.27	-0.168756		0.27	-0.163862		0.27	-0.117403		0.27	-0.114507
0.271	-0.16819		0.271	-0.16489		0.271	-0.159352		0.271	-0.116759		0.271	-0.114507
0.272	-0.164969		0.272	-0.161669		0.272	-0.154198		0.272	-0.117403		0.272	-0.115151
0.273	-0.161748		0.273	-0.15716		0.273	-0.149044		0.273	-0.119336		0.273	-0.115151
0.274	-0.159171		0.274	-0.155871		0.274	-0.145823		0.274	-0.123846		0.274	-0.115151
0.275	-0.158527		0.275	-0.155227		0.275	-0.141313		0.275	-0.129644		0.275	-0.117082
0.276	-0.15595		0.276	-0.155871		0.276	-0.137448		0.276	-0.138019		0.276	-0.120945
0.277	-0.155306		0.277	-0.155227		0.277	-0.135515		0.277	-0.148971		0.277	-0.128027
0.278	-0.152729		0.278	-0.155227		0.278	-0.132938		0.278	-0.159923		0.278	-0.137685
0.279	-0.150152		0.279	-0.155871		0.279	-0.132294		0.279	-0.172808		0.279	-0.14863
0.28	-0.150152		0.28	-0.156515		0.28	-0.131005		0.28	-0.18376		0.28	-0.162794
0.281	-0.149507		0.281	-0.155871		0.281	-0.131005		0.281	-0.197289		0.281	-0.17567
0.282	-0.147575		0.282	-0.156515		0.282	-0.132294		0.282	-0.20502		0.282	-0.187903
0.283	-0.145642		0.283	-0.155227		0.283	-0.131005		0.283	-0.212107		0.283	-0.199492
0.284	-0.145642		0.284	-0.153938		0.284	-0.132294		0.284	-0.214684		0.284	-0.20593
0.285	-0.144998		0.285	-0.153294		0.285	-0.134227		0.285	-0.215328		0.285	-0.209793
0.286	-0.143065		0.286	-0.151361		0.286	-0.134227		0.286	-0.214039		0.286	-0.208505
0.287	-0.140488		0.287	-0.150073		0.287	-0.134227		0.287	-0.207597		0.287	-0.205286
0.288	-0.137911		0.288	-0.149429		0.288	-0.134227		0.288	-0.20051		0.288	-0.19756
0.289	-0.137267		0.289	-0.150073		0.289	-0.133582		0.289	-0.193424		0.289	-0.190478
0.29	-0.135334		0.29	-0.150073		0.29	-0.133582		0.29	-0.185693		0.29	-0.181465
0.291	-0.13469		0.291	-0.150717		0.291	-0.13165		0.291	-0.176673		0.291	-0.175027
0.292	-0.13469		0.292	-0.152006		0.292	-0.131005		0.292	-0.170231		0.292	-0.171164
0.293	-0.136623		0.293	-0.154583		0.293	-0.129717		0.293	-0.163789		0.293	-0.166657
0.294	-0.135978		0.294	-0.155871		0.294	-0.130361		0.294	-0.159279		0.294	-0.164082
0.295	-0.137267		0.295	-0.159092		0.295	-0.128428		0.295	-0.156058		0.295	-0.162794
0.296	-0.1392		0.296	-0.157804		0.296	-0.129717		0.296	-0.154125		0.296	-0.16215
0.297	-0.141777		0.297	-0.158448		0.297	-0.127784		0.297	-0.153481		0.297	-0.162794
0.298	-0.142421		0.298	-0.157804		0.298	-0.129717		0.298	-0.154125		0.298	-0.161506
0.299	-0.143709		0.299	-0.158448		0.299	-0.130361		0.299	-0.155413		0.299	-0.161506
0.3	-0.144354		0.3	-0.159737		0.3	-0.130361		0.3	-0.156702		0.3	-0.160862
0.301	-0.143065		0.301	-0.163602		0.301	-0.132294		0.301	-0.158635		0.301	-0.160219
0.302	-0.141132		0.302	-0.168112		0.302	-0.134871		0.302	-0.157346		0.302	-0.160219
0.303	-0.143065		0.303	-0.173266		0.303	-0.136803		0.303	-0.156702		0.303	-0.160219
0.304	-0.141777		0.304	-0.182285		0.304	-0.140669		0.304	-0.154125		0.304	-0.160862
0.305	-0.141777		0.305	-0.189372		0.305	-0.147111		0.305	-0.150904		0.305	-0.161506
0.306	-0.141777		0.306	-0.199035		0.306	-0.153554		0.306	-0.147038		0.306	-0.16215
0.307	-0.143065		0.307	-0.204833		0.307	-0.16064		0.307	-0.141884		0.307	-0.161506
0.308	-0.144998		0.308	-0.21192		0.308	-0.167727		0.308	-0.137375		0.308	-0.16215
0.309	-0.146931		0.309	-0.215141		0.309	-0.176747		0.309	-0.134153		0.309	-0.162794
0.31	-0.15144		0.31	-0.21643		0.31	-0.183189		0.31	-0.130932		0.31	-0.163438
0.311	-0.157883		0.311	-0.215141		0.311	-0.191564		0.311	-0.128999		0.311	-0.163438
0.312	-0.163681		0.312	-0.211276		0.312	-0.196718		0.312	-0.128355		0.312	-0.163438
0.313	-0.172056		0.313	-0.208055		0.313	-0.200583		0.313	-0.129644		0.313	-0.164082
0.314	-0.180431		0.314	-0.201612		0.314	-0.202516		0.314	-0.131576		0.314	-0.164082
0.315	-0.188806		0.315	-0.194526		0.315	-0.20316		0.315	-0.133509		0.315	-0.166013
0.316	-0.197181		0.316	-0.186795		0.316	-0.200583		0.316	-0.135442		0.316	-0.17052
0.317	-0.20298		0.317	-0.181641		0.317	-0.198651		0.317	-0.13673		0.317	-0.17889
0.318	-0.207489		0.318	-0.175198		0.318	-0.193497		0.318	-0.138663		0.318	-0.19241
0.319	-0.211355		0.319	-0.171977		0.319	-0.18641		0.319	-0.138663		0.319	-0.209793
0.32	-0.213287		0.32	-0.168112		0.32	-0.179968		0.32	-0.137375		0.32	-0.233614
0.321	-0.211999		0.321	-0.164246		0.321	-0.174814		0.321	-0.138019		0.321	-0.258724
0.322	-0.210066		0.322	-0.161025		0.322	-0.168371		0.322	-0.13673		0.322	-0.283833
0.323	-0.208778		0.323	-0.158448		0.323	-0.163217		0.323	-0.138019		0.323	-0.306366
0.324	-0.206201		0.324	-0.156515		0.324	-0.159352		0.324	-0.135442		0.324	-0.325037
0.325	-0.202335		0.325	-0.155227		0.325	-0.154198		0.325	-0.136086		0.325	-0.339201
0.326	-0.197826		0.326	-0.15265		0.326	-0.153554		0.326	-0.134798		0.326	-0.349503
0.327	-0.193316		0.327	-0.15265		0.327	-0.15291		0.327	-0.137375		0.327	-0.355941
0.328	-0.186874		0.328	-0.152006		0.328	-0.152265		0.328	-0.138663		0.328	-0.357872
0.329	-0.179787		0.329	-0.153294		0.329	-0.153554		0.329	-0.14124		0.329	-0.358516
0.33	-0.173989		0.33	-0.155227		0.33	-0.154842		0.33	-0.144461		0.33	-0.358516
0.331	-0.167546		0.331	-0.156515		0.331	-0.155487		0.331	-0.147682		0.331	-0.357872
0.332	-0.163037		0.332	-0.158448		0.332	-0.156131		0.332	-0.154769		0.332	-0.353366
0.333	-0.158527		0.333	-0.160381		0.333	-0.158708		0.333	-0.1625		0.333	-0.348215
0.334	-0.156594		0.334	-0.162314		0.334	-0.159352		0.334	-0.170875		0.334	-0.340489
0.335	-0.152729		0.335	-0.162314		0.335	-0.159996		0.335	-0.17925		0.335	-0.330188
0.336	-0.150152		0.336	-0.162958		0.336	-0.162573		0.336	-0.18827		0.336	-0.317955
0.337	-0.148863		0.337	-0.162314		0.337	-0.163217		0.337	-0.198578		0.337	-0.303791
0.338	-0.149507		0.338	-0.162314		0.338	-0.163862		0.338	-0.204376		0.338	-0.289627
0.339	-0.150152		0.339	-0.162314		0.339	-0.16515		0.339	-0.208885		0.339	-0.275463
0.34	-0.150796		0.34	-0.162314		0.34	-0.167727		0.34	-0.212751		0.34	-0.260655
0.341	-0.152729		0.341	-0.162958		0.341	-0.16966		0.341	-0.214684		0.341	-0.24971
0.342	-0.153373		0.342	-0.166823		0.342	-0.171593		0.342	-0.214039		0.342	-0.238765
0.343	-0.157238		0.343	-0.168756		0.343	-0.172237		0.343	-0.210174		0.343	-0.22782
0.344	-0.157238		0.344	-0.17391		0.344	-0.175458		0.344	-0.20502		0.344	-0.220738
0.345	-0.159171		0.345	-0.182929		0.345	-0.178035		0.345	-0.199222		0.345	-0.213656
0.346	-0.161104		0.346	-0.191949		0.346	-0.178679		0.346	-0.193424		0.346	-0.210437
0.347	-0.161104		0.347	-0.205478		0.347	-0.183189		0.347	-0.186337		0.347	-0.207218
0.348	-0.161104		0.348	-0.21643		0.348	-0.188343		0.348	-0.181183		0.348	-0.205286
0.349	-0.159815		0.349	-0.231892		0.349	-0.194141		0.349	-0.176673		0.349	-0.203355
0.35	-0.161104		0.35	-0.244777		0.35	-0.205737		0.35	-0.174096		0.35	-0.201423
0.351	-0.159815		0.351	-0.257017		0.351	-0.217978		0.351	-0.170231		0.351	-0.199492
0.352	-0.159815		0.352	-0.267325		0.352	-0.231507		0.352	-0.168298		0.352	-0.198204
0.353	-0.158527		0.353	-0.273767		0.353	-0.245036		0.353	-0.167654		0.353	-0.198204
0.354	-0.157238		0.354	-0.276989		0.354	-0.258565		0.354	-0.165077		0.354	-0.196917
0.355	-0.157238		0.355	-0.276989		0.355	-0.270806		0.355	-0.163789		0.355	-0.195629
0.356	-0.157238		0.356	-0.273123		0.356	-0.279181		0.356	-0.161856		0.356	-0.194341
0.357	-0.157883		0.357	-0.268613		0.357	-0.285623		0.357	-0.159923		0.357	-0.193054
0.358	-0.16046		0.358	-0.260238		0.358	-0.287556		0.358	-0.158635		0.358	-0.191122
0.359	-0.163681		0.359	-0.252507		0.359	-0.283691		0.359	-0.15799		0.359	-0.189835
0.36	-0.168835		0.36	-0.243488		0.36	-0.277893		0.36	-0.155413		0.36	-0.187259
0.361	-0.176566		0.361	-0.235113		0.361	-0.269517		0.361	-0.156058		0.361	-0.186615
0.362	-0.186874		0.362	-0.223517		0.362	-0.260498		0.362	-0.156058		0.362	-0.187259
0.363	-0.197826		0.363	-0.21643		0.363	-0.251479		0.363	-0.154769		0.363	-0.188547
0.364	-0.213932		0.364	-0.206766		0.364	-0.242459		0.364	-0.156702		0.364	-0.189835
0.365	-0.229393		0.365	-0.199035		0.365	-0.234084		0.365	-0.158635		0.365	-0.19241
0.366	-0.244855		0.366	-0.19517		0.366	-0.227642		0.366	-0.160567		0.366	-0.193697
0.367	-0.258384		0.367	-0.19066		0.367	-0.220555		0.367	-0.163144		0.367	-0.194341
0.368	-0.268692		0.368	-0.188083		0.368	-0.21669		0.368	-0.163144		0.368	-0.19241
0.369	-0.275779		0.369	-0.18615		0.369	-0.21218		0.369	-0.165721		0.369	-0.189191
0.37	-0.278356		0.37	-0.183573		0.37	-0.207026		0.37	-0.165077		0.37	-0.185972
0.371	-0.276423		0.371	-0.184218		0.371	-0.203805		0.371	-0.165721		0.371	-0.181465
0.372	-0.268692		0.372	-0.183573		0.372	-0.201872		0.372	-0.16701		0.372	-0.178246
0.373	-0.256452		0.373	-0.183573		0.373	-0.198006		0.373	-0.166366		0.373	-0.175027
0.374	-0.242278		0.374	-0.181641		0.374	-0.193497		0.374	-0.168298		0.374	-0.172451
0.375	-0.227461		0.375	-0.180352		0.375	-0.189631		0.375	-0.174096		0.375	-0.17052
0.376	-0.211355		0.376	-0.177775		0.376	-0.187054		0.376	-0.17925		0.376	-0.167945
0.377	-0.193316		0.377	-0.177131		0.377	-0.183833		0.377	-0.189558		0.377	-0.166013
0.378	-0.17721		0.378	-0.17391		0.378	-0.180612		0.378	-0.201155		0.378	-0.162794
0.379	-0.162392		0.379	-0.17391		0.379	-0.178035		0.379	-0.214684		0.379	-0.161506
0.38	-0.148863		0.38	-0.171333		0.38	-0.175458		0.38	-0.230145		0.38	-0.160219
0.381	-0.136623		0.381	-0.1694		0.381	-0.17417		0.381	-0.244319		0.381	-0.161506
0.382	-0.126315		0.382	-0.168756		0.382	-0.172237		0.382	-0.257204		0.382	-0.162794
0.383	-0.116007		0.383	-0.166179		0.383	-0.170948		0.383	-0.2688		0.383	-0.166657
0.384	-0.107632		0.384	-0.166179		0.384	-0.171593		0.384	-0.275242		0.384	-0.169876
0.385	-0.0992566		0.385	-0.164246		0.385	-0.170948		0.385	-0.277819		0.385	-0.173739
0.386	-0.0915257		0.386	-0.163602		0.386	-0.16966		0.386	-0.279108		0.386	-0.178246
0.387	-0.0850833		0.387	-0.162958		0.387	-0.168371		0.387	-0.277175		0.387	-0.181465
0.388	-0.0812178		0.388	-0.164246		0.388	-0.167083		0.388	-0.272021		0.388	-0.184684
0.389	-0.0747754		0.389	-0.163602		0.389	-0.164506		0.389	-0.265579		0.389	-0.185328
0.39	-0.0721984		0.39	-0.16489		0.39	-0.164506		0.39	-0.257848		0.39	-0.184684
0.391	-0.0689772		0.391	-0.167467		0.391	-0.163217		0.391	-0.25205		0.391	-0.183396
0.392	-0.0670445		0.392	-0.167467		0.392	-0.163217		0.392	-0.245607		0.392	-0.182109
0.393	-0.0638233		0.393	-0.166179		0.393	-0.162573		0.393	-0.24303		0.393	-0.17889
0.394	-0.0638233		0.394	-0.166823		0.394	-0.163217		0.394	-0.239165		0.394	-0.176314
0.395	-0.0625348		0.395	-0.166179		0.395	-0.16515		0.395	-0.234655		0.395	-0.175027
0.396	-0.0638233		0.396	-0.166179		0.396	-0.167727		0.396	-0.232722		0.396	-0.172451
0.397	-0.0625348		0.397	-0.166179		0.397	-0.167727		0.397	-0.228857		0.397	-0.17052
0.398	-0.0606021		0.398	-0.167467		0.398	-0.169016		0.398	-0.22628		0.398	-0.168588
0.399	-0.0593136		0.399	-0.1694		0.399	-0.171593		0.399	-0.224347		0.399	-0.168588
0.4	-0.0573809		0.4	-0.170689		0.4	-0.171593		0.4	-0.219838		0.4	-0.168588
0.401	-0.0548039		0.401	-0.172621		0.401	-0.170948		0.401	-0.217261		0.401	-0.169232
0.402	-0.0509384		0.402	-0.173266		0.402	-0.170304		0.402	-0.213395		0.402	-0.169876
0.403	-0.0464288		0.403	-0.175843		0.403	-0.170304		0.403	-0.20953		0.403	-0.171807
0.404	-0.0432075		0.404	-0.175843		0.404	-0.170304		0.404	-0.205664		0.404	-0.175027
0.405	-0.0412748		0.405	-0.17842		0.405	-0.167727		0.405	-0.201799		0.405	-0.175027
0.406	-0.0393421		0.406	-0.177775		0.406	-0.167727		0.406	-0.196645		0.406	-0.176958
0.407	-0.0367651		0.407	-0.177775		0.407	-0.165794		0.407	-0.194068		0.407	-0.179533
0.408	-0.0354766		0.408	-0.175198		0.408	-0.164506		0.408	-0.187625		0.408	-0.181465
0.409	-0.0354766		0.409	-0.17391		0.409	-0.164506		0.409	-0.18376		0.409	-0.182752
0.41	-0.0367651		0.41	-0.171333		0.41	-0.161929		0.41	-0.179895		0.41	-0.182109
0.411	-0.0380536		0.411	-0.1694		0.411	-0.159352		0.411	-0.176029		0.411	-0.181465
0.412	-0.0374094		0.412	-0.168756		0.412	-0.158063		0.412	-0.172164		0.412	-0.180821
0.413	-0.0399863		0.413	-0.165535		0.413	-0.156775		0.413	-0.168298		0.413	-0.17889
0.414	-0.0406306		0.414	-0.163602		0.414	-0.154842		0.414	-0.167654		0.414	-0.177602
0.415	-0.0399863		0.415	-0.163602		0.415	-0.154198		0.415	-0.16701		0.415	-0.177602
0.416	-0.0399863		0.416	-0.16489		0.416	-0.154842		0.416	-0.164433		0.416	-0.176958
0.417	-0.0380536		0.417	-0.166823		0.417	-0.153554		0.417	-0.163144		0.417	-0.176958
0.418	-0.0374094		0.418	-0.168112		0.418	-0.153554		0.418	-0.1625		0.418	-0.179533
0.419	-0.0354766		0.419	-0.168112		0.419	-0.153554		0.419	-0.161856		0.419	-0.180821
0.42	-0.0335439		0.42	-0.168756		0.42	-0.15291		0.42	-0.160567		0.42	-0.182109
0.421	-0.0322554		0.421	-0.170044		0.421	-0.152265		0.421	-0.159279		0.421	-0.183396
0.422	-0.0303227		0.422	-0.1694		0.422	-0.152265		0.422	-0.158635		0.422	-0.185328
0.423	-0.0296785		0.423	-0.168112		0.423	-0.151621		0.423	-0.159279		0.423	-0.185328
0.424	-0.02839		0.424	-0.168756		0.424	-0.150333		0.424	-0.159279		0.424	-0.186615
0.425	-0.0290342		0.425	-0.168756		0.425	-0.149688		0.425	-0.159923		0.425	-0.185972
0.426	-0.0290342		0.426	-0.165535		0.426	-0.149688		0.426	-0.160567		0.426	-0.185972
0.427	-0.02839		0.427	-0.165535		0.427	-0.149044		0.427	-0.163144		0.427	-0.183396
0.428	-0.0277457		0.428	-0.164246		0.428	-0.149044		0.428	-0.164433		0.428	-0.183396
0.429	-0.0271015		0.429	-0.162958		0.429	-0.150333		0.429	-0.164433		0.429	-0.180821
0.43	-0.0251688		0.43	-0.16489		0.43	-0.150977		0.43	-0.166366		0.43	-0.178246
0.431	-0.023236		0.431	-0.166179		0.431	-0.151621		0.431	-0.166366		0.431	-0.176958
0.432	-0.0213033		0.432	-0.166179		0.432	-0.152265		0.432	-0.167654		0.432	-0.176314
0.433	-0.0187263		0.433	-0.166823		0.433	-0.154198		0.433	-0.168942		0.433	-0.173739
0.434	-0.0193706		0.434	-0.166823		0.434	-0.154198		0.434	-0.169587		0.434	-0.172451
0.435	-0.0200148		0.435	-0.166823		0.435	-0.156131		0.435	-0.170875		0.435	-0.169232
0.436	-0.0206591		0.436	-0.167467		0.436	-0.156775		0.436	-0.172808		0.436	-0.169232
0.437	-0.0213033		0.437	-0.168112		0.437	-0.156131		0.437	-0.172808		0.437	-0.166013
0.438	-0.0238803		0.438	-0.166823		0.438	-0.154842		0.438	-0.173452		0.438	-0.164082
0.439	-0.023236		0.439	-0.166179		0.439	-0.154842		0.439	-0.175385		0.439	-0.160862
0.44	-0.0251688		0.44	-0.166179		0.44	-0.152265		0.44	-0.174096		0.44	-0.159575
0.441	-0.0251688		0.441	-0.162314		0.441	-0.150977		0.441	-0.175385		0.441	-0.158287
0.442	-0.0251688		0.442	-0.160381		0.442	-0.149688		0.442	-0.172808		0.442	-0.157
0.443	-0.0245245		0.443	-0.158448		0.443	-0.147756		0.443	-0.172808		0.443	-0.155068
0.444	-0.025813		0.444	-0.156515		0.444	-0.147756		0.444	-0.171519		0.444	-0.156356
0.445	-0.023236		0.445	-0.155871		0.445	-0.147756		0.445	-0.168298		0.445	-0.155068
0.446	-0.0245245		0.446	-0.153294		0.446	-0.147111		0.446	-0.166366		0.446	-0.154424
0.447	-0.0238803		0.447	-0.153294		0.447	-0.147111		0.447	-0.166366		0.447	-0.155068
0.448	-0.0245245		0.448	-0.153294		0.448	-0.1484		0.448	-0.163144		0.448	-0.155712
0.449	-0.023236		0.449	-0.153294		0.449	-0.1484		0.449	-0.160567		0.449	-0.158287
0.45	-0.0225918		0.45	-0.154583		0.45	-0.149688		0.45	-0.161856		0.45	-0.160862
0.451	-0.0213033		0.451	-0.155871		0.451	-0.150977		0.451	-0.161856		0.451	-0.163438
0.452	-0.0200148		0.452	-0.15716		0.452	-0.15291		0.452	-0.1625		0.452	-0.165369
0.453	-0.0193706		0.453	-0.156515		0.453	-0.154842		0.453	-0.163144		0.453	-0.168588
0.454	-0.0187263		0.454	-0.157804		0.454	-0.156131		0.454	-0.165077		0.454	-0.17052
0.455	-0.0206591		0.455	-0.159737		0.455	-0.156131		0.455	-0.163789		0.455	-0.171807
0.456	-0.0213033		0.456	-0.157804		0.456	-0.155487		0.456	-0.163144		0.456	-0.175027
0.457	-0.0225918		0.457	-0.159737		0.457	-0.154198		0.457	-0.1625		0.457	-0.17567
0.458	-0.023236		0.458	-0.159092		0.458	-0.152265		0.458	-0.160567		0.458	-0.177602
0.459	-0.0245245		0.459	-0.159092		0.459	-0.150333		0.459	-0.159923		0.459	-0.180177
0.46	-0.025813		0.46	-0.159092		0.46	-0.1484		0.46	-0.160567		0.46	-0.178246
0.461	-0.025813		0.461	-0.158448		0.461	-0.146467		0.461	-0.159923		0.461	-0.180177
0.462	-0.025813		0.462	-0.159737		0.462	-0.144534		0.462	-0.163144		0.462	-0.180177
0.463	-0.0238803		0.463	-0.159737		0.463	-0.142602		0.463	-0.1625		0.463	-0.17889
0.464	-0.0264573		0.464	-0.159092		0.464	-0.141957		0.464	-0.166366		0.464	-0.176958
0.465	-0.0238803		0.465	-0.159092		0.465	-0.142602		0.465	-0.168942		0.465	-0.173739
0.466	-0.0245245		0.466	-0.15716		0.466	-0.14389		0.466	-0.171519		0.466	-0.169876
0.467	-0.0225918		0.467	-0.15716		0.467	-0.145179		0.467	-0.173452		0.467	-0.169232
0.468	-0.0225918		0.468	-0.15716		0.468	-0.145179		0.468	-0.174741		0.468	-0.167945
0.469	-0.0200148		0.469	-0.156515		0.469	-0.1484		0.469	-0.176029		0.469	-0.169232
0.47	-0.0200148		0.47	-0.156515		0.47	-0.149688		0.47	-0.176673		0.47	-0.171164
0.471	-0.0180821		0.471	-0.156515		0.471	-0.152265		0.471	-0.178606		0.471	-0.173739
0.472	-0.0155051		0.472	-0.155871		0.472	-0.15291		0.472	-0.179895		0.472	-0.17889
0.473	-0.0142167		0.473	-0.155871		0.473	-0.154198		0.473	-0.181183		0.473	-0.187903
0.474	-0.0135724		0.474	-0.156515		0.474	-0.154198		0.474	-0.18376		0.474	-0.198204
0.475	-0.0116397		0.475	-0.155227		0.475	-0.153554		0.475	-0.185049		0.475	-0.209793
0.476	-0.0122839		0.476	-0.157804		0.476	-0.150977		0.476	-0.187625		0.476	-0.224601
0.477	-0.0116397		0.477	-0.15716		0.477	-0.150977		0.477	-0.190202		0.477	-0.239409
0.478	-0.0116397		0.478	-0.157804		0.478	-0.151621		0.478	-0.192135		0.478	-0.250354
0.479	-0.0109954		0.479	-0.155871		0.479	-0.151621		0.479	-0.192779		0.479	-0.260011
0.48	-0.0109954		0.48	-0.15716		0.48	-0.152265		0.48	-0.192779		0.48	-0.265806
0.481	-0.0109954		0.481	-0.155227		0.481	-0.154842		0.481	-0.193424		0.481	-0.267093
0.482	-0.0122839		0.482	-0.153938		0.482	-0.156131		0.482	-0.189558		0.482	-0.266449
0.483	-0.0129282		0.483	-0.15265		0.483	-0.159352		0.483	-0.18827		0.483	-0.262587
0.484	-0.0135724		0.484	-0.152006		0.484	-0.159352		0.484	-0.186337		0.484	-0.257436
0.485	-0.0135724		0.485	-0.150717		0.485	-0.159996		0.485	-0.185049		0.485	-0.24971
0.486	-0.0155051		0.486	-0.150073		0.486	-0.16064		0.486	-0.182472		0.486	-0.24134
0.487	-0.0155051		0.487	-0.150717		0.487	-0.161285		0.487	-0.181827		0.487	-0.233614
0.488	-0.0148609		0.488	-0.150073		0.488	-0.159996		0.488	-0.180539		0.488	-0.22782
0.489	-0.0148609		0.489	-0.151361		0.489	-0.159352		0.489	-0.181183		0.489	-0.220738
0.49	-0.0135724		0.49	-0.151361		0.49	-0.158063		0.49	-0.18376		0.49	-0.216875
0.491	-0.0129282		0.491	-0.152006		0.491	-0.156775		0.491	-0.18376		0.491	-0.212368
0.492	-0.0122839		0.492	-0.152006		0.492	-0.155487		0.492	-0.185049		0.492	-0.208505
0.493	-0.0109954		0.493	-0.151361		0.493	-0.156131		0.493	-0.187625		0.493	-0.203999
0.494	-0.00970696		0.494	-0.150717		0.494	-0.156131		0.494	-0.188914		0.494	-0.201423
0.495	-0.00906272		0.495	-0.149429		0.495	-0.158708		0.495	-0.186981		0.495	-0.198848
0.496	-0.00841848		0.496	-0.146852		0.496	-0.16064		0.496	-0.185693		0.496	-0.196273
0.497	-0.00906272		0.497	-0.145563		0.497	-0.163217		0.497	-0.185693		0.497	-0.194985
0.498	-0.0109954		0.498	-0.144275		0.498	-0.163862		0.498	-0.18376		0.498	-0.19241
0.499	-0.0116397		0.499	-0.141698		0.499	-0.163862		0.499	-0.18376		0.499	-0.191122
0.5	-0.0142167		0.5	-0.141698		0.5	-0.162573		0.5	-0.180539		0.5	-0.187903
0.501	-0.0148609		0.501	-0.140409		0.501	-0.163862		0.501	-0.181183		0.501	-0.186615
0.502	-0.0167936		0.502	-0.141698		0.502	-0.162573		0.502	-0.179895		0.502	-0.18404
0.503	-0.0174379		0.503	-0.14363		0.503	-0.159996		0.503	-0.181183		0.503	-0.182752
0.504	-0.0161494		0.504	-0.14363		0.504	-0.158708		0.504	-0.182472		0.504	-0.181465
0.505	-0.0142167		0.505	-0.145563		0.505	-0.155487		0.505	-0.183116		0.505	-0.179533
0.506	-0.0129282		0.506	-0.144919		0.506	-0.154842		0.506	-0.184404		0.506	-0.180177
0.507	-0.0109954		0.507	-0.146207		0.507	-0.153554		0.507	-0.184404		0.507	-0.179533
0.508	-0.00906272		0.508	-0.146207		0.508	-0.15291		0.508	-0.186337		0.508	-0.180177
0.509	-0.00455302		0.509	-0.146207		0.509	-0.152265		0.509	-0.185693		0.509	-0.17889
0.51	-0.00197606		0.51	-0.147496		0.51	-0.150977		0.51	-0.185693		0.51	-0.17889
0.511	-0.000687571		0.511	-0.149429		0.511	-0.149688		0.511	-0.185049		0.511	-0.178246
0.512	0.0018894		0.512	-0.150717		0.512	-0.1484		0.512	-0.185049		0.512	-0.17567
0.513	0.00253364		0.513	-0.153294		0.513	-0.147756		0.513	-0.185693		0.513	-0.173095
0.514	0.00253364		0.514	-0.157804		0.514	-0.147111		0.514	-0.184404		0.514	-0.173095
0.515	0.00124516		0.515	-0.162314		0.515	-0.145823		0.515	-0.182472		0.515	-0.17567
0.516	-0.000687571		0.516	-0.162958		0.516	-0.143246		0.516	-0.181827		0.516	-0.176314
0.517	-0.00197606		0.517	-0.166179		0.517	-0.142602		0.517	-0.181183		0.517	-0.17889
0.518	-0.00519727		0.518	-0.167467		0.518	-0.142602		0.518	-0.181827		0.518	-0.180821
0.519	-0.00841848		0.519	-0.168756		0.519	-0.14389		0.519	-0.179895		0.519	-0.182109
0.52	-0.0129282		0.52	-0.168112		0.52	-0.143246		0.52	-0.178606		0.52	-0.180821
0.521	-0.0148609		0.521	-0.166823		0.521	-0.144534		0.521	-0.176673		0.521	-0.179533
0.522	-0.0174379		0.522	-0.166179		0.522	-0.144534		0.522	-0.177318		0.522	-0.176314
0.523	-0.0206591		0.523	-0.164246		0.523	-0.146467		0.523	-0.177962		0.523	-0.17567
0.524	-0.0219476		0.524	-0.162314		0.524	-0.146467		0.524	-0.177962		0.524	-0.173095
0.525	-0.0219476		0.525	-0.160381		0.525	-0.147756		0.525	-0.177318		0.525	-0.17052
0.526	-0.023236		0.526	-0.159737		0.526	-0.149044		0.526	-0.177318		0.526	-0.171807
0.527	-0.0219476		0.527	-0.156515		0.527	-0.150977		0.527	-0.176029		0.527	-0.173095
0.528	-0.0206591		0.528	-0.155871		0.528	-0.152265		0.528	-0.177318		0.528	-0.176958
0.529	-0.0180821		0.529	-0.155871		0.529	-0.154842		0.529	-0.177318		0.529	-0.183396
0.53	-0.0167936		0.53	-0.156515		0.53	-0.158708		0.53	-0.178606		0.53	-0.194985
0.531	-0.0148609		0.531	-0.157804		0.531	-0.159996		0.531	-0.180539		0.531	-0.207862
0.532	-0.0116397		0.532	-0.156515		0.532	-0.16515		0.532	-0.179895		0.532	-0.221382
0.533	-0.00841848		0.533	-0.157804		0.533	-0.170948		0.533	-0.182472		0.533	-0.232327
0.534	-0.00519727		0.534	-0.15716		0.534	-0.176747		0.534	-0.182472		0.534	-0.240697
0.535	-0.00326454		0.535	-0.159092		0.535	-0.183189		0.535	-0.181827		0.535	-0.247135
0.536	-0.00133181		0.536	-0.158448		0.536	-0.19092		0.536	-0.180539		0.536	-0.248422
0.537	-0.000687571		0.537	-0.160381		0.537	-0.197362		0.537	-0.179895		0.537	-0.248422
0.538	0.000600913		0.538	-0.160381		0.538	-0.205737		0.538	-0.178606		0.538	-0.243916
0.539	0.00124516		0.539	-0.160381		0.539	-0.21218		0.539	-0.177318		0.539	-0.240697
0.54	0.00124516		0.54	-0.161025		0.54	-0.217978		0.54	-0.174096		0.54	-0.234902
0.541	-0.00197606		0.541	-0.163602		0.541	-0.221843		0.541	-0.176029		0.541	-0.230395
0.542	-0.0026203		0.542	-0.165535		0.542	-0.225065		0.542	-0.174741		0.542	-0.227176
0.543	-0.00455302		0.543	-0.168756		0.543	-0.227642		0.543	-0.174741		0.543	-0.225245
0.544	-0.00584151		0.544	-0.173266		0.544	-0.22442		0.544	-0.174741		0.544	-0.223313
0.545	-0.00648575		0.545	-0.17842		0.545	-0.222488		0.545	-0.174741		0.545	-0.223957
0.546	-0.00712999		0.546	-0.187439		0.546	-0.217978		0.546	-0.176029		0.546	-0.222669
0.547	-0.00906272		0.547	-0.196458		0.547	-0.21218		0.547	-0.176029		0.547	-0.222026
0.548	-0.00777423		0.548	-0.206122		0.548	-0.204449		0.548	-0.176029		0.548	-0.220094
0.549	-0.00906272		0.549	-0.215786		0.549	-0.197362		0.549	-0.177962		0.549	-0.216875
0.55	-0.00841848		0.55	-0.224805		0.55	-0.190276		0.55	-0.178606		0.55	-0.211724
0.551	-0.00777423		0.551	-0.232536		0.551	-0.185122		0.551	-0.180539		0.551	-0.207218
0.552	-0.00777423		0.552	-0.238978		0.552	-0.178679		0.552	-0.180539		0.552	-0.201423
0.553	-0.00712999		0.553	-0.243488		0.553	-0.172881		0.553	-0.181183		0.553	-0.194341
0.554	-0.00906272		0.554	-0.244777		0.554	-0.170948		0.554	-0.183116		0.554	-0.188547
0.555	-0.00906272		0.555	-0.244777		0.555	-0.167727		0.555	-0.181827		0.555	-0.183396
0.556	-0.00970696		0.556	-0.244777		0.556	-0.166439		0.556	-0.184404		0.556	-0.176314
0.557	-0.00906272		0.557	-0.2422		0.557	-0.165794		0.557	-0.18376		0.557	-0.172451
0.558	-0.00841848		0.558	-0.238978		0.558	-0.165794		0.558	-0.181827		0.558	-0.169876
0.559	-0.00777423		0.559	-0.235113		0.559	-0.168371		0.559	-0.180539		0.559	-0.168588
0.56	-0.00777423		0.56	-0.229959		0.56	-0.170304		0.56	-0.17925		0.56	-0.167301
0.561	-0.00712999		0.561	-0.22867		0.561	-0.171593		0.561	-0.177962		0.561	-0.166657
0.562	-0.00584151		0.562	-0.224161		0.562	-0.173525		0.562	-0.176673		0.562	-0.166657
0.563	-0.00712999		0.563	-0.22094		0.563	-0.173525		0.563	-0.175385		0.563	-0.168588
0.564	-0.00777423		0.564	-0.219007		0.564	-0.172881		0.564	-0.174741		0.564	-0.167945
0.565	-0.00841848		0.565	-0.214497		0.565	-0.172237		0.565	-0.174096		0.565	-0.168588
0.566	-0.0103512		0.566	-0.212564		0.566	-0.170948		0.566	-0.174096		0.566	-0.166657
0.567	-0.0129282		0.567	-0.208699		0.567	-0.172237		0.567	-0.173452		0.567	-0.164725
0.568	-0.0142167		0.568	-0.204833		0.568	-0.170304		0.568	-0.175385		0.568	-0.164082
0.569	-0.0148609		0.569	-0.198391		0.569	-0.169016		0.569	-0.177962		0.569	-0.16215
0.57	-0.0174379		0.57	-0.194526		0.57	-0.167727		0.57	-0.179895		0.57	-0.161506
0.571	-0.0148609		0.571	-0.188727		0.571	-0.167727		0.571	-0.18376		0.571	-0.163438
0.572	-0.0155051		0.572	-0.184862		0.572	-0.168371		0.572	-0.18827		0.572	-0.169876
0.573	-0.0155051		0.573	-0.180997		0.573	-0.168371		0.573	-0.195356		0.573	-0.172451
0.574	-0.0129282		0.574	-0.179064		0.574	-0.168371		0.574	-0.203087		0.574	-0.17889
0.575	-0.0122839		0.575	-0.176487		0.575	-0.166439		0.575	-0.210818		0.575	-0.185328
0.576	-0.0103512		0.576	-0.175198		0.576	-0.165794		0.576	-0.221126		0.576	-0.194341
0.577	-0.00970696		0.577	-0.174554		0.577	-0.16515		0.577	-0.227568		0.577	-0.207218
0.578	-0.00841848		0.578	-0.175843		0.578	-0.163217		0.578	-0.236588		0.578	-0.221382
0.579	-0.00584151		0.579	-0.177131		0.579	-0.159996		0.579	-0.242386		0.579	-0.237477
0.58	-0.00326454		0.58	-0.175843		0.58	-0.158708		0.58	-0.244319		0.58	-0.256148
0.581	-0.00326454		0.581	-0.174554		0.581	-0.156775		0.581	-0.24754		0.581	-0.274819
0.582	-0.0026203		0.582	-0.171977		0.582	-0.154842		0.582	-0.246252		0.582	-0.290915
0.583	-0.00133181		0.583	-0.170044		0.583	-0.155487		0.583	-0.243675		0.583	-0.30701
0.584	-0.0026203		0.584	-0.168756		0.584	-0.154198		0.584	-0.239809		0.584	-0.319243
0.585	-0.00390878		0.585	-0.166823		0.585	-0.154842		0.585	-0.235299		0.585	-0.327613
0.586	-0.00584151		0.586	-0.166823		0.586	-0.154198		0.586	-0.231434		0.586	-0.331476
0.587	-0.00906272		0.587	-0.166179		0.587	-0.153554		0.587	-0.22628		0.587	-0.332119
0.588	-0.00970696		0.588	-0.166823		0.588	-0.154842		0.588	-0.22177		0.588	-0.331476
0.589	-0.0129282		0.589	-0.166823		0.589	-0.154842		0.589	-0.218549		0.589	-0.3289
0.59	-0.0142167		0.59	-0.170044		0.59	-0.158063		0.59	-0.215328		0.59	-0.325037
0.591	-0.0174379		0.591	-0.172621		0.591	-0.161929		0.591	-0.212107		0.591	-0.321818
0.592	-0.0167936		0.592	-0.175198		0.592	-0.167727		0.592	-0.208885		0.592	-0.319243
0.593	-0.0187263		0.593	-0.177775		0.593	-0.176102		0.593	-0.20502		0.593	-0.316668
0.594	-0.0174379		0.594	-0.180352		0.594	-0.183833		0.594	-0.201155		0.594	-0.316668
0.595	-0.0174379		0.595	-0.182285		0.595	-0.194141		0.595	-0.196645		0.595	-0.314736
0.596	-0.0174379		0.596	-0.182285		0.596	-0.204449		0.596	-0.193424		0.596	-0.314092
0.597	-0.0155051		0.597	-0.184218		0.597	-0.214113		0.597	-0.190202		0.597	-0.312805
0.598	-0.0148609		0.598	-0.182929		0.598	-0.221199		0.598	-0.185693		0.598	-0.310229
0.599	-0.0148609		0.599	-0.182929		0.599	-0.226997		0.599	-0.181827		0.599	-0.306366
0.6	-0.0142167		0.6	-0.181641		0.6	-0.230219		0.6	-0.180539		0.6	-0.299928
0.601	-0.0135724		0.601	-0.180997		0.601	-0.232151		0.601	-0.180539		0.601	-0.292846
0.602	-0.0122839		0.602	-0.179708		0.602	-0.230863		0.602	-0.17925		0.602	-0.284477
0.603	-0.0142167		0.603	-0.177131		0.603	-0.229574		0.603	-0.17925		0.603	-0.274819
0.604	-0.0129282		0.604	-0.175198		0.604	-0.225065		0.604	-0.179895		0.604	-0.268381
0.605	-0.0116397		0.605	-0.171977		0.605	-0.220555		0.605	-0.179895		0.605	-0.260011
0.606	-0.0116397		0.606	-0.170689		0.606	-0.215401		0.606	-0.179895		0.606	-0.252929
0.607	-0.0122839		0.607	-0.168112		0.607	-0.21218		0.607	-0.181183		0.607	-0.247135
0.608	-0.0116397		0.608	-0.166179		0.608	-0.205737		0.608	-0.181183		0.608	-0.24134
0.609	-0.0103512		0.609	-0.16489		0.609	-0.20316		0.609	-0.183116		0.609	-0.237477
0.61	-0.00906272		0.61	-0.162314		0.61	-0.198651		0.61	-0.18376		0.61	-0.234258
0.611	-0.00906272		0.611	-0.161025		0.611	-0.196718		0.611	-0.18376		0.611	-0.230395
0.612	-0.0103512		0.612	-0.160381		0.612	-0.192208		0.612	-0.18376		0.612	-0.228464
0.613	-0.00970696		0.613	-0.161025		0.613	-0.187699		0.613	-0.185049		0.613	-0.223957
0.614	-0.0103512		0.614	-0.162958		0.614	-0.183833		0.614	-0.183116		0.614	-0.222026
0.615	-0.00906272		0.615	-0.164246		0.615	-0.179968		0.615	-0.180539		0.615	-0.216875
0.616	-0.0103512		0.616	-0.166823		0.616	-0.173525		0.616	-0.179895		0.616	-0.2143
0.617	-0.00906272		0.617	-0.171333		0.617	-0.170304		0.617	-0.177318		0.617	-0.209149
0.618	-0.0109954		0.618	-0.175843		0.618	-0.165794		0.618	-0.175385		0.618	-0.20593
0.619	-0.0109954		0.619	-0.183573		0.619	-0.161929		0.619	-0.173452		0.619	-0.202711
0.62	-0.0109954		0.62	-0.191949		0.62	-0.158708		0.62	-0.170231		0.62	-0.20078
0.621	-0.0122839		0.621	-0.200968		0.621	-0.155487		0.621	-0.168942		0.621	-0.200136
0.622	-0.0116397		0.622	-0.210632		0.622	-0.15291		0.622	-0.168298		0.622	-0.198848
0.623	-0.0122839		0.623	-0.219007		0.623	-0.153554		0.623	-0.165721		0.623	-0.19756
0.624	-0.0122839		0.624	-0.226093		0.624	-0.153554		0.624	-0.165077		0.624	-0.196917
0.625	-0.0142167		0.625	-0.229315		0.625	-0.15291		0.625	-0.165721		0.625	-0.196273
0.626	-0.0155051		0.626	-0.230603		0.626	-0.153554		0.626	-0.166366		0.626	-0.194341
0.627	-0.0142167		0.627	-0.231892		0.627	-0.15291		0.627	-0.167654		0.627	-0.194341
0.628	-0.0135724		0.628	-0.229315		0.628	-0.154842		0.628	-0.167654		0.628	-0.193697
0.629	-0.0142167		0.629	-0.226738		0.629	-0.153554		0.629	-0.169587		0.629	-0.193697
0.63	-0.0135724		0.63	-0.222228		0.63	-0.154842		0.63	-0.172808		0.63	-0.194985
0.631	-0.0116397		0.631	-0.21643		0.631	-0.156131		0.631	-0.177318		0.631	-0.196273
0.632	-0.0109954		0.632	-0.21192		0.632	-0.156775		0.632	-0.181183		0.632	-0.198204
0.633	-0.00970696		0.633	-0.206122		0.633	-0.157419		0.633	-0.186337		0.633	-0.200136
0.634	-0.00841848		0.634	-0.202257		0.634	-0.156775		0.634	-0.192779		0.634	-0.20593
0.635	-0.00777423		0.635	-0.197747		0.635	-0.158708		0.635	-0.20051		0.635	-0.206574
0.636	-0.00712999		0.636	-0.193237		0.636	-0.157419		0.636	-0.207597		0.636	-0.209149
0.637	-0.00906272		0.637	-0.193881		0.637	-0.158708		0.637	-0.214039		0.637	-0.211081
0.638	-0.0103512		0.638	-0.19066		0.638	-0.159996		0.638	-0.219838		0.638	-0.210437
0.639	-0.0103512		0.639	-0.188727		0.639	-0.158063		0.639	-0.22628		0.639	-0.208505
0.64	-0.0129282		0.64	-0.187439		0.64	-0.159996		0.64	-0.229501		0.64	-0.206574
0.641	-0.0135724		0.641	-0.18615		0.641	-0.158708		0.641	-0.234011		0.641	-0.202067
0.642	-0.0135724		0.642	-0.185506		0.642	-0.158063		0.642	-0.234011		0.642	-0.199492
0.643	-0.0129282		0.643	-0.184862		0.643	-0.158063		0.643	-0.235299		0.643	-0.196273
0.644	-0.0122839		0.644	-0.182929		0.644	-0.158063		0.644	-0.233367		0.644	-0.193697
0.645	-0.0129282		0.645	-0.182285		0.645	-0.157419		0.645	-0.229501		0.645	-0.193697
0.646	-0.0116397		0.646	-0.180352		0.646	-0.159352		0.646	-0.227568		0.646	-0.193697
0.647	-0.0116397		0.647	-0.179708		0.647	-0.159996		0.647	-0.224347		0.647	-0.196273
0.648	-0.0103512		0.648	-0.17842		0.648	-0.162573		0.648	-0.219838		0.648	-0.196917
0.649	-0.0116397		0.649	-0.177131		0.649	-0.167727		0.649	-0.217905		0.649	-0.199492
0.65	-0.0109954		0.65	-0.176487		0.65	-0.172237		0.65	-0.215328		0.65	-0.200136
0.651	-0.0109954		0.651	-0.175843		0.651	-0.1819		0.651	-0.214684		0.651	-0.202067
0.652	-0.0116397		0.652	-0.176487		0.652	-0.192208		0.652	-0.211462		0.652	-0.201423
			0.653	-0.179064		0.653	-0.206382		0.653	-0.211462		0.653	-0.202067
			0.654	-0.181641		0.654	-0.222488		0.654	-0.211462		0.654	-0.199492
			0.655	-0.186795		0.655	-0.238594		0.655	-0.210818		0.655	-0.196273
			0.656	-0.19517		0.656	-0.255344		0.656	-0.210174		0.656	-0.19241
			0.657	-0.205478		0.657	-0.273383		0.657	-0.207597		0.657	-0.186615
			0.658	-0.219651		0.658	-0.287556		0.658	-0.206953		0.658	-0.181465
			0.659	-0.235757		0.659	-0.299153		0.659	-0.202443		0.659	-0.178246
			0.66	-0.250575		0.66	-0.308172		0.66	-0.199866		0.66	-0.17567
			0.661	-0.266036		0.661	-0.312037		0.661	-0.194068		0.661	-0.17567
			0.662	-0.28021		0.662	-0.313326		0.662	-0.190202		0.662	-0.175027
			0.663	-0.291806		0.663	-0.311393		0.663	-0.18376		0.663	-0.178246
			0.664	-0.29696		0.664	-0.306239		0.664	-0.180539		0.664	-0.182109
			0.665	-0.299537		0.665	-0.299153		0.665	-0.176673		0.665	-0.185972
			0.666	-0.295027		0.666	-0.288845		0.666	-0.173452		0.666	-0.190478
			0.667	-0.289873		0.667	-0.279825		0.667	-0.170231		0.667	-0.193054
			0.668	-0.277633		0.668	-0.270806		0.668	-0.172164		0.668	-0.194341
			0.669	-0.26346		0.669	-0.263075		0.669	-0.172808		0.669	-0.193054
			0.67	-0.249286		0.67	-0.255988		0.67	-0.175385		0.67	-0.191122
			0.671	-0.233824		0.671	-0.249546		0.671	-0.177962		0.671	-0.189191
			0.672	-0.218363		0.672	-0.243103		0.672	-0.181183		0.672	-0.187903
			0.673	-0.204189		0.673	-0.236661		0.673	-0.18376		0.673	-0.185972
			0.674	-0.189372		0.674	-0.230863		0.674	-0.185693		0.674	-0.185972
			0.675	-0.176487		0.675	-0.225709		0.675	-0.186981		0.675	-0.186615
			0.676	-0.165535		0.676	-0.218622		0.676	-0.185693		0.676	-0.188547
			0.677	-0.156515		0.677	-0.214757		0.677	-0.184404		0.677	-0.191122
			0.678	-0.144919		0.678	-0.208314		0.678	-0.180539		0.678	-0.191766
			0.679	-0.136544		0.679	-0.20316		0.679	-0.178606		0.679	-0.193054
			0.68	-0.128169		0.68	-0.200583		0.68	-0.177962		0.68	-0.193054
			0.681	-0.121082		0.681	-0.19543		0.681	-0.173452		0.681	-0.19241
			0.682	-0.115284		0.682	-0.192208		0.682	-0.173452		0.682	-0.189835
			0.683	-0.110774		0.683	-0.189631		0.683	-0.174096		0.683	-0.187259
			0.684	-0.104976		0.684	-0.187699		0.684	-0.177962		0.684	-0.180821
			0.685	-0.10111		0.685	-0.187699		0.685	-0.183116		0.685	-0.176958
			0.686	-0.0978893		0.686	-0.185122		0.686	-0.191491		0.686	-0.174383
			0.687	-0.0953123		0.687	-0.185766		0.687	-0.203732		0.687	-0.171807
			0.688	-0.0940238		0.688	-0.184477		0.688	-0.215328		0.688	-0.171807
			0.689	-0.0927353		0.689	-0.184477		0.689	-0.228857		0.689	-0.171807
			0.69	-0.0933796		0.69	-0.183189		0.69	-0.24303		0.69	-0.173095
			0.691	-0.0920911		0.691	-0.183189		0.691	-0.256559		0.691	-0.177602
			0.692	-0.0914469		0.692	-0.185122		0.692	-0.269444		0.692	-0.180177
			0.693	-0.0920911		0.693	-0.185766		0.693	-0.280396		0.693	-0.182752
			0.694	-0.0888699		0.694	-0.187699		0.694	-0.288771		0.694	-0.186615
			0.695	-0.0856487		0.695	-0.187699		0.695	-0.292637		0.695	-0.187259
			0.696	-0.083716		0.696	-0.188343		0.696	-0.291993		0.696	-0.186615
			0.697	-0.0792063		0.697	-0.187054		0.697	-0.288771		0.697	-0.187259
			0.698	-0.0753408		0.698	-0.185122		0.698	-0.282973		0.698	-0.185328
			0.699	-0.0701869		0.699	-0.184477		0.699	-0.275242		0.699	-0.183396
			0.7	-0.0669657		0.7	-0.181256		0.7	-0.264935		0.7	-0.179533
			0.701	-0.0656772		0.701	-0.177391		0.701	-0.25205		0.701	-0.176314
			0.702	-0.0643887		0.702	-0.174814		0.702	-0.240453		0.702	-0.174383
			0.703	-0.0618117		0.703	-0.170948		0.703	-0.228213		0.703	-0.172451
			0.704	-0.0618117		0.704	-0.169016		0.704	-0.219193		0.704	-0.169232
			0.705	-0.0618117		0.705	-0.166439		0.705	-0.211462		0.705	-0.167945
			0.706	-0.062456		0.706	-0.163217		0.706	-0.205664		0.706	-0.167301
			0.707	-0.0631002		0.707	-0.163862		0.707	-0.202443		0.707	-0.167301
			0.708	-0.0637444		0.708	-0.162573		0.708	-0.201155		0.708	-0.17052
			0.709	-0.062456		0.709	-0.163862		0.709	-0.197933		0.709	-0.17052
			0.71	-0.062456		0.71	-0.162573		0.71	-0.20051		0.71	-0.174383
			0.711	-0.0605232		0.711	-0.162573		0.711	-0.198578		0.711	-0.17567
			0.712	-0.059879		0.712	-0.16064		0.712	-0.20051		0.712	-0.177602
			0.713	-0.057302		0.713	-0.159352		0.713	-0.20051		0.713	-0.17889
			0.714	-0.0553693		0.714	-0.159996		0.714	-0.20051		0.714	-0.180821
			0.715	-0.0540808		0.715	-0.159352		0.715	-0.199866		0.715	-0.180821
			0.716	-0.0527923		0.716	-0.158708		0.716	-0.197289		0.716	-0.180177
			0.717	-0.0515038		0.717	-0.158063		0.717	-0.194712		0.717	-0.177602
			0.718	-0.0515038		0.718	-0.156131		0.718	-0.192779		0.718	-0.174383
			0.719	-0.0515038		0.719	-0.156775		0.719	-0.190202		0.719	-0.173739
			0.72	-0.0495711		0.72	-0.155487		0.72	-0.188914		0.72	-0.173739
			0.721	-0.0508596		0.721	-0.156131		0.721	-0.185693		0.721	-0.173739
			0.722	-0.0495711		0.722	-0.156775		0.722	-0.184404		0.722	-0.175027
			0.723	-0.0476384		0.723	-0.158708		0.723	-0.185693		0.723	-0.178246
			0.724	-0.0489269		0.724	-0.16064		0.724	-0.186981		0.724	-0.179533
			0.725	-0.0463499		0.725	-0.16064		0.725	-0.18827		0.725	-0.180821
			0.726	-0.0457057		0.726	-0.161285		0.726	-0.18827		0.726	-0.182109
			0.727	-0.0437729		0.727	-0.161285		0.727	-0.190202		0.727	-0.182109
			0.728	-0.0431287		0.728	-0.16064		0.728	-0.190202		0.728	-0.180821
			0.729	-0.0431287		0.729	-0.159352		0.729	-0.188914		0.729	-0.181465
			0.73	-0.0450614		0.73	-0.158063		0.73	-0.190202		0.73	-0.180821
			0.731	-0.0450614		0.731	-0.154842		0.731	-0.188914		0.731	-0.182109
			0.732	-0.0476384		0.732	-0.15291		0.732	-0.186981		0.732	-0.180821
			0.733	-0.0482826		0.733	-0.150333		0.733	-0.185693		0.733	-0.179533
			0.734	-0.0482826		0.734	-0.149688		0.734	-0.185693		0.734	-0.180177
			0.735	-0.0489269		0.735	-0.149688		0.735	-0.18376		0.735	-0.180177
			0.736	-0.0489269		0.736	-0.147756		0.736	-0.182472		0.736	-0.177602
			0.737	-0.0469941		0.737	-0.1484		0.737	-0.180539		0.737	-0.179533
			0.738	-0.0457057		0.738	-0.1484		0.738	-0.179895		0.738	-0.17889
			0.739	-0.0444172		0.739	-0.149688		0.739	-0.17925		0.739	-0.179533
			0.74	-0.0424844		0.74	-0.152265		0.74	-0.177318		0.74	-0.180821
			0.741	-0.041196		0.741	-0.154842		0.741	-0.177962		0.741	-0.180821
			0.742	-0.0392632		0.742	-0.158063		0.742	-0.176029		0.742	-0.180177
			0.743	-0.0392632		0.743	-0.161285		0.743	-0.176029		0.743	-0.181465
			0.744	-0.038619		0.744	-0.163217		0.744	-0.176029		0.744	-0.180821
			0.745	-0.0379747		0.745	-0.165794		0.745	-0.175385		0.745	-0.17889
			0.746	-0.0405517		0.746	-0.167083		0.746	-0.175385		0.746	-0.177602
			0.747	-0.041196		0.747	-0.169016		0.747	-0.175385		0.747	-0.175027
			0.748	-0.0418402		0.748	-0.168371		0.748	-0.176673		0.748	-0.173739
			0.749	-0.0424844		0.749	-0.167083		0.749	-0.175385		0.749	-0.174383
			0.75	-0.0431287		0.75	-0.163862		0.75	-0.176029		0.75	-0.174383
			0.751	-0.0444172		0.751	-0.16064		0.751	-0.175385		0.751	-0.175027
			0.752	-0.0431287		0.752	-0.156131		0.752	-0.174741		0.752	-0.17567
			0.753	-0.0424844		0.753	-0.15291		0.753	-0.172808		0.753	-0.176314
			0.754	-0.0431287		0.754	-0.1484		0.754	-0.172164		0.754	-0.180177
			0.755	-0.0405517		0.755	-0.144534		0.755	-0.172164		0.755	-0.180177
			0.756	-0.0399075		0.756	-0.140669		0.756	-0.172164		0.756	-0.180821
			0.757	-0.0399075		0.757	-0.137448		0.757	-0.172808		0.757	-0.17889
			0.758	-0.0392632		0.758	-0.137448		0.758	-0.174096		0.758	-0.175027
			0.759	-0.0379747		0.759	-0.136803		0.759	-0.174096		0.759	-0.172451
			0.76	-0.0379747		0.76	-0.137448		0.76	-0.177318		0.76	-0.169876
			0.761	-0.0379747		0.761	-0.138736		0.761	-0.178606		0.761	-0.167301
			0.762	-0.0379747		0.762	-0.13938		0.762	-0.17925		0.762	-0.167945
			0.763	-0.038619		0.763	-0.140669		0.763	-0.180539		0.763	-0.167301
			0.764	-0.0373305		0.764	-0.143246		0.764	-0.179895		0.764	-0.169232
			0.765	-0.0392632		0.765	-0.14389		0.765	-0.178606		0.765	-0.173095
			0.766	-0.041196		0.766	-0.144534		0.766	-0.177962		0.766	-0.175027
			0.767	-0.0424844		0.767	-0.144534		0.767	-0.177318		0.767	-0.17567
			0.768	-0.0418402		0.768	-0.143246		0.768	-0.174741		0.768	-0.17567
			0.769	-0.0431287		0.769	-0.142602		0.769	-0.172164		0.769	-0.176958
			0.77	-0.0431287		0.77	-0.141313		0.77	-0.171519		0.77	-0.175027
			0.771	-0.0424844		0.771	-0.141313		0.771	-0.170875		0.771	-0.173095
			0.772	-0.041196		0.772	-0.140669		0.772	-0.170231		0.772	-0.17052
			0.773	-0.038619		0.773	-0.140669		0.773	-0.170231		0.773	-0.167945
			0.774	-0.0373305		0.774	-0.141313		0.774	-0.170875		0.774	-0.166657
			0.775	-0.0347535		0.775	-0.142602		0.775	-0.172808		0.775	-0.166657
			0.776	-0.0302438		0.776	-0.145179		0.776	-0.173452		0.776	-0.166013
			0.777	-0.0283111		0.777	-0.149044		0.777	-0.174096		0.777	-0.166657
			0.778	-0.0283111		0.778	-0.149044		0.778	-0.177318		0.778	-0.166013
			0.779	-0.0263784		0.779	-0.152265		0.779	-0.178606		0.779	-0.166657
			0.78	-0.0270226		0.78	-0.154842		0.78	-0.17925		0.78	-0.167945
			0.781	-0.0270226		0.781	-0.159352		0.781	-0.179895		0.781	-0.168588
			0.782	-0.0295996		0.782	-0.159996		0.782	-0.17925		0.782	-0.171807
			0.783	-0.0328208		0.783	-0.161929		0.783	-0.17925		0.783	-0.172451
			0.784	-0.0353978		0.784	-0.164506		0.784	-0.177318		0.784	-0.174383
			0.785	-0.0392632		0.785	-0.163862		0.785	-0.176673		0.785	-0.176314
			0.786	-0.041196		0.786	-0.165794		0.786	-0.174741		0.786	-0.17567
			0.787	-0.0444172		0.787	-0.164506		0.787	-0.174741		0.787	-0.17567
			0.788	-0.0444172		0.788	-0.16515		0.788	-0.172164		0.788	-0.17567
			0.789	-0.0457057		0.789	-0.163862		0.789	-0.171519		0.789	-0.174383
			0.79	-0.0444172		0.79	-0.162573		0.79	-0.169587		0.79	-0.17567
			0.791	-0.0424844		0.791	-0.161285		0.791	-0.168298		0.791	-0.174383
			0.792	-0.0405517		0.792	-0.159996		0.792	-0.168298		0.792	-0.172451
			0.793	-0.0373305		0.793	-0.157419		0.793	-0.167654		0.793	-0.171807
			0.794	-0.0347535		0.794	-0.156131		0.794	-0.167654		0.794	-0.171164
			0.795	-0.0295996		0.795	-0.154198		0.795	-0.168942		0.795	-0.17052
			0.796	-0.0283111		0.796	-0.15291		0.796	-0.169587		0.796	-0.171164
			0.797	-0.0270226		0.797	-0.152265		0.797	-0.170875		0.797	-0.169876
			0.798	-0.0250899		0.798	-0.151621		0.798	-0.169587		0.798	-0.171164
			0.799	-0.0225129		0.799	-0.150977		0.799	-0.172164		0.799	-0.169232
			0.8	-0.0244457		0.8	-0.149688		0.8	-0.171519		0.8	-0.167301
			0.801	-0.0244457		0.801	-0.149688		0.801	-0.172164		0.801	-0.166657
			0.802	-0.0263784		0.802	-0.149044		0.802	-0.171519		0.802	-0.165369
			0.803	-0.0270226		0.803	-0.1484		0.803	-0.172164		0.803	-0.164725
			0.804	-0.0295996		0.804	-0.147111		0.804	-0.171519		0.804	-0.166013
			0.805	-0.0302438		0.805	-0.1484		0.805	-0.169587		0.805	-0.167945
			0.806	-0.0315323		0.806	-0.1484		0.806	-0.171519		0.806	-0.168588
			0.807	-0.0321766		0.807	-0.147756		0.807	-0.170875		0.807	-0.171164
			0.808	-0.0328208		0.808	-0.1484		0.808	-0.170231		0.808	-0.172451
			0.809	-0.0334651		0.809	-0.1484		0.809	-0.170231		0.809	-0.175027
			0.81	-0.0321766		0.81	-0.149044		0.81	-0.169587		0.81	-0.180177
			0.811	-0.0308881		0.811	-0.150333		0.811	-0.170875		0.811	-0.187259
			0.812	-0.0295996		0.812	-0.149688		0.812	-0.167654		0.812	-0.194985
			0.813	-0.0289554		0.813	-0.149044		0.813	-0.16701		0.813	-0.204642
			0.814	-0.0295996		0.814	-0.150333		0.814	-0.165077		0.814	-0.2143
			0.815	-0.0276669		0.815	-0.152265		0.815	-0.163144		0.815	-0.221382
			0.816	-0.0270226		0.816	-0.155487		0.816	-0.1625		0.816	-0.228464
			0.817	-0.0270226		0.817	-0.156131		0.817	-0.161856		0.817	-0.232327
			0.818	-0.0263784		0.818	-0.159996		0.818	-0.160567		0.818	-0.232327
			0.819	-0.0257341		0.819	-0.159996		0.819	-0.161212		0.819	-0.230395
			0.82	-0.0238014		0.82	-0.163862		0.82	-0.1625		0.82	-0.22782
			0.821	-0.0225129		0.821	-0.165794		0.821	-0.163144		0.821	-0.224601
			0.822	-0.0231572		0.822	-0.167083		0.822	-0.166366		0.822	-0.221382
			0.823	-0.0218687		0.823	-0.167727		0.823	-0.168942		0.823	-0.218163
			0.824	-0.019936		0.824	-0.170304		0.824	-0.172164		0.824	-0.2143
			0.825	-0.0205802		0.825	-0.16966		0.825	-0.176029		0.825	-0.213656
			0.826	-0.0212244		0.826	-0.170948		0.826	-0.178606		0.826	-0.210437
			0.827	-0.019936		0.827	-0.170304		0.827	-0.180539		0.827	-0.210437
			0.828	-0.0231572		0.828	-0.169016		0.828	-0.181183		0.828	-0.208505
			0.829	-0.0244457		0.829	-0.168371		0.829	-0.181183		0.829	-0.208505
			0.83	-0.0250899		0.83	-0.168371		0.83	-0.179895		0.83	-0.207862
			0.831	-0.0276669		0.831	-0.166439		0.831	-0.178606		0.831	-0.207218
			0.832	-0.0283111		0.832	-0.165794		0.832	-0.176029		0.832	-0.206574
			0.833	-0.0289554		0.833	-0.166439		0.833	-0.172164		0.833	-0.205286
			0.834	-0.0289554		0.834	-0.16515		0.834	-0.169587		0.834	-0.203355
			0.835	-0.0289554		0.835	-0.167083		0.835	-0.16701		0.835	-0.201423
			0.836	-0.0257341		0.836	-0.165794		0.836	-0.166366		0.836	-0.202067
			0.837	-0.0244457		0.837	-0.166439		0.837	-0.165721		0.837	-0.201423
			0.838	-0.0212244		0.838	-0.167727		0.838	-0.167654		0.838	-0.201423
			0.839	-0.019936		0.839	-0.166439		0.839	-0.169587		0.839	-0.20078
			0.84	-0.0186475		0.84	-0.165794		0.84	-0.171519		0.84	-0.19756
			0.841	-0.017359		0.841	-0.163862		0.841	-0.172808		0.841	-0.196273
			0.842	-0.017359		0.842	-0.162573		0.842	-0.176029		0.842	-0.193697
			0.843	-0.0180032		0.843	-0.159996		0.843	-0.177962		0.843	-0.191766
			0.844	-0.0180032		0.844	-0.158063		0.844	-0.178606		0.844	-0.191122
			0.845	-0.019936		0.845	-0.156131		0.845	-0.180539		0.845	-0.189835
			0.846	-0.0205802		0.846	-0.156131		0.846	-0.178606		0.846	-0.188547
			0.847	-0.0212244		0.847	-0.156775		0.847	-0.177962		0.847	-0.189191
			0.848	-0.0231572		0.848	-0.158708		0.848	-0.176673		0.848	-0.189191
			0.849	-0.0244457		0.849	-0.162573		0.849	-0.176029		0.849	-0.188547
			0.85	-0.0257341		0.85	-0.167083		0.85	-0.174096		0.85	-0.188547
			0.851	-0.0263784		0.851	-0.17417		0.851	-0.173452		0.851	-0.189835
			0.852	-0.0257341		0.852	-0.1819		0.852	-0.172808		0.852	-0.189191
			0.853	-0.0250899		0.853	-0.190276		0.853	-0.172808		0.853	-0.187259
			0.854	-0.0244457		0.854	-0.197362		0.854	-0.172164		0.854	-0.185972
			0.855	-0.0231572		0.855	-0.204449		0.855	-0.172164		0.855	-0.185972
			0.856	-0.0205802		0.856	-0.210891		0.856	-0.172164		0.856	-0.186615
			0.857	-0.0180032		0.857	-0.217334		0.857	-0.169587		0.857	-0.187259
			0.858	-0.0192917		0.858	-0.222488		0.858	-0.169587		0.858	-0.187259
			0.859	-0.0180032		0.859	-0.225709		0.859	-0.168298		0.859	-0.187903
			0.86	-0.0167148		0.86	-0.228286		0.86	-0.165077		0.86	-0.186615
			0.861	-0.0180032		0.861	-0.228286		0.861	-0.164433		0.861	-0.186615
			0.862	-0.0205802		0.862	-0.22893		0.862	-0.163789		0.862	-0.187259
			0.863	-0.0212244		0.863	-0.227642		0.863	-0.1625		0.863	-0.186615
			0.864	-0.0238014		0.864	-0.226997		0.864	-0.1625		0.864	-0.188547
			0.865	-0.0250899		0.865	-0.223776		0.865	-0.163144		0.865	-0.194341
			0.866	-0.0270226		0.866	-0.220555		0.866	-0.165077		0.866	-0.202067
			0.867	-0.0283111		0.867	-0.217978		0.867	-0.166366		0.867	-0.212368
			0.868	-0.0289554		0.868	-0.214757		0.868	-0.170231		0.868	-0.225889
			0.869	-0.0276669		0.869	-0.210247		0.869	-0.171519		0.869	-0.238765
			0.87	-0.0244457		0.87	-0.205093		0.87	-0.176029		0.87	-0.252285
			0.871	-0.0225129		0.871	-0.199295		0.871	-0.177318		0.871	-0.263874
			0.872	-0.019936		0.872	-0.196074		0.872	-0.179895		0.872	-0.2716
			0.873	-0.0160705		0.873	-0.192208		0.873	-0.179895		0.873	-0.274175
			0.874	-0.0122051		0.874	-0.187054		0.874	-0.179895		0.874	-0.272888
			0.875	-0.0122051		0.875	-0.182545		0.875	-0.179895		0.875	-0.268381
			0.876	-0.0083396		0.876	-0.181256		0.876	-0.182472		0.876	-0.26323
			0.877	-0.0083396		0.877	-0.177391		0.877	-0.18376		0.877	-0.256148
			0.878	-0.00898385		0.878	-0.17417		0.878	-0.187625		0.878	-0.250354
			0.879	-0.0115608		0.879	-0.172881		0.879	-0.194712		0.879	-0.245847
			0.88	-0.0141378		0.88	-0.171593		0.88	-0.202443		0.88	-0.240697
			0.881	-0.0167148		0.881	-0.170948		0.881	-0.211462		0.881	-0.23619
			0.882	-0.019936		0.882	-0.169016		0.882	-0.219838		0.882	-0.231039
			0.883	-0.0212244		0.883	-0.169016		0.883	-0.23079		0.883	-0.225889
			0.884	-0.0218687		0.884	-0.167083		0.884	-0.237232		0.884	-0.218807
			0.885	-0.0225129		0.885	-0.16966		0.885	-0.242386		0.885	-0.213012
			0.886	-0.0212244		0.886	-0.16966		0.886	-0.243675		0.886	-0.207862
			0.887	-0.019936		0.887	-0.169016		0.887	-0.244963		0.887	-0.203999
			0.888	-0.0205802		0.888	-0.170948		0.888	-0.239809		0.888	-0.199492
			0.889	-0.019936		0.889	-0.173525		0.889	-0.235299		0.889	-0.196917
			0.89	-0.0186475		0.89	-0.174814		0.89	-0.23079		0.89	-0.194985
			0.891	-0.017359		0.891	-0.177391		0.891	-0.223703		0.891	-0.196273
			0.892	-0.0167148		0.892	-0.176102		0.892	-0.219193		0.892	-0.196273
			0.893	-0.0167148		0.893	-0.177391		0.893	-0.214684		0.893	-0.196917
			0.894	-0.0192917		0.894	-0.175458		0.894	-0.212107		0.894	-0.196917
			0.895	-0.0180032		0.895	-0.17417		0.895	-0.207597		0.895	-0.195629
			0.896	-0.019936		0.896	-0.172881		0.896	-0.206309		0.896	-0.194985
			0.897	-0.0186475		0.897	-0.170948		0.897	-0.203732		0.897	-0.194341
			0.898	-0.0205802		0.898	-0.168371		0.898	-0.201155		0.898	-0.194341
			0.899	-0.0225129		0.899	-0.168371		0.899	-0.198578		0.899	-0.19241
			0.9	-0.0225129		0.9	-0.166439		0.9	-0.197933		0.9	-0.193054
			0.901	-0.0238014		0.901	-0.167083		0.901	-0.193424		0.901	-0.190478
			0.902	-0.0250899		0.902	-0.166439		0.902	-0.192779		0.902	-0.189191
			0.903	-0.0250899		0.903	-0.167083		0.903	-0.190202		0.903	-0.186615
			0.904	-0.0270226		0.904	-0.168371		0.904	-0.187625		0.904	-0.184684
			0.905	-0.0270226		0.905	-0.170948		0.905	-0.186981		0.905	-0.183396
			0.906	-0.0283111		0.906	-0.172237		0.906	-0.184404		0.906	-0.180177
			0.907	-0.0302438		0.907	-0.176102		0.907	-0.181183		0.907	-0.17889
			0.908	-0.0315323		0.908	-0.178679		0.908	-0.179895		0.908	-0.176958
			0.909	-0.0328208		0.909	-0.18641		0.909	-0.177318		0.909	-0.176314
			0.91	-0.0328208		0.91	-0.192208		0.91	-0.174741		0.91	-0.17567
			0.911	-0.0341093		0.911	-0.199295		0.911	-0.171519		0.911	-0.177602
			0.912	-0.0328208		0.912	-0.208314		0.912	-0.170875		0.912	-0.17889
			0.913	-0.0315323		0.913	-0.214113		0.913	-0.170875		0.913	-0.180177
			0.914	-0.0308881		0.914	-0.220555		0.914	-0.169587		0.914	-0.183396
			0.915	-0.0295996		0.915	-0.223132		0.915	-0.170231		0.915	-0.182109
			0.916	-0.0270226		0.916	-0.227642		0.916	-0.170231		0.916	-0.18404
			0.917	-0.0257341		0.917	-0.229574		0.917	-0.171519		0.917	-0.182752
			0.918	-0.0270226		0.918	-0.228286		0.918	-0.169587		0.918	-0.185328
			0.919	-0.0276669		0.919	-0.226353		0.919	-0.170231		0.919	-0.187903
			0.92	-0.0289554		0.92	-0.223776		0.92	-0.170231		0.92	-0.193054
			0.921	-0.0289554		0.921	-0.219266		0.921	-0.168942		0.921	-0.201423
			0.922	-0.0295996		0.922	-0.215401		0.922	-0.168942		0.922	-0.209793
			0.923	-0.0302438		0.923	-0.209603		0.923	-0.168942		0.923	-0.222026
			0.924	-0.0283111		0.924	-0.205737		0.924	-0.170231		0.924	-0.238121
			0.925	-0.0276669		0.925	-0.200583		0.925	-0.169587		0.925	-0.254861
			0.926	-0.0257341		0.926	-0.197362		0.926	-0.170231		0.926	-0.2716
			0.927	-0.0238014		0.927	-0.192208		0.927	-0.173452		0.927	-0.288339
			0.928	-0.0212244		0.928	-0.188987		0.928	-0.174741		0.928	-0.30186
			0.929	-0.0186475		0.929	-0.185122		0.929	-0.177318		0.929	-0.310873
			0.93	-0.0160705		0.93	-0.183189		0.93	-0.177962		0.93	-0.316668
			0.931	-0.014782		0.931	-0.179968		0.931	-0.178606		0.931	-0.320531
			0.932	-0.0134935		0.932	-0.176747		0.932	-0.17925		0.932	-0.321174
			0.933	-0.014782		0.933	-0.176102		0.933	-0.177318		0.933	-0.321174
			0.934	-0.0154263		0.934	-0.172237		0.934	-0.177318		0.934	-0.319887
			0.935	-0.0192917		0.935	-0.171593		0.935	-0.176029		0.935	-0.317311
			0.936	-0.019936		0.936	-0.172237		0.936	-0.174741		0.936	-0.313449
			0.937	-0.0244457		0.937	-0.170948		0.937	-0.173452		0.937	-0.309586
			0.938	-0.0270226		0.938	-0.171593		0.938	-0.171519		0.938	-0.305079
			0.939	-0.0283111		0.939	-0.170304		0.939	-0.172808		0.939	-0.301216
			0.94	-0.0289554		0.94	-0.170304		0.94	-0.176029		0.94	-0.295422
			0.941	-0.0295996		0.941	-0.16966		0.941	-0.177318		0.941	-0.287696
			0.942	-0.0276669		0.942	-0.16966		0.942	-0.18376		0.942	-0.27997
			0.943	-0.0250899		0.943	-0.16966		0.943	-0.190202		0.943	-0.2716
			0.944	-0.0231572		0.944	-0.171593		0.944	-0.197933		0.944	-0.263874
			0.945	-0.0212244		0.945	-0.171593		0.945	-0.205664		0.945	-0.258724
			0.946	-0.0205802		0.946	-0.17417		0.946	-0.211462		0.946	-0.254861
			0.947	-0.0218687		0.947	-0.177391		0.947	-0.219193		0.947	-0.250354
			0.948	-0.0218687		0.948	-0.183189		0.948	-0.225636		0.948	-0.246491
			0.949	-0.0238014		0.949	-0.192853		0.949	-0.228857		0.949	-0.243916
			0.95	-0.0257341		0.95	-0.204449		0.95	-0.233367		0.95	-0.239409
			0.951	-0.0270226		0.951	-0.217978		0.951	-0.233367		0.951	-0.235546
			0.952	-0.0289554		0.952	-0.234728		0.952	-0.232078		0.952	-0.232971
			0.953	-0.0283111		0.953	-0.25019		0.953	-0.23079		0.953	-0.229108
			0.954	-0.0289554		0.954	-0.266296		0.954	-0.225636		0.954	-0.229108
			0.955	-0.0263784		0.955	-0.279181		0.955	-0.222415		0.955	-0.226532
			0.956	-0.0238014		0.956	-0.2882		0.956	-0.217261		0.956	-0.225889
			0.957	-0.0238014		0.957	-0.29271		0.957	-0.212107		0.957	-0.223313
			0.958	-0.0212244		0.958	-0.292066		0.958	-0.206953		0.958	-0.222026
			0.959	-0.019936		0.959	-0.284335		0.959	-0.201799		0.959	-0.218163
			0.96	-0.0186475		0.96	-0.273383		0.96	-0.196001		0.96	-0.214944
			0.961	-0.0167148		0.961	-0.257921		0.961	-0.192779		0.961	-0.212368
			0.962	-0.014782		0.962	-0.241171		0.962	-0.190847		0.962	-0.210437
			0.963	-0.0141378		0.963	-0.220555		0.963	-0.188914		0.963	-0.207862
			0.964	-0.0115608		0.964	-0.201228		0.964	-0.186981		0.964	-0.208505
			0.965	-0.0122051		0.965	-0.182545		0.965	-0.18827		0.965	-0.207218
			0.966	-0.0122051		0.966	-0.165794		0.966	-0.186981		0.966	-0.207862
			0.967	-0.0122051		0.967	-0.150333		0.967	-0.187625		0.967	-0.210437
			0.968	-0.0128493		0.968	-0.140669		0.968	-0.188914		0.968	-0.211724
			0.969	-0.0134935		0.969	-0.131005		0.969	-0.189558		0.969	-0.213656
						0.97	-0.123274		0.97	-0.190847		0.97	-0.2143
						0.971	-0.117476		0.971	-0.18827		0.971	-0.215587
						0.972	-0.111678		0.972	-0.188914		0.972	-0.214944
						0.973	-0.109101		0.973	-0.187625		0.973	-0.213656
						0.974	-0.103303		0.974	-0.185693		0.974	-0.213012
						0.975	-0.10137		0.975	-0.183116		0.975	-0.211081
						0.976	-0.0968605		0.976	-0.183116		0.976	-0.210437
						0.977	-0.0936392		0.977	-0.180539		0.977	-0.207862
						0.978	-0.0923508		0.978	-0.179895		0.978	-0.20593
						0.979	-0.090418		0.979	-0.177962		0.979	-0.204642
						0.98	-0.0897738		0.98	-0.17925		0.98	-0.205286
						0.981	-0.0871968		0.981	-0.180539		0.981	-0.203355
						0.982	-0.0878411		0.982	-0.181183		0.982	-0.202067
						0.983	-0.0878411		0.983	-0.18376		0.983	-0.199492
						0.984	-0.0871968		0.984	-0.18376		0.984	-0.196917
						0.985	-0.0865526		0.985	-0.186981		0.985	-0.194341
						0.986	-0.0833314		0.986	-0.189558		0.986	-0.19241
						0.987	-0.0820429		0.987	-0.192779		0.987	-0.190478
						0.988	-0.0788217		0.988	-0.195356		0.988	-0.186615
						0.989	-0.0762447		0.989	-0.201155		0.989	-0.186615
						0.99	-0.071735		0.99	-0.206953		0.99	-0.186615
						0.991	-0.0685138		0.991	-0.215328		0.991	-0.185972
						0.992	-0.0646483		0.992	-0.224992		0.992	-0.185328
						0.993	-0.0620714		0.993	-0.236588		0.993	-0.187259
						0.994	-0.0588502		0.994	-0.249473		0.994	-0.185328
						0.995	-0.055629		0.995	-0.263002		0.995	-0.186615
						0.996	-0.0536962		0.996	-0.272665		0.996	-0.187259
						0.997	-0.0524077		0.997	-0.282329		0.997	-0.185972
						0.998	-0.050475		0.998	-0.289416		0.998	-0.187259
						0.999	-0.050475		0.999	-0.293925		0.999	-0.188547
						1	-0.0498308		1	-0.29457		1	-0.191766
						1.001	-0.0498308		1.001	-0.292637		1.001	-0.193697
						1.002	-0.0498308		1.002	-0.287483		1.002	-0.194985
						1.003	-0.050475		1.003	-0.280396		1.003	-0.196917
						1.004	-0.0498308		1.004	-0.270733		1.004	-0.194985
						1.005	-0.0491865		1.005	-0.261713		1.005	-0.194341
						1.006	-0.0491865		1.006	-0.251405		1.006	-0.193054
						1.007	-0.0498308		1.007	-0.244319		1.007	-0.193054
						1.008	-0.047898		1.008	-0.234655		1.008	-0.190478
						1.009	-0.047898		1.009	-0.225636		1.009	-0.190478
						1.01	-0.0472538		1.01	-0.219193		1.01	-0.189191
						1.011	-0.0466096		1.011	-0.212751		1.011	-0.187903
						1.012	-0.0459653		1.012	-0.207597		1.012	-0.187259
						1.013	-0.0433883		1.013	-0.204376		1.013	-0.187259
						1.014	-0.0427441		1.014	-0.20051		1.014	-0.185972
						1.015	-0.0414556		1.015	-0.197289		1.015	-0.184684
						1.016	-0.0408114		1.016	-0.195356		1.016	-0.182752
						1.017	-0.0395229		1.017	-0.193424		1.017	-0.182752
						1.018	-0.0382344		1.018	-0.191491		1.018	-0.180177
						1.019	-0.0375902		1.019	-0.18827		1.019	-0.177602
						1.02	-0.0401671		1.02	-0.187625		1.02	-0.176958
						1.021	-0.0375902		1.021	-0.186981		1.021	-0.17567
						1.022	-0.0395229		1.022	-0.186337		1.022	-0.175027
						1.023	-0.0382344		1.023	-0.18827		1.023	-0.17567
						1.024	-0.0388786		1.024	-0.189558		1.024	-0.175027
						1.025	-0.0408114		1.025	-0.189558		1.025	-0.174383
						1.026	-0.0401671		1.026	-0.190202		1.026	-0.174383
						1.027	-0.0427441		1.027	-0.192135		1.027	-0.174383
						1.028	-0.0433883		1.028	-0.193424		1.028	-0.176958
						1.029	-0.0446768		1.029	-0.193424		1.029	-0.178246
						1.03	-0.0472538		1.03	-0.192135		1.03	-0.181465
						1.031	-0.047898		1.031	-0.190847		1.031	-0.185328
						1.032	-0.0491865		1.032	-0.186981		1.032	-0.186615
						1.033	-0.0491865		1.033	-0.18376		1.033	-0.190478
						1.034	-0.0491865		1.034	-0.181827		1.034	-0.189191
						1.035	-0.0472538		1.035	-0.17925		1.035	-0.188547
						1.036	-0.047898		1.036	-0.177318		1.036	-0.187903
						1.037	-0.0446768		1.037	-0.174741		1.037	-0.187903
						1.038	-0.0420999		1.038	-0.174096		1.038	-0.185328
						1.039	-0.0395229		1.039	-0.174096		1.039	-0.185972
						1.04	-0.0375902		1.04	-0.172808		1.04	-0.185972
						1.041	-0.0337247		1.041	-0.174096		1.041	-0.185972
						1.042	-0.0311477		1.042	-0.173452		1.042	-0.185328
						1.043	-0.0305035		1.043	-0.176029		1.043	-0.183396
						1.044	-0.0285708		1.044	-0.176673		1.044	-0.182109
						1.045	-0.0298593		1.045	-0.177962		1.045	-0.177602
						1.046	-0.029215		1.046	-0.176673		1.046	-0.172451
						1.047	-0.0324362		1.047	-0.176029		1.047	-0.168588
						1.048	-0.031792		1.048	-0.174741		1.048	-0.164082
						1.049	-0.0356574		1.049	-0.173452		1.049	-0.161506
						1.05	-0.0375902		1.05	-0.171519		1.05	-0.161506
						1.051	-0.0408114		1.051	-0.170231		1.051	-0.161506
						1.052	-0.0395229		1.052	-0.167654		1.052	-0.164725
						1.053	-0.0395229		1.053	-0.164433		1.053	-0.166657
						1.054	-0.0388786		1.054	-0.163789		1.054	-0.171164
						1.055	-0.0375902		1.055	-0.164433		1.055	-0.173739
						1.056	-0.0356574		1.056	-0.163144		1.056	-0.17567
						1.057	-0.0350132		1.057	-0.165077		1.057	-0.178246
						1.058	-0.0330805		1.058	-0.16701		1.058	-0.178246
						1.059	-0.0305035		1.059	-0.168298		1.059	-0.176314
						1.06	-0.029215		1.06	-0.170875		1.06	-0.173739
						1.061	-0.0298593		1.061	-0.172164		1.061	-0.169876
						1.062	-0.0279265		1.062	-0.175385		1.062	-0.166013
						1.063	-0.0279265		1.063	-0.173452		1.063	-0.163438
						1.064	-0.0279265		1.064	-0.173452		1.064	-0.16215
						1.065	-0.0285708		1.065	-0.174741		1.065	-0.161506
						1.066	-0.0285708		1.066	-0.173452		1.066	-0.16215
						1.067	-0.029215		1.067	-0.173452		1.067	-0.160862
						1.068	-0.0311477		1.068	-0.170231		1.068	-0.160862
						1.069	-0.0311477		1.069	-0.169587		1.069	-0.160862
						1.07	-0.0305035		1.07	-0.168298		1.07	-0.158287
						1.071	-0.0311477		1.071	-0.169587		1.071	-0.154424
						1.072	-0.0311477		1.072	-0.167654		1.072	-0.150561
						1.073	-0.0311477		1.073	-0.169587		1.073	-0.146698
						1.074	-0.0311477		1.074	-0.168942		1.074	-0.142835
						1.075	-0.0330805		1.075	-0.170231		1.075	-0.143479
						1.076	-0.031792		1.076	-0.168942		1.076	-0.142835
						1.077	-0.0337247		1.077	-0.170231		1.077	-0.145411
						1.078	-0.0337247		1.078	-0.171519		1.078	-0.147986
						1.079	-0.0337247		1.079	-0.170231		1.079	-0.149917
						1.08	-0.0337247		1.08	-0.172164		1.08	-0.154424
						1.081	-0.0324362		1.081	-0.172164		1.081	-0.157643
						1.082	-0.0324362		1.082	-0.172808		1.082	-0.160219
						1.083	-0.0305035		1.083	-0.172808		1.083	-0.162794
						1.084	-0.0311477		1.084	-0.171519		1.084	-0.165369
						1.085	-0.0298593		1.085	-0.171519		1.085	-0.164725
						1.086	-0.0298593		1.086	-0.172164		1.086	-0.165369
						1.087	-0.0279265		1.087	-0.173452		1.087	-0.165369
						1.088	-0.0279265		1.088	-0.174096		1.088	-0.163438
						1.089	-0.0253496		1.089	-0.174096		1.089	-0.163438
						1.09	-0.0227726		1.09	-0.174096		1.09	-0.16215
						1.091	-0.0195514		1.091	-0.174096		1.091	-0.158931
						1.092	-0.0176187		1.092	-0.173452		1.092	-0.157643
						1.093	-0.0163302		1.093	-0.173452		1.093	-0.156356
						1.094	-0.0150417		1.094	-0.172808		1.094	-0.156356
						1.095	-0.0150417		1.095	-0.172808		1.095	-0.155068
						1.096	-0.0156859		1.096	-0.172164		1.096	-0.156356
						1.097	-0.0169744		1.097	-0.174096		1.097	-0.158931
						1.098	-0.0208399		1.098	-0.175385		1.098	-0.159575
						1.099	-0.0234168		1.099	-0.175385		1.099	-0.163438
						1.1	-0.0247053		1.1	-0.177318		1.1	-0.163438
						1.101	-0.026638		1.101	-0.178606		1.101	-0.163438
						1.102	-0.0298593		1.102	-0.17925		1.102	-0.163438
						1.103	-0.029215		1.103	-0.180539		1.103	-0.16215
						1.104	-0.026638		1.104	-0.17925		1.104	-0.161506
						1.105	-0.0259938		1.105	-0.178606		1.105	-0.159575
						1.106	-0.0227726		1.106	-0.177318		1.106	-0.155712
						1.107	-0.0201956		1.107	-0.176673		1.107	-0.15378
						1.108	-0.0176187		1.108	-0.174741		1.108	-0.154424
						1.109	-0.0169744		1.109	-0.173452		1.109	-0.154424
						1.11	-0.0156859		1.11	-0.173452		1.11	-0.156356
						1.111	-0.0156859		1.111	-0.171519		1.111	-0.157
						1.112	-0.0169744		1.112	-0.172164		1.112	-0.159575
						1.113	-0.0201956		1.113	-0.173452		1.113	-0.160862
						1.114	-0.0201956		1.114	-0.174096		1.114	-0.162794
						1.115	-0.0208399		1.115	-0.176029		1.115	-0.16215
						1.116	-0.0240611		1.116	-0.175385		1.116	-0.162794
						1.117	-0.0247053		1.117	-0.175385		1.117	-0.164082
						1.118	-0.0247053		1.118	-0.176029		1.118	-0.164082
						1.119	-0.0247053		1.119	-0.175385		1.119	-0.165369
						1.12	-0.0247053		1.12	-0.175385		1.12	-0.167301
						1.121	-0.0247053		1.121	-0.174096		1.121	-0.168588
						1.122	-0.0247053		1.122	-0.176029		1.122	-0.171164
						1.123	-0.0247053		1.123	-0.176029		1.123	-0.171807
						1.124	-0.0227726		1.124	-0.178606		1.124	-0.175027
						1.125	-0.0227726		1.125	-0.177318		1.125	-0.175027
						1.126	-0.0214841		1.126	-0.177962		1.126	-0.176314
						1.127	-0.0227726		1.127	-0.177962		1.127	-0.174383
						1.128	-0.0201956		1.128	-0.176029		1.128	-0.174383
						1.129	-0.0182629		1.129	-0.175385		1.129	-0.173739
						1.13	-0.0163302		1.13	-0.172164		1.13	-0.173095
						1.131	-0.0163302		1.131	-0.170875		1.131	-0.171807
						1.132	-0.0169744		1.132	-0.167654		1.132	-0.169876
						1.133	-0.0150417		1.133	-0.166366		1.133	-0.169232
						1.134	-0.0143974		1.134	-0.167654		1.134	-0.168588
						1.135	-0.0124647		1.135	-0.16701		1.135	-0.167301
						1.136	-0.0124647		1.136	-0.169587		1.136	-0.167301
						1.137	-0.013109		1.137	-0.170875		1.137	-0.167945
						1.138	-0.0137532		1.138	-0.175385		1.138	-0.167301
						1.139	-0.0150417		1.139	-0.178606		1.139	-0.167945
						1.14	-0.0176187		1.14	-0.181183		1.14	-0.168588
						1.141	-0.0182629		1.141	-0.18376		1.141	-0.169876
						1.142	-0.0208399		1.142	-0.18376		1.142	-0.169232
						1.143	-0.0221283		1.143	-0.18376		1.143	-0.171807
						1.144	-0.0240611		1.144	-0.18376		1.144	-0.171164
						1.145	-0.0234168		1.145	-0.182472		1.145	-0.171807
						1.146	-0.0221283		1.146	-0.179895		1.146	-0.172451
						1.147	-0.0221283		1.147	-0.178606		1.147	-0.171164
						1.148	-0.0208399		1.148	-0.177962		1.148	-0.17052
						1.149	-0.0189071		1.149	-0.178606		1.149	-0.171164
						1.15	-0.0169744		1.15	-0.176029		1.15	-0.171807
						1.151	-0.0176187		1.151	-0.176673		1.151	-0.174383
						1.152	-0.0182629		1.152	-0.179895		1.152	-0.173739
						1.153	-0.0182629		1.153	-0.181183		1.153	-0.176958
						1.154	-0.0189071		1.154	-0.181827		1.154	-0.17889
						1.155	-0.0195514		1.155	-0.180539		1.155	-0.179533
						1.156	-0.0189071		1.156	-0.181183		1.156	-0.182109
						1.157	-0.0169744		1.157	-0.180539		1.157	-0.182109
						1.158	-0.0163302		1.158	-0.17925		1.158	-0.182109
						1.159	-0.0156859		1.159	-0.177962		1.159	-0.180821
						1.16	-0.0137532		1.16	-0.174741		1.16	-0.177602
						1.161	-0.0137532		1.161	-0.174096		1.161	-0.175027
						1.162	-0.013109		1.162	-0.172808		1.162	-0.173095
						1.163	-0.0124647		1.163	-0.172164		1.163	-0.173095
						1.164	-0.0150417		1.164	-0.170875		1.164	-0.172451
						1.165	-0.0169744		1.165	-0.172164		1.165	-0.175027
						1.166	-0.0201956		1.166	-0.174096		1.166	-0.17567
						1.167	-0.0221283		1.167	-0.175385		1.167	-0.176958
						1.168	-0.0240611		1.168	-0.176673		1.168	-0.17889
						1.169	-0.026638		1.169	-0.178606		1.169	-0.182109
						1.17	-0.0279265		1.17	-0.177962		1.17	-0.186615
						1.171	-0.0279265		1.171	-0.177318		1.171	-0.188547
						1.172	-0.0253496		1.172	-0.177962		1.172	-0.191766
						1.173	-0.0240611		1.173	-0.175385		1.173	-0.193054
						1.174	-0.0201956		1.174	-0.174741		1.174	-0.191766
						1.175	-0.0176187		1.175	-0.172808		1.175	-0.191766
						1.176	-0.0150417		1.176	-0.172164		1.176	-0.191122
						1.177	-0.0111762		1.177	-0.172164		1.177	-0.189191
						1.178	-0.0111762		1.178	-0.171519		1.178	-0.187259
						1.179	-0.00795502		1.179	-0.173452		1.179	-0.187259
						1.18	-0.00731077		1.18	-0.174096		1.18	-0.189835
						1.181	-0.00731077		1.181	-0.176029		1.181	-0.191122
						1.182	-0.00731077		1.182	-0.176673		1.182	-0.191766
						1.183	-0.00859926		1.183	-0.177318		1.183	-0.19241
						1.184	-0.010532		1.184	-0.177962		1.184	-0.191766
						1.185	-0.0111762		1.185	-0.180539		1.185	-0.191122
						1.186	-0.0137532		1.186	-0.179895		1.186	-0.189835
						1.187	-0.0143974		1.187	-0.180539		1.187	-0.185972
						1.188	-0.0156859		1.188	-0.185049		1.188	-0.181465
						1.189	-0.0176187		1.189	-0.188914		1.189	-0.176958
						1.19	-0.0169744		1.19	-0.197289		1.19	-0.171807
						1.191	-0.0182629		1.191	-0.203087		1.191	-0.169232
						1.192	-0.0189071		1.192	-0.212107		1.192	-0.166013
						1.193	-0.0169744		1.193	-0.219838		1.193	-0.165369
						1.194	-0.0182629		1.194	-0.228213		1.194	-0.164725
						1.195	-0.0182629		1.195	-0.237876		1.195	-0.166657
						1.196	-0.0169744		1.196	-0.243675		1.196	-0.167945
						1.197	-0.0150417		1.197	-0.248828		1.197	-0.171164
						1.198	-0.0156859		1.198	-0.250761		1.198	-0.174383
						1.199	-0.0169744		1.199	-0.249473		1.199	-0.177602
						1.2	-0.0156859		1.2	-0.248184		1.2	-0.181465
						1.201	-0.0176187		1.201	-0.244963		1.201	-0.185328
						1.202	-0.0163302		1.202	-0.237232		1.202	-0.185972
						1.203	-0.0150417		1.203	-0.233367		1.203	-0.187903
						1.204	-0.0163302		1.204	-0.22628		1.204	-0.191766
						1.205	-0.0156859		1.205	-0.220482		1.205	-0.196917
						1.206	-0.0163302		1.206	-0.216616		1.206	-0.204642
						1.207	-0.0156859		1.207	-0.212751		1.207	-0.215587
						1.208	-0.0163302		1.208	-0.208885		1.208	-0.229108
						1.209	-0.0156859		1.209	-0.206953		1.209	-0.245203
						1.21	-0.0163302		1.21	-0.204376		1.21	-0.258724
						1.211	-0.0150417		1.211	-0.203087		1.211	-0.272888
						1.212	-0.0137532		1.212	-0.201155		1.212	-0.283833
						1.213	-0.013109		1.213	-0.20051		1.213	-0.291559
						1.214	-0.013109		1.214	-0.196645		1.214	-0.294134
						1.215	-0.0118205		1.215	-0.196001		1.215	-0.29349
						1.216	-0.0124647		1.216	-0.194068		1.216	-0.288983
						1.217	-0.0124647		1.217	-0.193424		1.217	-0.281257
						1.218	-0.0143974		1.218	-0.191491		1.218	-0.272244
						1.219	-0.0143974		1.219	-0.192135		1.219	-0.262587
						1.22	-0.0143974		1.22	-0.190847		1.22	-0.255504
						1.221	-0.0150417		1.221	-0.190847		1.221	-0.246491
						1.222	-0.0137532		1.222	-0.190202		1.222	-0.238765
						1.223	-0.013109		1.223	-0.190202		1.223	-0.232971
						1.224	-0.0137532		1.224	-0.190202		1.224	-0.229108
						1.225	-0.0137532		1.225	-0.190847		1.225	-0.227176
						1.226	-0.0163302		1.226	-0.190202		1.226	-0.223957
						1.227	-0.0176187		1.227	-0.189558		1.227	-0.221382
						1.228	-0.0195514		1.228	-0.188914		1.228	-0.220094
						1.229	-0.0201956		1.229	-0.189558		1.229	-0.216231
						1.23	-0.0227726		1.23	-0.188914		1.23	-0.2143
						1.231	-0.0227726		1.231	-0.18827		1.231	-0.211724
						1.232	-0.0240611		1.232	-0.186981		1.232	-0.208505
						1.233	-0.0208399		1.233	-0.185049		1.233	-0.207218
						1.234	-0.0208399		1.234	-0.184404		1.234	-0.204642
						1.235	-0.0182629		1.235	-0.180539		1.235	-0.202067
						1.236	-0.0156859		1.236	-0.181183		1.236	-0.199492
						1.237	-0.0150417		1.237	-0.17925		1.237	-0.19756
						1.238	-0.0137532		1.238	-0.17925		1.238	-0.195629
						1.239	-0.0137532		1.239	-0.179895		1.239	-0.193697
						1.24	-0.0124647		1.24	-0.181827		1.24	-0.193697
						1.241	-0.013109		1.241	-0.183116		1.241	-0.191122
						1.242	-0.0137532		1.242	-0.186337		1.242	-0.191122
						1.243	-0.0143974		1.243	-0.192135		1.243	-0.188547
						1.244	-0.0143974		1.244	-0.199866		1.244	-0.187903
						1.245	-0.0163302		1.245	-0.206309		1.245	-0.185972
						1.246	-0.0163302		1.246	-0.216616		1.246	-0.185972
						1.247	-0.0137532		1.247	-0.224992		1.247	-0.18404
						1.248	-0.0143974		1.248	-0.234011		1.248	-0.18404
						1.249	-0.0143974		1.249	-0.24303		1.249	-0.183396
									1.25	-0.248828		1.25	-0.185328
									1.251	-0.253338		1.251	-0.184684
									1.252	-0.257848		1.252	-0.188547
									1.253	-0.258492		1.253	-0.190478
									1.254	-0.257204		1.254	-0.193054
									1.255	-0.256559		1.255	-0.194341
									1.256	-0.251405		1.256	-0.194985
									1.257	-0.24754		1.257	-0.194341
									1.258	-0.242386		1.258	-0.193697
									1.259	-0.235299		1.259	-0.19241
									1.26	-0.228213		1.26	-0.191766
									1.261	-0.222415		1.261	-0.190478
									1.262	-0.216616		1.262	-0.188547
									1.263	-0.212107		1.263	-0.189191
									1.264	-0.206309		1.264	-0.189835
									1.265	-0.203087		1.265	-0.191766
									1.266	-0.201799		1.266	-0.194341
									1.267	-0.197933		1.267	-0.196273
									1.268	-0.197933		1.268	-0.19756
									1.269	-0.197933		1.269	-0.19756
									1.27	-0.197933		1.27	-0.194985
									1.271	-0.196001		1.271	-0.193054
									1.272	-0.194068		1.272	-0.191122
									1.273	-0.193424		1.273	-0.188547
									1.274	-0.190847		1.274	-0.191122
									1.275	-0.18827		1.275	-0.196917
									1.276	-0.186337		1.276	-0.20593
									1.277	-0.185693		1.277	-0.218163
									1.278	-0.185049		1.278	-0.235546
									1.279	-0.185049		1.279	-0.250998
									1.28	-0.185049		1.28	-0.267093
									1.281	-0.186981		1.281	-0.279326
									1.282	-0.191491		1.282	-0.288339
									1.283	-0.195356		1.283	-0.292202
									1.284	-0.198578		1.284	-0.290915
									1.285	-0.202443		1.285	-0.285764
									1.286	-0.206309		1.286	-0.27997
									1.287	-0.211462		1.287	-0.269025
									1.288	-0.217261		1.288	-0.260655
									1.289	-0.224347		1.289	-0.250354
									1.29	-0.232722		1.29	-0.240053
									1.291	-0.245607		1.291	-0.232971
									1.292	-0.260425		1.292	-0.224601
									1.293	-0.277175		1.293	-0.21945
									1.294	-0.293281		1.294	-0.216875
									1.295	-0.31132		1.295	-0.214944
									1.296	-0.325493		1.296	-0.2143
									1.297	-0.336445		1.297	-0.213012
									1.298	-0.337734		1.298	-0.213656
									1.299	-0.342244		1.299	-0.213012
									1.3	-0.333868		1.3	-0.215587
									1.301	-0.322916		1.301	-0.213656
									1.302	-0.30681		1.302	-0.2143
									1.303	-0.286839		1.303	-0.213012
									1.304	-0.264935		1.304	-0.212368
									1.305	-0.24303		1.305	-0.210437
									1.306	-0.220482		1.306	-0.210437
									1.307	-0.199866		1.307	-0.209793
									1.308	-0.178606		1.308	-0.207862
									1.309	-0.160567		1.309	-0.208505
									1.31	-0.145106		1.31	-0.207862
									1.311	-0.132221		1.311	-0.207218
									1.312	-0.121913		1.312	-0.20593
									1.313	-0.11547		1.313	-0.20593
									1.314	-0.110316		1.314	-0.20593
									1.315	-0.105163		1.315	-0.204642
									1.316	-0.101297		1.316	-0.203999
									1.317	-0.100653		1.317	-0.201423
									1.318	-0.0974316		1.318	-0.20078
									1.319	-0.0942104		1.319	-0.198848
									1.32	-0.0909892		1.32	-0.198848
									1.321	-0.0864795		1.321	-0.19756
									1.322	-0.082614		1.322	-0.198204
									1.323	-0.0800371		1.323	-0.198204
									1.324	-0.0761716		1.324	-0.198204
									1.325	-0.0723062		1.325	-0.196917
									1.326	-0.0703734		1.326	-0.198848
									1.327	-0.0677965		1.327	-0.20078
									1.328	-0.0671522		1.328	-0.208505
									1.329	-0.066508		1.329	-0.216875
									1.33	-0.0652195		1.33	-0.230395
									1.331	-0.066508		1.331	-0.249066
									1.332	-0.0645753		1.332	-0.2716
									1.333	-0.0645753		1.333	-0.292202
									1.334	-0.066508		1.334	-0.316668
									1.335	-0.066508		1.335	-0.334695
									1.336	-0.0658637		1.336	-0.352722
									1.337	-0.066508		1.337	-0.362379
									1.338	-0.0658637		1.338	-0.366886
									1.339	-0.0645753		1.339	-0.364311
									1.34	-0.063931		1.34	-0.356585
									1.341	-0.0632868		1.341	-0.348215
									1.342	-0.0619983		1.342	-0.33727
									1.343	-0.0600656		1.343	-0.324394
									1.344	-0.0587771		1.344	-0.312805
									1.345	-0.0581328		1.345	-0.302504
									1.346	-0.0536232		1.346	-0.292846
									1.347	-0.0536232		1.347	-0.286408
									1.348	-0.0516904		1.348	-0.281257
									1.349	-0.0516904		1.349	-0.276107
									1.35	-0.0504019		1.35	-0.272244
									1.351	-0.0497577		1.351	-0.267093
									1.352	-0.0491135		1.352	-0.260655
									1.353	-0.0471807		1.353	-0.254217
									1.354	-0.0465365		1.354	-0.248422
									1.355	-0.045248		1.355	-0.241984
									1.356	-0.045248		1.356	-0.236834
									1.357	-0.0439595		1.357	-0.232971
									1.358	-0.0439595		1.358	-0.229108
									1.359	-0.0439595		1.359	-0.226532
									1.36	-0.0420268		1.36	-0.223957
									1.361	-0.0413826		1.361	-0.221382
									1.362	-0.0400941		1.362	-0.218807
									1.363	-0.0375171		1.363	-0.216875
									1.364	-0.0355844		1.364	-0.213656
									1.365	-0.0355844		1.365	-0.211081
									1.366	-0.0336516		1.366	-0.209149
									1.367	-0.0342959		1.367	-0.208505
									1.368	-0.0349401		1.368	-0.208505
									1.369	-0.0362286		1.369	-0.209149
									1.37	-0.0388056		1.37	-0.210437
									1.371	-0.0413826		1.371	-0.212368
									1.372	-0.0433153		1.372	-0.212368
									1.373	-0.0439595		1.373	-0.209149
									1.374	-0.0465365		1.374	-0.207862
									1.375	-0.0471807		1.375	-0.207862
									1.376	-0.0484692		1.376	-0.207218
									1.377	-0.0484692		1.377	-0.208505
									1.378	-0.0491135		1.378	-0.207862
									1.379	-0.0504019		1.379	-0.207862
									1.38	-0.0510462		1.38	-0.207218
									1.381	-0.0510462		1.381	-0.20593
									1.382	-0.0510462		1.382	-0.20593
									1.383	-0.0516904		1.383	-0.203355
									1.384	-0.0510462		1.384	-0.202067
									1.385	-0.0510462		1.385	-0.202067
									1.386	-0.0497577		1.386	-0.20078
									1.387	-0.0491135		1.387	-0.200136
									1.388	-0.0491135		1.388	-0.198204
									1.389	-0.047825		1.389	-0.196917
									1.39	-0.0465365		1.39	-0.195629
									1.391	-0.0465365		1.391	-0.19241
									1.392	-0.0465365		1.392	-0.189835
									1.393	-0.0458922		1.393	-0.186615
									1.394	-0.0458922		1.394	-0.183396
									1.395	-0.0446038		1.395	-0.180177
									1.396	-0.042671		1.396	-0.179533
									1.397	-0.0407383		1.397	-0.177602
									1.398	-0.0388056		1.398	-0.177602
									1.399	-0.0368729		1.399	-0.175027
									1.4	-0.0355844		1.4	-0.172451
									1.401	-0.0336516		1.401	-0.172451
									1.402	-0.0310747		1.402	-0.169876
									1.403	-0.0310747		1.403	-0.169876
									1.404	-0.029142		1.404	-0.171164
									1.405	-0.0284977		1.405	-0.171164
									1.406	-0.0297862		1.406	-0.17567
									1.407	-0.0304304		1.407	-0.17889
									1.408	-0.0304304		1.408	-0.181465
									1.409	-0.0323632		1.409	-0.185972
									1.41	-0.0342959		1.41	-0.189835
									1.411	-0.0368729		1.411	-0.191766
									1.412	-0.0381613		1.412	-0.193697
									1.413	-0.0413826		1.413	-0.194341
									1.414	-0.0439595		1.414	-0.196273
									1.415	-0.0458922		1.415	-0.196273
									1.416	-0.0458922		1.416	-0.194985
									1.417	-0.045248		1.417	-0.193054
									1.418	-0.0446038		1.418	-0.19241
									1.419	-0.0439595		1.419	-0.189835
									1.42	-0.0407383		1.42	-0.186615
									1.421	-0.0381613		1.421	-0.184684
									1.422	-0.0349401		1.422	-0.183396
									1.423	-0.0330074		1.423	-0.183396
									1.424	-0.0304304		1.424	-0.185972
									1.425	-0.029142		1.425	-0.190478
									1.426	-0.0278535		1.426	-0.19241
									1.427	-0.0278535		1.427	-0.194341
									1.428	-0.0252765		1.428	-0.194985
									1.429	-0.026565		1.429	-0.195629
									1.43	-0.0259207		1.43	-0.196917
									1.431	-0.0272092		1.431	-0.193697
									1.432	-0.026565		1.432	-0.190478
									1.433	-0.0246323		1.433	-0.187903
									1.434	-0.0233438		1.434	-0.185328
									1.435	-0.0220553		1.435	-0.182752
									1.436	-0.0207668		1.436	-0.182752
									1.437	-0.0181898		1.437	-0.18404
									1.438	-0.0169014		1.438	-0.187259
									1.439	-0.0162571		1.439	-0.190478
									1.44	-0.0181898		1.44	-0.193054
									1.441	-0.0188341		1.441	-0.193697
									1.442	-0.0201226		1.442	-0.193697
									1.443	-0.0226995		1.443	-0.193054
									1.444	-0.0233438		1.444	-0.189191
									1.445	-0.023988		1.445	-0.185972
									1.446	-0.0252765		1.446	-0.182109
									1.447	-0.0259207		1.447	-0.180177
									1.448	-0.0272092		1.448	-0.178246
									1.449	-0.0272092		1.449	-0.178246
									1.45	-0.0272092		1.45	-0.180821
									1.451	-0.026565		1.451	-0.182109
									1.452	-0.0272092		1.452	-0.182109
									1.453	-0.026565		1.453	-0.18404
									1.454	-0.026565		1.454	-0.185328
									1.455	-0.026565		1.455	-0.185972
									1.456	-0.0259207		1.456	-0.187259
									1.457	-0.026565		1.457	-0.188547
									1.458	-0.026565		1.458	-0.188547
									1.459	-0.0278535		1.459	-0.191766
									1.46	-0.0304304		1.46	-0.194341
									1.461	-0.0297862		1.461	-0.195629
									1.462	-0.0310747		1.462	-0.196917
									1.463	-0.0310747		1.463	-0.200136
									1.464	-0.0310747		1.464	-0.20078
									1.465	-0.0310747		1.465	-0.20078
									1.466	-0.0310747		1.466	-0.198848
									1.467	-0.0323632		1.467	-0.196273
									1.468	-0.0310747		1.468	-0.193054
									1.469	-0.0323632		1.469	-0.189191
									1.47	-0.0304304		1.47	-0.186615
									1.471	-0.0317189		1.471	-0.182109
									1.472	-0.0317189		1.472	-0.180177
									1.473	-0.0317189		1.473	-0.180177
									1.474	-0.0310747		1.474	-0.180177
									1.475	-0.0297862		1.475	-0.180177
									1.476	-0.0284977		1.476	-0.182109
									1.477	-0.0272092		1.477	-0.182752
									1.478	-0.0246323		1.478	-0.185328
									1.479	-0.0233438		1.479	-0.188547
									1.48	-0.0201226		1.48	-0.188547
									1.481	-0.0194783		1.481	-0.191766
									1.482	-0.0188341		1.482	-0.191122
									1.483	-0.0181898		1.483	-0.193697
									1.484	-0.0188341		1.484	-0.191766
									1.485	-0.0194783		1.485	-0.191122
									1.486	-0.0226995		1.486	-0.190478
									1.487	-0.0233438		1.487	-0.188547
									1.488	-0.0252765		1.488	-0.185328
									1.489	-0.026565		1.489	-0.182752
									1.49	-0.0272092		1.49	-0.180177
									1.491	-0.0297862		1.491	-0.180177
									1.492	-0.029142		1.492	-0.17889
									1.493	-0.0310747		1.493	-0.178246
									1.494	-0.0310747		1.494	-0.17889
									1.495	-0.0310747		1.495	-0.179533
									1.496	-0.0304304		1.496	-0.180821
									1.497	-0.0304304		1.497	-0.181465
									1.498	-0.0297862		1.498	-0.180821
									1.499	-0.0284977		1.499	-0.180177
									1.5	-0.0272092		1.5	-0.176958
									1.501	-0.0259207		1.501	-0.176314
									1.502	-0.0220553		1.502	-0.172451
									1.503	-0.0201226		1.503	-0.169232
									1.504	-0.0175456		1.504	-0.168588
									1.505	-0.0181898		1.505	-0.166657
									1.506	-0.0175456		1.506	-0.168588
									1.507	-0.0175456		1.507	-0.169876
									1.508	-0.0181898		1.508	-0.171164
									1.509	-0.0181898		1.509	-0.172451
									1.51	-0.0181898		1.51	-0.173095
									1.511	-0.0188341		1.511	-0.176958
									1.512	-0.0181898		1.512	-0.17889
									1.513	-0.0181898		1.513	-0.181465
									1.514	-0.0188341		1.514	-0.182109
									1.515	-0.0181898		1.515	-0.185972
									1.516	-0.0175456		1.516	-0.185972
									1.517	-0.0181898		1.517	-0.185328
									1.518	-0.0201226		1.518	-0.184684
									1.519	-0.0220553		1.519	-0.187259
									1.52	-0.0220553		1.52	-0.188547
									1.521	-0.0226995		1.521	-0.191766
									1.522	-0.023988		1.522	-0.196273
									1.523	-0.0252765		1.523	-0.20078
									1.524	-0.0252765		1.524	-0.205286
									1.525	-0.0272092		1.525	-0.209149
									1.526	-0.0284977		1.526	-0.211724
									1.527	-0.0278535		1.527	-0.212368
									1.528	-0.029142		1.528	-0.208505
									1.529	-0.0272092		1.529	-0.203999
									1.53	-0.0272092		1.53	-0.199492
									1.531	-0.026565		1.531	-0.193054
									1.532	-0.023988		1.532	-0.187259
									1.533	-0.0220553		1.533	-0.182109
									1.534	-0.0207668		1.534	-0.180177
									1.535	-0.0188341		1.535	-0.177602
									1.536	-0.0181898		1.536	-0.175027
									1.537	-0.0175456		1.537	-0.176314
									1.538	-0.0194783		1.538	-0.17889
									1.539	-0.0194783		1.539	-0.183396
									1.54	-0.021411		1.54	-0.188547
									1.541	-0.0220553		1.541	-0.196273
									1.542	-0.0246323		1.542	-0.204642
									1.543	-0.0272092		1.543	-0.2143
									1.544	-0.0317189		1.544	-0.224601
									1.545	-0.0330074		1.545	-0.23619
									1.546	-0.0330074		1.546	-0.248422
									1.547	-0.0336516		1.547	-0.258724
									1.548	-0.0317189		1.548	-0.265162
									1.549	-0.0304304		1.549	-0.267093
									1.55	-0.0278535		1.55	-0.268381
									1.551	-0.0233438		1.551	-0.267737
									1.552	-0.021411		1.552	-0.263874
									1.553	-0.0188341		1.553	-0.260011
									1.554	-0.0194783		1.554	-0.254861
									1.555	-0.0181898		1.555	-0.24971
									1.556	-0.0188341		1.556	-0.244559
									1.557	-0.0194783		1.557	-0.239409
									1.558	-0.0226995		1.558	-0.233614
									1.559	-0.0233438		1.559	-0.231039
									1.56	-0.0252765		1.56	-0.228464
									1.561	-0.0226995		1.561	-0.225245
									1.562	-0.0246323		1.562	-0.221382
									1.563	-0.0207668		1.563	-0.218163
									1.564	-0.0201226		1.564	-0.212368
									1.565	-0.0181898		1.565	-0.210437
									1.566	-0.0175456		1.566	-0.208505
									1.567	-0.0181898		1.567	-0.207862
									1.568	-0.0201226		1.568	-0.210437
									1.569	-0.0207668		1.569	-0.213012
									1.57	-0.023988		1.57	-0.2143
									1.571	-0.0278535		1.571	-0.216875
									1.572	-0.0310747		1.572	-0.216875
									1.573	-0.0323632		1.573	-0.216231
									1.574	-0.0330074		1.574	-0.213656
									1.575	-0.0330074		1.575	-0.210437
									1.576	-0.0323632		1.576	-0.20593
									1.577	-0.0278535		1.577	-0.20078
									1.578	-0.0246323		1.578	-0.196917
									1.579	-0.0201226		1.579	-0.196273
									1.58	-0.0169014		1.58	-0.196273
									1.581	-0.0143244		1.581	-0.19756
									1.582	-0.0117474		1.582	-0.196273
									1.583	-0.00981469		1.583	-0.196917
									1.584	-0.00981469		1.584	-0.195629
									1.585	-0.00917045		1.585	-0.194985
									1.586	-0.00981469		1.586	-0.194341
									1.587	-0.0104589		1.587	-0.191122
									1.588	-0.0123917		1.588	-0.189835
									1.589	-0.0143244		1.589	-0.191122
									1.59	-0.0156129		1.59	-0.191122
									1.591	-0.0156129		1.591	-0.191122
									1.592	-0.0175456		1.592	-0.193054
									1.593	-0.0175456		1.593	-0.194985
									1.594	-0.0201226		1.594	-0.195629
									1.595	-0.0201226		1.595	-0.194985
									1.596	-0.0226995		1.596	-0.195629
									1.597	-0.0226995		1.597	-0.196273
									1.598	-0.023988		1.598	-0.198848
									1.599	-0.0233438		1.599	-0.204642
									1.6	-0.023988		1.6	-0.213656
												1.601	-0.223313
												1.602	-0.238121
												1.603	-0.250998
												1.604	-0.263874
												1.605	-0.275463
												1.606	-0.284477
												1.607	-0.287696
												1.608	-0.288339
												1.609	-0.285764
												1.61	-0.278682
												1.611	-0.2716
												1.612	-0.26323
												1.613	-0.255504
												1.614	-0.247135
												1.615	-0.240697
												1.616	-0.235546
												1.617	-0.229752
												1.618	-0.225889
												1.619	-0.220094
												1.62	-0.217519
												1.621	-0.214944
												1.622	-0.212368
												1.623	-0.209793
												1.624	-0.207218
												1.625	-0.206574
												1.626	-0.20593
												1.627	-0.205286
												1.628	-0.20593
												1.629	-0.206574
												1.63	-0.205286
												1.631	-0.203999
												1.632	-0.203355
												1.633	-0.201423
												1.634	-0.200136
												1.635	-0.199492
												1.636	-0.20078
												1.637	-0.20078
												1.638	-0.20593
												1.639	-0.210437
												1.64	-0.221382
												1.641	-0.234902
												1.642	-0.251642
												1.643	-0.269669
												1.644	-0.287052
												1.645	-0.30186
												1.646	-0.310229
												1.647	-0.312161
												1.648	-0.305723
												1.649	-0.295422
												1.65	-0.278682
												1.651	-0.258724
												1.652	-0.23619
												1.653	-0.2143
												1.654	-0.196917
												1.655	-0.17889
												1.656	-0.164082
												1.657	-0.150561
												1.658	-0.138972
												1.659	-0.131247
												1.66	-0.121589
												1.661	-0.115151
												1.662	-0.109357
												1.663	-0.10485
												1.664	-0.101631
												1.665	-0.0984116
												1.666	-0.0958363
												1.667	-0.0939048
												1.668	-0.0913295
												1.669	-0.0900419
												1.67	-0.0887542
												1.671	-0.0881104
												1.672	-0.0861789
												1.673	-0.0842475
												1.674	-0.082316
												1.675	-0.0790969
												1.676	-0.0771654
												1.677	-0.0739463
												1.678	-0.0707272
												1.679	-0.0681519
												1.68	-0.0649327
												1.681	-0.0617136
												1.682	-0.0591383
												1.683	-0.0578507
												1.684	-0.0584945
												1.685	-0.0572069
												1.686	-0.0591383
												1.687	-0.0617136
												1.688	-0.0655766
												1.689	-0.067508
												1.69	-0.0700833
												1.691	-0.0720148
												1.692	-0.0726586
												1.693	-0.0720148
												1.694	-0.071371
												1.695	-0.067508
												1.696	-0.0662204
												1.697	-0.0655766
												1.698	-0.0630013
												1.699	-0.0617136
												1.7	-0.0597822
												1.701	-0.0584945
												1.702	-0.056563
												1.703	-0.0539877
												1.704	-0.0514124
												1.705	-0.049481
												1.706	-0.0462619
												1.707	-0.0430427
												1.708	-0.0443304
												1.709	-0.0430427
												1.71	-0.045618
												1.711	-0.0469057
												1.712	-0.0475495
												1.713	-0.045618
												1.714	-0.0430427
												1.715	-0.0411113
												1.716	-0.0404674
												1.717	-0.0404674
												1.718	-0.0391798
												1.719	-0.038536
												1.72	-0.038536
												1.721	-0.034673
												1.722	-0.034673
												1.723	-0.0327416
												1.724	-0.0333854
												1.725	-0.0340292
												1.726	-0.0340292
												1.727	-0.0372483
												1.728	-0.038536
												1.729	-0.0372483
												1.73	-0.038536
												1.731	-0.0378921
												1.732	-0.0366045
												1.733	-0.0359607
												1.734	-0.0340292
												1.735	-0.0340292
												1.736	-0.0353169
												1.737	-0.0353169
												1.738	-0.0366045
												1.739	-0.0378921
												1.74	-0.0391798
												1.741	-0.0372483
												1.742	-0.0359607
												1.743	-0.034673
												1.744	-0.0340292
												1.745	-0.0340292
												1.746	-0.034673
												1.747	-0.0353169
												1.748	-0.0372483
												1.749	-0.0398236
												1.75	-0.0404674
												1.751	-0.0404674
												1.752	-0.0430427
												1.753	-0.0423989
												1.754	-0.0411113
												1.755	-0.0417551
												1.756	-0.0430427
												1.757	-0.045618
												1.758	-0.0475495
												1.759	-0.049481
												1.76	-0.0488372
												1.761	-0.0488372
												1.762	-0.0475495
												1.763	-0.0443304
												1.764	-0.0423989
												1.765	-0.0398236
												1.766	-0.0398236
												1.767	-0.0391798
												1.768	-0.0404674
												1.769	-0.0404674
												1.77	-0.0404674
												1.771	-0.0404674
												1.772	-0.0411113
												1.773	-0.038536
												1.774	-0.0366045
												1.775	-0.0366045
												1.776	-0.0327416
												1.777	-0.0320977
												1.778	-0.0308101
												1.779	-0.0295224
												1.78	-0.0288786
												1.781	-0.027591
												1.782	-0.0288786
												1.783	-0.0288786
												1.784	-0.0308101
												1.785	-0.0314539
												1.786	-0.0327416
												1.787	-0.0308101
												1.788	-0.0295224
												1.789	-0.0256595
												1.79	-0.0230842
												1.791	-0.0211527
												1.792	-0.0198651
												1.793	-0.0198651
												1.794	-0.0192213
												1.795	-0.0211527
												1.796	-0.0230842
												1.797	-0.0256595
												1.798	-0.0269471
												1.799	-0.0320977
												1.8	-0.0327416
												1.801	-0.0333854
												1.802	-0.0314539
												1.803	-0.0269471
												1.804	-0.0256595
												1.805	-0.0217966
												1.806	-0.0185774
												1.807	-0.0160021
												1.808	-0.0134268
												1.809	-0.0147145
												1.81	-0.016646
												1.811	-0.0179336
												1.812	-0.0217966
												1.813	-0.0224404
												1.814	-0.0263033
												1.815	-0.0282348
												1.816	-0.0269471
												1.817	-0.0256595
												1.818	-0.0256595
												1.819	-0.0250157
												1.82	-0.0256595
												1.821	-0.0269471
												1.822	-0.0288786
												1.823	-0.0314539
												1.824	-0.0327416
												1.825	-0.0340292
												1.826	-0.0366045
												1.827	-0.0353169
												1.828	-0.034673
												1.829	-0.0327416
												1.83	-0.0308101
												1.831	-0.0288786
												1.832	-0.0243718
												1.833	-0.023728
												1.834	-0.0198651
												1.835	-0.0192213
												1.836	-0.0172898
												1.837	-0.0185774
												1.838	-0.0192213
												1.839	-0.0230842
												1.84	-0.0256595
												1.841	-0.0308101
												1.842	-0.0320977
												1.843	-0.0359607
												1.844	-0.0391798
												1.845	-0.0391798
												1.846	-0.0411113
												1.847	-0.0423989
												1.848	-0.0423989
												1.849	-0.0417551
												1.85	-0.0391798
												1.851	-0.0372483
												1.852	-0.0340292
												1.853	-0.0327416
												1.854	-0.0314539
												1.855	-0.0295224
												1.856	-0.0295224
												1.857	-0.0301663
												1.858	-0.0301663
												1.859	-0.0308101
												1.86	-0.0301663
												1.861	-0.0282348
												1.862	-0.027591
												1.863	-0.0250157
												1.864	-0.0224404
												1.865	-0.0205089
												1.866	-0.0205089
												1.867	-0.0211527
												1.868	-0.0224404
												1.869	-0.0250157
												1.87	-0.0263033
												1.871	-0.0282348
												1.872	-0.0308101
												1.873	-0.0301663
												1.874	-0.0327416
												1.875	-0.0320977
												1.876	-0.0308101
												1.877	-0.0288786
												1.878	-0.0263033
												1.879	-0.0250157
												1.88	-0.023728
												1.881	-0.0224404
												1.882	-0.0217966
												1.883	-0.0230842
												1.884	-0.0243718
												1.885	-0.0250157
												1.886	-0.027591
												1.887	-0.0295224
												1.888	-0.0320977
												1.889	-0.0327416
												1.89	-0.034673
												1.891	-0.034673
												1.892	-0.0327416
												1.893	-0.034673
												1.894	-0.0353169
												1.895	-0.0359607
												1.896	-0.0366045
												1.897	-0.0378921
												1.898	-0.0372483
												1.899	-0.0398236
												1.9	-0.0391798
												1.901	-0.0398236
												1.902	-0.0398236
												1.903	-0.0372483
												1.904	-0.0340292
												1.905	-0.0308101
												1.906	-0.0263033
												1.907	-0.0211527
												1.908	-0.0179336
												1.909	-0.0172898
												1.91	-0.0185774
												1.911	-0.0217966
												1.912	-0.0256595
												1.913	-0.0295224
												1.914	-0.0327416
												1.915	-0.0353169
												1.916	-0.0359607
												1.917	-0.0366045
												1.918	-0.0353169
												1.919	-0.0333854
												1.92	-0.0314539
												1.921	-0.0269471
												1.922	-0.023728
												1.923	-0.0205089
												1.924	-0.0179336
												1.925	-0.0160021
												1.926	-0.0147145
												1.927	-0.016646
												1.928	-0.0205089
												1.929	-0.023728
												1.93	-0.0288786
												1.931	-0.0327416
												1.932	-0.0327416
												1.933	-0.034673
												1.934	-0.0353169
												1.935	-0.034673
												1.936	-0.0333854
												1.937	-0.0301663
												1.938	-0.0256595
												1.939	-0.0224404
												1.94	-0.0198651
												1.941	-0.016646
												1.942	-0.0140707
												1.943	-0.012783
												1.944	-0.0114954
												1.945	-0.012783
												1.946	-0.0134268
												1.947	-0.0153583
												1.948	-0.0185774
												1.949	-0.0211527
												1.95	-0.0230842
												1.951	-0.0250157
												1.952	-0.0256595
												1.953	-0.0243718
												1.954	-0.023728

## Sheet: Figure 3d
Agarose gel

## Sheet: Figure 3e
n = 1			n = 2			n = 3			n = 4			n = 5
Time (ms)	Charge deficit (fC)		Time (ms)	Charge deficit (fC)		Time (ms)	Charge deficit (fC)		Time (ms)	Charge deficit (fC)		Time (ms)	Charge deficit (fC)
0.117	19.3974		0.409	76.1773		0.688	136.662		0.835	172.63		1.298	273.438
0.263	43.6197		0.379	67.289		0.809	140.489		1.011	199.555		1.331	252.308
0.132	22.6442		0.394	70.7134		0.659	134.799		1.021	175.334		1.167	211.943
0.113	22.7185		0.344	63.6149		0.682	132.165		0.965	169.232		1.198	223.765
0.123	22.0083		0.394	68.384		0.588	98.4008		0.887	152.876		1.189	209.273
0.248	43.1057		0.345	55.6919		0.561	96.8423		0.942	158.524
0.066	10.3906		0.388	74.9414		0.557	95.0549		0.892	155.246
0.259	75.3341		0.543	100.721		0.651	114.758		1.005	168.243
0.124	19.9158		0.321	53.7408		0.66	115.814		0.754	124.12
0.114	18.0821		0.471	89.0447		0.637	105.51		1.111	182.709
0.087	12.2671		0.387	67.0537		0.72	111.952
0.121	18.358		0.389	72.7285		0.661	110.46
0.164	28.2642		0.393	64.5156		0.669	111.799
0.116	19.7285		0.387	70.287		0.627	100.82
0.098	20.8845		0.362	74.6926		0.687	125.354
0.129	19.4976		0.434	78.8947		0.533	79.0134
0.11	17.174		0.398	66.3249		0.756	121.4
0.117	17.5694		0.447	74.5		0.742	130.22
0.133	22.6151		0.466	78.431		0.651	111.538
0.156	23.8471		0.5	88.0308
0.14	20.5829		0.529	102.94
0.103	16.3068		0.465	79.272
0.13	18.5798		0.266	42.4525
0.186	29.4741		0.431	74.9402
0.114	17.3877		0.377	61.0983
0.135	23.9162		0.355	59.0733
0.097	14.0619		0.521	88.9094
0.14	23.5311		0.398	67.9531
0.283	46.1197		0.39	67.3359
0.116	20.0542		0.39	62.3898
0.137	21.0447		0.353	57.3856
0.126	21.2851		0.412	69.0802
0.09	12.9204		0.387	66.4902
0.124	19.3731		0.396	65.284
0.09	16.257		0.397	64.787
0.122	18.3251		0.373	61.4262
0.113	17.765		0.384	59.5445
0.167	27.9361		0.292	43.9086
0.12	19.5615		0.388	68.1149
0.128	20.909		0.399	70.5462
0.137	20.8382		0.384	61.2705
0.168	25.0306		0.35	60.5859
0.11	15.5833		0.557	88.6183
0.135	20.8955		0.227	33.9638
0.216	31.8449		0.517	81.0465
0.127	20.3509		0.579	97.2228
0.134	22.3504		0.341	52.1902
0.107	15.8684		0.389	61.3228
0.144	21.7573		0.275	43.1798
0.126	19.5392		0.43	67.3938
0.123	19.1035		0.362	57.5702
0.114	17.7885		0.459	71.8941
0.134	19.8356		0.381	64.0802
0.108	18.3445		0.363	57.4547
0.131	22.0875		0.361	55.7478
0.163	25.5225		0.377	59.9123
0.194	29.2324		0.28	41.6975
0.132	19.6899		0.333	53.7458
0.119	17.6652		0.398	62.5462
0.093	16.6487		0.387	64.4405
0.129	18.6596		0.491	73.7845
0.129	20.8189		0.404	61.5383
0.119	17.5278		0.315	50.949
0.206	34.3785		0.438	69.5243
0.134	20.4744		0.339	52.1107
0.115	16.8257		0.358	57.6903
0.113	16.6699		0.366	56.2336
0.125	17.5527		0.354	53.5741
0.104	15.9857		0.261	41.6346
0.102	15.8221		0.442	65.7128
0.117	18.4732		0.484	72.7839
0.135	19.3382		0.329	56.702
0.121	17.5273		0.373	60.5243
0.114	17.4008		0.357	58.344
0.127	21.7363		0.355	55.333
0.206	32.2536		0.333	49.8807
0.218	33.8554
0.104	15.5612
0.097	17.5447
0.096	14.6442
0.113	17.3474
0.226	36.4616
0.087	16.6501
0.135	18.2148
0.097	14.0155
0.163	27.3366
0.148	29.7997
0.097	14.9384
0.107	17.4466
0.113	17.208
0.119	17.2549
0.124	17.808
0.108	16.2895
0.226	33.4731
0.106	17.6544
0.108	15.918
0.128	18.5223
0.12	16.0408
0.128	17.2356
0.121	16.7405
0.127	18.0305
0.213	33.2564
0.117	17.5331
0.104	15.581
0.116	16.7284
0.237	34.0169
0.231	32.5033
0.106	15.9756
0.103	16.074
0.116	18.9155
0.118	16.2694
0.091	16.7067
0.128	17.8636
0.141	19.6233
0.117	16.2696
0.225	31.823
0.107	15.2024
0.12	18.3823
0.26	37.0499
0.123	17.3108
0.129	17.7015
0.131	17.1752
0.111	16.323
0.107	15.2813
0.219	32.4465
0.111	17.454
0.259	38.8563
0.13	18.2365
0.238	33.5791
0.114	16.331
0.119	16.6046
0.117	16.657
0.23	32.4343
0.107	14.8587
0.206	33.9249
0.172	24.7354
0.141	19.1767
0.229	35.5658
0.127	21.8311
0.126	18.8973
0.225	30.0141
0.121	20.4121
0.122	15.831
0.111	18.6628
0.247	35.701
0.129	17.5094
0.124	18.2628
0.119	19.0609
0.081	11.2322
0.105	14.9864
0.214	31.9187
0.104	15.6027
0.096	15.4195
0.1	13.7971
