# Supplementary material for: Single-molecule RNA sizing enables quantitative analysis of alternative transcription termination
Source: Nat Commun. 2024 Feb 24;15:1699. doi: 10.1038/s41467-024-45968-8 (PMC10894232; doi:10.1038/s41467-024-45968-8)
Supplement: Supplementary file 4 — Source data [file 41467_2024_45968_MOESM4_ESM.zip › Raw files/Figure4.xlsx]

## Sheet: Figure 4b
n = 1			n = 2			n = 3
Time (ms)	Current (nA)		Time (ms)	Current (nA)		Time (ms)	Current (nA)
0	0.00655056		0	0.000694184		0	-0.00824012
0.001	0.00655056		0.001	0.00133843		0.001	-0.00695164
0.002	0.00912589		0.002	0.000694184		0.002	-0.00759588
0.003	0.00976972		0.003	-0.00123854		0.003	-0.00630739
0.004	0.0117012		0.004	-0.00317127		0.004	-0.00630739
0.005	0.0104136		0.005	-0.00445976		0.005	-0.00630739
0.006	0.00976972		0.006	-0.00574824		0.006	-0.00501891
0.007	0.00461906		0.007	-0.00639249		0.007	-0.00566315
0.008	0.0033314		0.008	-0.00703673		0.008	-0.00566315
0.009	-0.00117543		0.009	-0.00703673		0.009	-0.00630739
0.01	-0.00439459		0.01	-0.00639249		0.01	-0.00695164
0.011	-0.00761376		0.011	-0.00574824		0.011	-0.00824012
0.012	-0.00890142		0.012	-0.00445976		0.012	-0.0101728
0.013	-0.00761376		0.013	-0.00252703		0.013	-0.0114613
0.014	-0.00696992		0.014	4.99409e-05		0.014	-0.0101728
0.015	-0.00439459		0.015	4.99409e-05		0.015	-0.0101728
0.016	-0.00310693		0.016	0.00133843		0.016	-0.00952861
0.017	0.000112235		0.017	-0.000594302		0.017	-0.00888436
0.018	0.00268757		0.018	0.000694184		0.018	-0.00630739
0.019	0.0052629		0.019	-0.000594302		0.019	-0.00437466
0.02	0.00461906		0.02	4.99409e-05		0.02	-0.00179769
0.021	0.00397523		0.021	4.99409e-05		0.021	-0.00050921
0.022	0.00461906		0.022	-0.00188279		0.022	0.000779275
0.023	0.00268757		0.023	-0.00123854		0.023	-0.00050921
0.024	0.000756068		0.024	-0.00317127		0.024	-0.00050921
0.025	-0.0024631		0.025	-0.00381551		0.025	-0.00308618
0.026	-0.00632609		0.026	-0.00445976		0.026	-0.00308618
0.027	-0.00954525		0.027	-0.00574824		0.027	-0.00373042
0.028	-0.0114768		0.028	-0.00768097		0.028	-0.00373042
0.029	-0.0134082		0.029	-0.0096137		0.029	-0.00373042
0.03	-0.0134082		0.03	-0.0109022		0.03	-0.00244194
0.031	-0.0114768		0.031	-0.0141234		0.031	-0.00115345
0.032	-0.00890142		0.032	-0.0154119		0.032	0.00142352
0.033	-0.00439459		0.033	-0.0173446		0.033	0.002712
0.034	-0.00181926		0.034	-0.0160561		0.034	0.00400049
0.035	0.00204373		0.035	-0.0154119		0.035	0.00528897
0.036	0.00590673		0.036	-0.0141234		0.036	0.00464473
0.037	0.00719439		0.037	-0.0134792		0.037	0.00593322
0.038	0.00783823		0.038	-0.0096137		0.038	0.00335625
0.039	0.00719439		0.039	-0.00703673		0.039	0.00142352
0.04	0.00719439		0.04	-0.00381551		0.04	0.000135033
0.041	0.00590673		0.041	-0.00188279		0.041	-0.00115345
0.042	0.00461906		0.042	0.00262691		0.042	-0.00244194
0.043	0.00461906		0.043	0.00327115		0.043	-0.00437466
0.044	0.00461906		0.044	0.00455964		0.044	-0.00179769
0.045	0.00461906		0.045	0.00520388		0.045	-0.00179769
0.046	0.00590673		0.046	0.00327115		0.046	-0.00115345
0.047	0.0052629		0.047	0.00133843		0.047	0.000135033
0.048	0.00590673		0.048	4.99409e-05		0.048	0.000135033
0.049	0.0033314		0.049	-0.00252703		0.049	0.000135033
0.05	0.00268757		0.05	-0.00703673		0.05	-0.00115345
0.051	0.00268757		0.051	-0.00896946		0.051	-0.00179769
0.052	-0.000531598		0.052	-0.0109022		0.052	-0.00308618
0.053	-0.000531598		0.053	-0.0121907		0.053	-0.00566315
0.054	0.000112235		0.054	-0.0128349		0.054	-0.00566315
0.055	0.00204373		0.055	-0.0134792		0.055	-0.00759588
0.056	0.00461906		0.056	-0.0115464		0.056	-0.00824012
0.057	0.00655056		0.057	-0.0115464		0.057	-0.00824012
0.058	0.0104136		0.058	-0.0096137		0.058	-0.00824012
0.059	0.0142766		0.059	-0.00832521		0.059	-0.00695164
0.06	0.0168519		0.06	-0.00896946		0.06	-0.00695164
0.061	0.0194272		0.061	-0.00703673		0.061	-0.00630739
0.062	0.0207149		0.062	-0.00703673		0.062	-0.00566315
0.063	0.0213587		0.063	-0.00639249		0.063	-0.00630739
0.064	0.020071		0.064	-0.00574824		0.064	-0.00566315
0.065	0.0174957		0.065	-0.00381551		0.065	-0.00566315
0.066	0.0136327		0.066	-0.005104		0.066	-0.00437466
0.067	0.0110574		0.067	-0.00252703		0.067	-0.00244194
0.068	0.0052629		0.068	-0.00252703		0.068	-0.00115345
0.069	0.0052629		0.069	-0.000594302		0.069	0.000135033
0.07	0.00397523		0.07	4.99409e-05		0.07	0.000779275
0.071	0.0033314		0.071	0.000694184		0.071	-0.00115345
0.072	0.00461906		0.072	0.00133843		0.072	-0.00179769
0.073	0.0033314		0.073	0.00198267		0.073	-0.00308618
0.074	0.0052629		0.074	0.00133843		0.074	-0.00308618
0.075	0.00397523		0.075	0.000694184		0.075	-0.00373042
0.076	0.00397523		0.076	-0.00123854		0.076	-0.00501891
0.077	0.00397523		0.077	-0.00381551		0.077	-0.00566315
0.078	0.0052629		0.078	-0.00639249		0.078	-0.00630739
0.079	0.00655056		0.079	-0.00768097		0.079	-0.00759588
0.08	0.00655056		0.08	-0.0096137		0.08	-0.00630739
0.081	0.00719439		0.081	-0.0102579		0.081	-0.00630739
0.082	0.0052629		0.082	-0.0102579		0.082	-0.00630739
0.083	0.00590673		0.083	-0.0096137		0.083	-0.00501891
0.084	0.00461906		0.084	-0.00768097		0.084	-0.00566315
0.085	0.00397523		0.085	-0.00639249		0.085	-0.00501891
0.086	0.00461906		0.086	-0.00317127		0.086	-0.00501891
0.087	0.00397523		0.087	-0.00188279		0.087	-0.00308618
0.088	0.00719439		0.088	4.99409e-05		0.088	-0.00244194
0.089	0.0104136		0.089	0.00133843		0.089	-0.00115345
0.09	0.0117012		0.09	4.99409e-05		0.09	-0.00179769
0.091	0.0129889		0.091	0.00133843		0.091	-0.00115345
0.092	0.0129889		0.092	0.00198267		0.092	-0.00115345
0.093	0.0136327		0.093	4.99409e-05		0.093	-0.00244194
0.094	0.0117012		0.094	-0.00123854		0.094	-0.00179769
0.095	0.00848206		0.095	-0.00381551		0.095	-0.00244194
0.096	0.0052629		0.096	-0.00445976		0.096	-0.00373042
0.097	0.00268757		0.097	-0.00574824		0.097	-0.00373042
0.098	-0.0024631		0.098	-0.00832521		0.098	-0.00179769
0.099	-0.00375076		0.099	-0.0109022		0.099	-0.00115345
0.1	-0.00632609		0.1	-0.0109022		0.1	-0.00050921
0.101	-0.00825759		0.101	-0.0102579		0.101	0.000779275
0.102	-0.00825759		0.102	-0.0121907		0.102	0.00206776
0.103	-0.00761376		0.103	-0.0109022		0.103	0.002712
0.104	-0.00632609		0.104	-0.0109022		0.104	0.00206776
0.105	-0.00503843		0.105	-0.00896946		0.105	0.00335625
0.106	-0.00375076		0.106	-0.00703673		0.106	0.00335625
0.107	-0.00117543		0.107	-0.00574824		0.107	0.00206776
0.108	-0.000531598		0.108	-0.00317127		0.108	0.00142352
0.109	0.000756068		0.109	-0.00252703		0.109	0.00142352
0.11	0.00204373		0.11	-0.00188279		0.11	-0.00050921
0.111	0.00204373		0.111	-0.000594302		0.111	0.000135033
0.112	0.00268757		0.112	-0.000594302		0.112	-0.00115345
0.113	0.00461906		0.113	-0.00123854		0.113	-0.00179769
0.114	0.0052629		0.114	-0.000594302		0.114	-0.00308618
0.115	0.00655056		0.115	-0.00252703		0.115	-0.00566315
0.116	0.00590673		0.116	-0.00317127		0.116	-0.00759588
0.117	0.00590673		0.117	-0.00381551		0.117	-0.00695164
0.118	0.0052629		0.118	-0.00445976		0.118	-0.00824012
0.119	0.0052629		0.119	-0.005104		0.119	-0.00824012
0.12	0.00397523		0.12	-0.00381551		0.12	-0.00888436
0.121	0.0013999		0.121	-0.00445976		0.121	-0.00824012
0.122	0.00204373		0.122	-0.00574824		0.122	-0.00630739
0.123	-0.000531598		0.123	-0.00574824		0.123	-0.00695164
0.124	-0.00181926		0.124	-0.00768097		0.124	-0.00566315
0.125	-0.0024631		0.125	-0.005104		0.125	-0.00566315
0.126	-0.0024631		0.126	-0.00574824		0.126	-0.00630739
0.127	-0.00117543		0.127	-0.0109022		0.127	-0.00566315
0.128	0.000756068		0.128	-0.00768097		0.128	-0.00630739
0.129	0.0013999		0.129	-0.00703673		0.129	-0.00437466
0.13	0.00204373		0.13	-0.00639249		0.13	-0.00566315
0.131	0.00268757		0.131	-0.00768097		0.131	-0.00437466
0.132	0.00397523		0.132	-0.00703673		0.132	-0.00308618
0.133	0.0033314		0.133	-0.00768097		0.133	-0.00244194
0.134	0.0033314		0.134	-0.00768097		0.134	-0.00179769
0.135	0.00268757		0.135	-0.00768097		0.135	-0.00115345
0.136	0.00397523		0.136	-0.00768097		0.136	-0.00115345
0.137	0.00719439		0.137	-0.00703673		0.137	-0.00179769
0.138	0.00848206		0.138	-0.00896946		0.138	0.000135033
0.139	0.0104136		0.139	-0.00896946		0.139	-0.00115345
0.14	0.0129889		0.14	-0.0096137		0.14	-0.00115345
0.141	0.0123451		0.141	-0.0109022		0.141	-0.00179769
0.142	0.0123451		0.142	-0.0096137		0.142	-0.00179769
0.143	0.0110574		0.143	-0.0096137		0.143	-0.00179769
0.144	0.00976972		0.144	-0.00832521		0.144	-0.00244194
0.145	0.00655056		0.145	-0.00639249		0.145	-0.00244194
0.146	0.0052629		0.146	-0.00639249		0.146	-0.00244194
0.147	0.00397523		0.147	-0.00445976		0.147	-0.00373042
0.148	0.00204373		0.148	-0.00317127		0.148	-0.00437466
0.149	0.0033314		0.149	-0.00381551		0.149	-0.00630739
0.15	0.000756068		0.15	-0.00381551		0.15	-0.00630739
0.151	0.00204373		0.151	-0.00445976		0.151	-0.00566315
0.152	0.00268757		0.152	-0.005104		0.152	-0.00630739
0.153	0.0013999		0.153	-0.00703673		0.153	-0.00630739
0.154	0.000756068		0.154	-0.00832521		0.154	-0.00501891
0.155	0.000112235		0.155	-0.0096137		0.155	-0.00501891
0.156	0.000112235		0.156	-0.00896946		0.156	-0.00566315
0.157	0.000756068		0.157	-0.00703673		0.157	-0.00630739
0.158	0.000112235		0.158	-0.00574824		0.158	-0.00630739
0.159	0.000756068		0.159	-0.00639249		0.159	-0.00695164
0.16	-0.000531598		0.16	-0.00639249		0.16	-0.00759588
0.161	-0.000531598		0.161	-0.00381551		0.161	-0.00695164
0.162	-0.000531598		0.162	-0.005104		0.162	-0.00759588
0.163	-0.0024631		0.163	-0.00703673		0.163	-0.00695164
0.164	-0.00310693		0.164	-0.00703673		0.164	-0.00566315
0.165	-0.00439459		0.165	-0.00832521		0.165	-0.00437466
0.166	-0.00439459		0.166	-0.0102579		0.166	-0.00373042
0.167	-0.0024631		0.167	-0.0096137		0.167	-0.00373042
0.168	-0.00117543		0.168	-0.0096137		0.168	-0.00308618
0.169	-0.000531598		0.169	-0.0096137		0.169	-0.00244194
0.17	0.000756068		0.17	-0.00832521		0.17	-0.00244194
0.171	-0.00117543		0.171	-0.00768097		0.171	-0.00179769
0.172	0.000112235		0.172	-0.00832521		0.172	-0.00050921
0.173	-0.000531598		0.173	-0.00768097		0.173	-0.00244194
0.174	-0.0024631		0.174	-0.00768097		0.174	-0.00050921
0.175	-0.00310693		0.175	-0.00768097		0.175	-0.00115345
0.176	-0.00375076		0.176	-0.00703673		0.176	-0.00050921
0.177	-0.00632609		0.177	-0.00832521		0.177	0.000779275
0.178	-0.00568226		0.178	-0.00703673		0.178	0.000135033
0.179	-0.00503843		0.179	-0.00703673		0.179	0.00142352
0.18	-0.00439459		0.18	-0.00832521		0.18	0.00206776
0.181	-0.00310693		0.181	-0.00896946		0.181	0.000779275
0.182	0.000112235		0.182	-0.00832521		0.182	-0.00050921
0.183	0.0033314		0.183	-0.00703673		0.183	-0.00115345
0.184	0.00461906		0.184	-0.00768097		0.184	0.000135033
0.185	0.00783823		0.185	-0.00768097		0.185	-0.00179769
0.186	0.00976972		0.186	-0.00768097		0.186	-0.00373042
0.187	0.0123451		0.187	-0.00832521		0.187	-0.00308618
0.188	0.0142766		0.188	-0.00768097		0.188	-0.00501891
0.189	0.0142766		0.189	-0.00703673		0.189	-0.00437466
0.19	0.0142766		0.19	-0.00896946		0.19	-0.00566315
0.191	0.0123451		0.191	-0.0102579		0.191	-0.00501891
0.192	0.0117012		0.192	-0.0109022		0.192	-0.00695164
0.193	0.00912589		0.193	-0.0128349		0.193	-0.00630739
0.194	0.00719439		0.194	-0.0128349		0.194	-0.00695164
0.195	0.00590673		0.195	-0.0134792		0.195	-0.00824012
0.196	0.0052629		0.196	-0.0147676		0.196	-0.00824012
0.197	0.00590673		0.197	-0.0147676		0.197	-0.00824012
0.198	0.00719439		0.198	-0.0134792		0.198	-0.0101728
0.199	0.00783823		0.199	-0.0134792		0.199	-0.00952861
0.2	0.00912589		0.2	-0.0128349		0.2	-0.0101728
0.201	0.00976972		0.201	-0.0121907		0.201	-0.0114613
0.202	0.00976972		0.202	-0.0109022		0.202	-0.0114613
0.203	0.00976972		0.203	-0.00832521		0.203	-0.0108171
0.204	0.00655056		0.204	-0.00639249		0.204	-0.0101728
0.205	0.00655056		0.205	-0.00574824		0.205	-0.00952861
0.206	0.00268757		0.206	-0.00445976		0.206	-0.00888436
0.207	0.000112235		0.207	-0.005104		0.207	-0.00695164
0.208	-0.00375076		0.208	-0.00574824		0.208	-0.00952861
0.209	-0.00761376		0.209	-0.00768097		0.209	-0.00630739
0.21	-0.00696992		0.21	-0.0102579		0.21	-0.00630739
0.211	-0.00568226		0.211	-0.0115464		0.211	-0.00566315
0.212	-0.00375076		0.212	-0.0128349		0.212	-0.00501891
0.213	-0.00117543		0.213	-0.0160561		0.213	-0.00566315
0.214	0.00204373		0.214	-0.0167004		0.214	-0.00566315
0.215	0.0052629		0.215	-0.0179889		0.215	-0.00566315
0.216	0.00655056		0.216	-0.0186331		0.216	-0.00630739
0.217	0.00590673		0.217	-0.0167004		0.217	-0.00695164
0.218	0.00461906		0.218	-0.0147676		0.218	-0.00759588
0.219	0.0033314		0.219	-0.0109022		0.219	-0.00566315
0.22	-0.000531598		0.22	-0.0109022		0.22	-0.00759588
0.221	-0.00310693		0.221	-0.0096137		0.221	-0.00759588
0.222	-0.00568226		0.222	-0.00639249		0.222	-0.00566315
0.223	-0.00696992		0.223	-0.00381551		0.223	-0.00630739
0.224	-0.00696992		0.224	-0.00381551		0.224	-0.00501891
0.225	-0.00761376		0.225	-0.00445976		0.225	-0.00566315
0.226	-0.00568226		0.226	-0.00381551		0.226	-0.00566315
0.227	-0.00181926		0.227	-0.00639249		0.227	-0.00501891
0.228	0.0033314		0.228	-0.00639249		0.228	-0.00308618
0.229	0.00590673		0.229	-0.00896946		0.229	-0.00244194
0.23	0.0110574		0.23	-0.00896946		0.23	-0.00115345
0.231	0.0136327		0.231	-0.0096137		0.231	-0.00244194
0.232	0.0129889		0.232	-0.0109022		0.232	0.000779275
0.233	0.0123451		0.233	-0.0115464		0.233	0.000779275
0.234	0.00590673		0.234	-0.0115464		0.234	0.00142352
0.235	0.0013999		0.235	-0.0115464		0.235	0.000779275
0.236	-0.00503843		0.236	-0.0109022		0.236	-0.00050921
0.237	-0.00761376		0.237	-0.00896946		0.237	0.000135033
0.238	-0.0121206		0.238	-0.0096137		0.238	-0.00179769
0.239	-0.0140521		0.239	-0.00832521		0.239	-0.00308618
0.24	-0.0134082		0.24	-0.00832521		0.24	-0.00501891
0.241	-0.0121206		0.241	-0.00639249		0.241	-0.00695164
0.242	-0.00890142		0.242	-0.00703673		0.242	-0.00759588
0.243	-0.00761376		0.243	-0.00574824		0.243	-0.00888436
0.244	-0.00632609		0.244	-0.00574824		0.244	-0.0101728
0.245	-0.00568226		0.245	-0.00703673		0.245	-0.0133941
0.246	-0.00825759		0.246	-0.00832521		0.246	-0.0140383
0.247	-0.0127644		0.247	-0.0141234		0.247	-0.0166153
0.248	-0.0198466		0.248	-0.0192773		0.248	-0.0217692
0.249	-0.0288602		0.249	-0.0257198		0.249	-0.0295001
0.25	-0.0404492		0.25	-0.0386046		0.25	-0.0410965
0.251	-0.0546135		0.251	-0.0508452		0.251	-0.0539813
0.252	-0.0668463		0.252	-0.0708167		0.252	-0.0745971
0.253	-0.0810106		0.253	-0.092721		0.253	-0.0965013
0.254	-0.0925996		0.254	-0.119135		0.254	-0.119694
0.255	-0.103545		0.255	-0.147482		0.255	-0.143531
0.256	-0.112558		0.256	-0.175828		0.256	-0.166724
0.257	-0.118997		0.257	-0.205463		0.257	-0.188628
0.258	-0.128654		0.258	-0.234454		0.258	-0.207955
0.259	-0.138312		0.259	-0.258936		0.259	-0.22535
0.26	-0.146682		0.26	-0.278907		0.26	-0.236302
0.261	-0.157627		0.261	-0.290503		0.261	-0.245321
0.262	-0.171147		0.262	-0.296946		0.262	-0.247898
0.263	-0.185955		0.263	-0.296302		0.263	-0.247898
0.264	-0.204626		0.264	-0.290503		0.264	-0.245966
0.265	-0.223941		0.265	-0.28084		0.265	-0.239523
0.266	-0.244544		0.266	-0.267311		0.266	-0.232436
0.267	-0.264503		0.267	-0.252493		0.267	-0.223417
0.268	-0.281886		0.268	-0.236387		0.268	-0.213753
0.269	-0.295407		0.269	-0.220925		0.269	-0.204734
0.27	-0.302489		0.27	-0.206752		0.27	-0.19507
0.271	-0.305064		0.271	-0.195156		0.271	-0.186695
0.272	-0.301201		0.272	-0.18678		0.272	-0.180253
0.273	-0.29605		0.273	-0.181626		0.273	-0.172522
0.274	-0.285105		0.274	-0.176473		0.274	-0.168012
0.275	-0.273516		0.275	-0.172607		0.275	-0.160926
0.276	-0.26064		0.276	-0.171963		0.276	-0.156416
0.277	-0.246475		0.277	-0.175828		0.277	-0.153839
0.278	-0.236818		0.278	-0.177761		0.278	-0.149329
0.279	-0.223941		0.279	-0.185492		0.279	-0.146752
0.28	-0.212996		0.28	-0.193223		0.28	-0.144175
0.281	-0.203983		0.281	-0.201598		0.281	-0.140954
0.282	-0.195613		0.282	-0.211906		0.282	-0.139666
0.283	-0.187887		0.283	-0.223502		0.283	-0.139021
0.284	-0.179517		0.284	-0.235099		0.284	-0.137089
0.285	-0.17501		0.285	-0.243474		0.285	-0.137733
0.286	-0.167928		0.286	-0.249916		0.286	-0.139666
0.287	-0.164709		0.287	-0.255714		0.287	-0.142243
0.288	-0.159558		0.288	-0.255714		0.288	-0.145464
0.289	-0.157627		0.289	-0.256359		0.289	-0.151906
0.29	-0.156983		0.29	-0.253782		0.29	-0.160281
0.291	-0.158914		0.291	-0.248628		0.291	-0.163503
0.292	-0.16149		0.292	-0.242829		0.292	-0.175099
0.293	-0.169216		0.293	-0.237676		0.293	-0.183474
0.294	-0.176942		0.294	-0.231233		0.294	-0.189916
0.295	-0.187887		0.295	-0.226723		0.295	-0.195715
0.296	-0.199476		0.296	-0.220281		0.296	-0.200224
0.297	-0.208489		0.297	-0.216416		0.297	-0.203446
0.298	-0.214284		0.298	-0.21255		0.298	-0.200869
0.299	-0.217503		0.299	-0.210617		0.299	-0.201513
0.3	-0.216215		0.3	-0.20804		0.3	-0.197647
0.301	-0.215572		0.301	-0.204175		0.301	-0.191849
0.302	-0.210421		0.302	-0.200954		0.302	-0.185407
0.303	-0.202695		0.303	-0.198377		0.303	-0.180253
0.304	-0.196257		0.304	-0.195156		0.304	-0.173166
0.305	-0.192394		0.305	-0.191934		0.305	-0.168656
0.306	-0.189174		0.306	-0.188713		0.306	-0.164147
0.307	-0.189174		0.307	-0.183559		0.307	-0.160281
0.308	-0.188531		0.308	-0.178405		0.308	-0.157704
0.309	-0.191106		0.309	-0.173896		0.309	-0.156416
0.31	-0.192394		0.31	-0.168097		0.31	-0.156416
0.311	-0.192394		0.311	-0.16552		0.311	-0.155772
0.312	-0.191106		0.312	-0.161011		0.312	-0.155772
0.313	-0.187887		0.313	-0.159722		0.313	-0.154483
0.314	-0.182736		0.314	-0.158434		0.314	-0.155772
0.315	-0.178229		0.315	-0.157789		0.315	-0.155127
0.316	-0.171791		0.316	-0.157145		0.316	-0.155127
0.317	-0.165996		0.317	-0.157789		0.317	-0.155127
0.318	-0.16149		0.318	-0.159078		0.318	-0.157704
0.319	-0.156983		0.319	-0.160366		0.319	-0.15706
0.32	-0.155695		0.32	-0.160366		0.32	-0.15706
0.321	-0.157627		0.321	-0.161011		0.321	-0.158349
0.322	-0.159558		0.322	-0.161655		0.322	-0.158349
0.323	-0.163421		0.323	-0.164876		0.323	-0.160281
0.324	-0.167284		0.324	-0.163588		0.324	-0.160926
0.325	-0.171791		0.325	-0.164232		0.325	-0.16157
0.326	-0.178873		0.326	-0.164876		0.326	-0.162858
0.327	-0.182092		0.327	-0.164876		0.327	-0.164791
0.328	-0.188531		0.328	-0.16552		0.328	-0.16608
0.329	-0.192394		0.329	-0.166809		0.329	-0.169945
0.33	-0.196257		0.33	-0.171963		0.33	-0.171878
0.331	-0.199476		0.331	-0.175184		0.331	-0.177032
0.332	-0.199476		0.332	-0.182271		0.332	-0.183474
0.333	-0.200763		0.333	-0.187425		0.333	-0.187984
0.334	-0.199476		0.334	-0.195156		0.334	-0.196359
0.335	-0.198188		0.335	-0.202886		0.335	-0.202157
0.336	-0.196257		0.336	-0.211262		0.336	-0.209244
0.337	-0.196257		0.337	-0.21706		0.337	-0.215686
0.338	-0.196257		0.338	-0.223502		0.338	-0.22084
0.339	-0.197544		0.339	-0.227368		0.339	-0.222129
0.34	-0.1969		0.34	-0.229945		0.34	-0.223417
0.341	-0.196257		0.341	-0.231233		0.341	-0.224061
0.342	-0.193681		0.342	-0.230589		0.342	-0.220196
0.343	-0.191106		0.343	-0.227368		0.343	-0.217619
0.344	-0.185955		0.344	-0.226079		0.344	-0.212465
0.345	-0.182092		0.345	-0.220925		0.345	-0.206667
0.346	-0.176298		0.346	-0.214483		0.346	-0.19958
0.347	-0.172435		0.347	-0.210617		0.347	-0.193138
0.348	-0.167928		0.348	-0.206108		0.348	-0.18734
0.349	-0.164709		0.349	-0.202242		0.349	-0.183474
0.35	-0.162777		0.35	-0.199665		0.35	-0.17832
0.351	-0.16149		0.351	-0.196444		0.351	-0.175743
0.352	-0.162133		0.352	-0.192579		0.352	-0.17381
0.353	-0.162777		0.353	-0.190646		0.353	-0.17381
0.354	-0.162133		0.354	-0.187425		0.354	-0.175099
0.355	-0.164709		0.355	-0.184848		0.355	-0.177032
0.356	-0.162133		0.356	-0.179694		0.356	-0.177676
0.357	-0.159558		0.357	-0.177117		0.357	-0.180253
0.358	-0.15312		0.358	-0.172607		0.358	-0.178964
0.359	-0.146038		0.359	-0.169386		0.359	-0.180897
0.36	-0.13638		0.36	-0.166809		0.36	-0.17832
0.361	-0.127367		0.361	-0.16552		0.361	-0.17832
0.362	-0.115778		0.362	-0.164232		0.362	-0.176387
0.363	-0.108695		0.363	-0.163588		0.363	-0.17381
0.364	-0.100969		0.364	-0.164232		0.364	-0.173166
0.365	-0.0958188		0.365	-0.163588		0.365	-0.172522
0.366	-0.0900243		0.366	-0.162943		0.366	-0.170589
0.367	-0.0868051		0.367	-0.161655		0.367	-0.171233
0.368	-0.083586		0.368	-0.160366		0.368	-0.171233
0.369	-0.079723		0.369	-0.159722		0.369	-0.169945
0.37	-0.0771477		0.37	-0.159078		0.37	-0.170589
0.371	-0.071997		0.371	-0.159722		0.371	-0.169945
0.372	-0.0694217		0.372	-0.161011		0.372	-0.169945
0.373	-0.0662025		0.373	-0.160366		0.373	-0.168656
0.374	-0.0623395		0.374	-0.162299		0.374	-0.166724
0.375	-0.0571889		0.375	-0.163588		0.375	-0.16608
0.376	-0.0533259		0.376	-0.16552		0.376	-0.164147
0.377	-0.0494629		0.377	-0.164232		0.377	-0.163503
0.378	-0.044956		0.378	-0.162943		0.378	-0.160926
0.379	-0.0423807		0.379	-0.161011		0.379	-0.159637
0.38	-0.0391615		0.38	-0.157145		0.38	-0.157704
0.381	-0.0391615		0.381	-0.154568		0.381	-0.156416
0.382	-0.0378739		0.382	-0.151991		0.382	-0.155772
0.383	-0.0404492		0.383	-0.151347		0.383	-0.154483
0.384	-0.0423807		0.384	-0.14877		0.384	-0.154483
0.385	-0.0423807		0.385	-0.149414		0.385	-0.153195
0.386	-0.0443122		0.386	-0.150059		0.386	-0.155127
0.387	-0.0430245		0.387	-0.150059		0.387	-0.155127
0.388	-0.0417369		0.388	-0.151347		0.388	-0.155772
0.389	-0.0385177		0.389	-0.152636		0.389	-0.155127
0.39	-0.0359424		0.39	-0.155857		0.39	-0.156416
0.391	-0.0352986		0.391	-0.157789		0.391	-0.154483
0.392	-0.0346547		0.392	-0.157789		0.392	-0.15706
0.393	-0.0346547		0.393	-0.159078		0.393	-0.15706
0.394	-0.0359424		0.394	-0.157789		0.394	-0.158993
0.395	-0.03723		0.395	-0.156501		0.395	-0.157704
0.396	-0.0391615		0.396	-0.157145		0.396	-0.160281
0.397	-0.0398054		0.397	-0.155213		0.397	-0.160281
0.398	-0.0430245		0.398	-0.157145		0.398	-0.159637
0.399	-0.0436684		0.399	-0.155857		0.399	-0.159637
0.4	-0.0430245		0.4	-0.157145		0.4	-0.160281
0.401	-0.0430245		0.401	-0.157789		0.401	-0.160926
0.402	-0.041093		0.402	-0.159078		0.402	-0.160926
0.403	-0.0391615		0.403	-0.161011		0.403	-0.16157
0.404	-0.03723		0.404	-0.162299		0.404	-0.160926
0.405	-0.0346547		0.405	-0.163588		0.405	-0.16157
0.406	-0.0333671		0.406	-0.164876		0.406	-0.162214
0.407	-0.0314356		0.407	-0.164232		0.407	-0.162858
0.408	-0.0307917		0.408	-0.164232		0.408	-0.164791
0.409	-0.0314356		0.409	-0.164232		0.409	-0.164791
0.41	-0.0327232		0.41	-0.163588		0.41	-0.16608
0.411	-0.0352986		0.411	-0.164232		0.411	-0.164791
0.412	-0.0378739		0.412	-0.163588		0.412	-0.165435
0.413	-0.0404492		0.413	-0.16552		0.413	-0.163503
0.414	-0.0430245		0.414	-0.167453		0.414	-0.162214
0.415	-0.044956		0.415	-0.167453		0.415	-0.159637
0.416	-0.0468875		0.416	-0.168742		0.416	-0.155127
0.417	-0.0468875		0.417	-0.172607		0.417	-0.151262
0.418	-0.044956		0.418	-0.173896		0.418	-0.149973
0.419	-0.0404492		0.419	-0.173896		0.419	-0.149329
0.42	-0.0391615		0.42	-0.175184		0.42	-0.149973
0.421	-0.0340109		0.421	-0.176473		0.421	-0.150618
0.422	-0.0307917		0.422	-0.177761		0.422	-0.151262
0.423	-0.0301479		0.423	-0.178405		0.423	-0.155127
0.424	-0.0275726		0.424	-0.179694		0.424	-0.15706
0.425	-0.0275726		0.425	-0.179049		0.425	-0.160281
0.426	-0.0282164		0.426	-0.177761		0.426	-0.163503
0.427	-0.0282164		0.427	-0.177117		0.427	-0.166724
0.428	-0.0288602		0.428	-0.175828		0.428	-0.168656
0.429	-0.0275726		0.429	-0.175184		0.429	-0.169945
0.43	-0.0282164		0.43	-0.171963		0.43	-0.173166
0.431	-0.0282164		0.431	-0.17003		0.431	-0.17381
0.432	-0.0275726		0.432	-0.166809		0.432	-0.17381
0.433	-0.0275726		0.433	-0.163588		0.433	-0.175743
0.434	-0.0249972		0.434	-0.161655		0.434	-0.174455
0.435	-0.0230657		0.435	-0.157789		0.435	-0.172522
0.436	-0.0217781		0.436	-0.155857		0.436	-0.171233
0.437	-0.0179151		0.437	-0.155857		0.437	-0.169301
0.438	-0.0159836		0.438	-0.154568		0.438	-0.168012
0.439	-0.0153397		0.439	-0.152636		0.439	-0.16608
0.44	-0.0146959		0.44	-0.155857		0.44	-0.165435
0.441	-0.0166274		0.441	-0.156501		0.441	-0.163503
0.442	-0.0192027		0.442	-0.158434		0.442	-0.164147
0.443	-0.0204904		0.443	-0.163588		0.443	-0.164147
0.444	-0.0237096		0.444	-0.167453		0.444	-0.162858
0.445	-0.0262849		0.445	-0.171963		0.445	-0.162858
0.446	-0.0275726		0.446	-0.176473		0.446	-0.163503
0.447	-0.0269287		0.447	-0.178405		0.447	-0.162858
0.448	-0.0262849		0.448	-0.179049		0.448	-0.163503
0.449	-0.0249972		0.449	-0.182271		0.449	-0.164147
0.45	-0.0217781		0.45	-0.183559		0.45	-0.163503
0.451	-0.0192027		0.451	-0.182271		0.451	-0.162214
0.452	-0.0153397		0.452	-0.181626		0.452	-0.162214
0.453	-0.0121206		0.453	-0.181626		0.453	-0.162858
0.454	-0.00890142		0.454	-0.180982		0.454	-0.162214
0.455	-0.00825759		0.455	-0.178405		0.455	-0.16157
0.456	-0.00761376		0.456	-0.179694		0.456	-0.160281
0.457	-0.00890142		0.457	-0.177117		0.457	-0.159637
0.458	-0.0121206		0.458	-0.17454		0.458	-0.15706
0.459	-0.0146959		0.459	-0.173251		0.459	-0.156416
0.46	-0.0159836		0.46	-0.17003		0.46	-0.154483
0.461	-0.0192027		0.461	-0.167453		0.461	-0.151262
0.462	-0.0217781		0.462	-0.166809		0.462	-0.149973
0.463	-0.0243534		0.463	-0.162943		0.463	-0.148685
0.464	-0.0269287		0.464	-0.161011		0.464	-0.145464
0.465	-0.0282164		0.465	-0.159722		0.465	-0.146108
0.466	-0.0295041		0.466	-0.159722		0.466	-0.147396
0.467	-0.0288602		0.467	-0.159078		0.467	-0.146752
0.468	-0.0295041		0.468	-0.159078		0.468	-0.149329
0.469	-0.0288602		0.469	-0.159078		0.469	-0.149973
0.47	-0.0288602		0.47	-0.161011		0.47	-0.15255
0.471	-0.0275726		0.471	-0.160366		0.471	-0.154483
0.472	-0.0262849		0.472	-0.161011		0.472	-0.154483
0.473	-0.0243534		0.473	-0.161655		0.473	-0.155772
0.474	-0.0230657		0.474	-0.159722		0.474	-0.15706
0.475	-0.0217781		0.475	-0.159078		0.475	-0.157704
0.476	-0.0237096		0.476	-0.157789		0.476	-0.158993
0.477	-0.0211342		0.477	-0.157145		0.477	-0.158993
0.478	-0.0198466		0.478	-0.154568		0.478	-0.158993
0.479	-0.0172712		0.479	-0.153924		0.479	-0.158993
0.48	-0.0146959		0.48	-0.154568		0.48	-0.156416
0.481	-0.0101891		0.481	-0.15328		0.481	-0.155772
0.482	-0.00696992		0.482	-0.153924		0.482	-0.154483
0.483	-0.00439459		0.483	-0.155857		0.483	-0.15255
0.484	-0.0024631		0.484	-0.156501		0.484	-0.151262
0.485	-0.0024631		0.485	-0.157145		0.485	-0.148685
0.486	-0.00310693		0.486	-0.159722		0.486	-0.148041
0.487	-0.00375076		0.487	-0.161655		0.487	-0.148041
0.488	-0.00503843		0.488	-0.164232		0.488	-0.148041
0.489	-0.00761376		0.489	-0.16552		0.489	-0.146752
0.49	-0.0114768		0.49	-0.16552		0.49	-0.147396
0.491	-0.0146959		0.491	-0.16552		0.491	-0.148685
0.492	-0.0179151		0.492	-0.168097		0.492	-0.149329
0.493	-0.0192027		0.493	-0.166809		0.493	-0.149329
0.494	-0.0192027		0.494	-0.168742		0.494	-0.153839
0.495	-0.0159836		0.495	-0.168097		0.495	-0.153839
0.496	-0.0140521		0.496	-0.168742		0.496	-0.15706
0.497	-0.00890142		0.497	-0.167453		0.497	-0.156416
0.498	-0.00568226		0.498	-0.167453		0.498	-0.159637
0.499	-0.00117543		0.499	-0.16552		0.499	-0.160926
0.5	0.000756068		0.5	-0.164232		0.5	-0.159637
0.501	0.000756068		0.501	-0.162943		0.501	-0.16157
0.502	0.0013999		0.502	-0.162299		0.502	-0.160281
0.503	-0.0024631		0.503	-0.160366		0.503	-0.160926
0.504	-0.00503843		0.504	-0.158434		0.504	-0.162214
0.505	-0.00696992		0.505	-0.156501		0.505	-0.162858
0.506	-0.0108329		0.506	-0.155213		0.506	-0.167368
0.507	-0.0127644		0.507	-0.155857		0.507	-0.171878
0.508	-0.0153397		0.508	-0.155213		0.508	-0.178964
0.509	-0.0140521		0.509	-0.154568		0.509	-0.187984
0.51	-0.0159836		0.51	-0.155213		0.51	-0.198292
0.511	-0.0146959		0.511	-0.155213		0.511	-0.211821
0.512	-0.0121206		0.512	-0.156501		0.512	-0.224706
0.513	-0.0108329		0.513	-0.155213		0.513	-0.240167
0.514	-0.00825759		0.514	-0.157145		0.514	-0.253052
0.515	-0.00632609		0.515	-0.155213		0.515	-0.267226
0.516	-0.00632609		0.516	-0.155857		0.516	-0.276889
0.517	-0.00568226		0.517	-0.156501		0.517	-0.283976
0.518	-0.00439459		0.518	-0.155213		0.518	-0.288486
0.519	-0.00632609		0.519	-0.157145		0.519	-0.288486
0.52	-0.00954525		0.52	-0.158434		0.52	-0.286553
0.521	-0.0108329		0.521	-0.159078		0.521	-0.28011
0.522	-0.0134082		0.522	-0.164232		0.522	-0.274312
0.523	-0.0146959		0.523	-0.168742		0.523	-0.264004
0.524	-0.0179151		0.524	-0.175828		0.524	-0.254985
0.525	-0.0192027		0.525	-0.184848		0.525	-0.245966
0.526	-0.0198466		0.526	-0.197088		0.526	-0.23759
0.527	-0.0211342		0.527	-0.21255		0.527	-0.227927
0.528	-0.0204904		0.528	-0.230589		0.528	-0.22084
0.529	-0.0192027		0.529	-0.247339		0.529	-0.213753
0.53	-0.0179151		0.53	-0.264734		0.53	-0.2086
0.531	-0.0159836		0.531	-0.28084		0.531	-0.202157
0.532	-0.0114768		0.532	-0.294369		0.532	-0.197647
0.533	-0.00890142		0.533	-0.305321		0.533	-0.193782
0.534	-0.00632609		0.534	-0.313696		0.534	-0.190561
0.535	-0.00439459		0.535	-0.315629		0.535	-0.186695
0.536	-0.00568226		0.536	-0.313696		0.536	-0.183474
0.537	-0.00503843		0.537	-0.308542		0.537	-0.180897
0.538	-0.00503843		0.538	-0.298879		0.538	-0.17832
0.539	-0.00439459		0.539	-0.289859		0.539	-0.177032
0.54	-0.00439459		0.54	-0.275686		0.54	-0.177032
0.541	-0.00310693		0.541	-0.262157		0.541	-0.17381
0.542	-0.00439459		0.542	-0.249916		0.542	-0.17381
0.543	-0.00439459		0.543	-0.237676		0.543	-0.175099
0.544	-0.00568226		0.544	-0.227368		0.544	-0.177032
0.545	-0.00696992		0.545	-0.217704		0.545	-0.177032
0.546	-0.00890142		0.546	-0.210617		0.546	-0.180897
0.547	-0.00954525		0.547	-0.204175		0.547	-0.184118
0.548	-0.0101891		0.548	-0.200954		0.548	-0.18734
0.549	-0.00890142		0.549	-0.1958		0.549	-0.194426
0.55	-0.00890142		0.55	-0.194511		0.55	-0.19958
0.551	-0.00632609		0.551	-0.193223		0.551	-0.2086
0.552	-0.00310693		0.552	-0.190646		0.552	-0.21633
0.553	-0.000531598		0.553	-0.189357		0.553	-0.224061
0.554	0.00204373		0.554	-0.188069		0.554	-0.230504
0.555	0.0052629		0.555	-0.187425		0.555	-0.236302
0.556	0.00655056		0.556	-0.184848		0.556	-0.241456
0.557	0.00719439		0.557	-0.181626		0.557	-0.243389
0.558	0.00848206		0.558	-0.179694		0.558	-0.244033
0.559	0.00848206		0.559	-0.177761		0.559	-0.244033
0.56	0.00590673		0.56	-0.176473		0.56	-0.241456
0.561	0.00461906		0.561	-0.173251		0.561	-0.23759
0.562	0.0013999		0.562	-0.171963		0.562	-0.233081
0.563	-0.00375076		0.563	-0.172607		0.563	-0.227927
0.564	-0.00825759		0.564	-0.17454		0.564	-0.224061
0.565	-0.0114768		0.565	-0.177761		0.565	-0.218907
0.566	-0.0146959		0.566	-0.184203		0.566	-0.213109
0.567	-0.0159836		0.567	-0.192579		0.567	-0.209244
0.568	-0.0179151		0.568	-0.200954		0.568	-0.20409
0.569	-0.0185589		0.569	-0.21255		0.569	-0.200869
0.57	-0.0185589		0.57	-0.222858		0.57	-0.196359
0.571	-0.0172712		0.571	-0.23381		0.571	-0.191849
0.572	-0.0172712		0.572	-0.244762		0.572	-0.189272
0.573	-0.0140521		0.573	-0.253137		0.573	-0.186051
0.574	-0.0114768		0.574	-0.261513		0.574	-0.184118
0.575	-0.00954525		0.575	-0.265378		0.575	-0.180897
0.576	-0.00632609		0.576	-0.268599		0.576	-0.17832
0.577	-0.00503843		0.577	-0.269243		0.577	-0.177676
0.578	-0.00310693		0.578	-0.268599		0.578	-0.176387
0.579	-0.0024631		0.579	-0.266666		0.579	-0.177676
0.58	-0.0024631		0.58	-0.263445		0.58	-0.177676
0.581	-0.00310693		0.581	-0.25958		0.581	-0.177676
0.582	-0.00632609		0.582	-0.25507		0.582	-0.177676
0.583	-0.00632609		0.583	-0.251205		0.583	-0.179609
0.584	-0.0101891		0.584	-0.244762		0.584	-0.179609
0.585	-0.0121206		0.585	-0.238964		0.585	-0.180897
0.586	-0.0140521		0.586	-0.231877		0.586	-0.180253
0.587	-0.0134082		0.587	-0.222858		0.587	-0.17832
0.588	-0.0121206		0.588	-0.215771		0.588	-0.17832
0.589	-0.0114768		0.589	-0.206752		0.589	-0.175743
0.59	-0.0108329		0.59	-0.199665		0.59	-0.174455
0.591	-0.00890142		0.591	-0.194511		0.591	-0.171878
0.592	-0.0101891		0.592	-0.190002		0.592	-0.173166
0.593	-0.00890142		0.593	-0.189357		0.593	-0.170589
0.594	-0.00954525		0.594	-0.18678		0.594	-0.171233
0.595	-0.00890142		0.595	-0.18678		0.595	-0.169945
0.596	-0.00954525		0.596	-0.187425		0.596	-0.169301
0.597	-0.00954525		0.597	-0.185492		0.597	-0.170589
0.598	-0.00825759		0.598	-0.186136		0.598	-0.169945
0.599	-0.00825759		0.599	-0.182915		0.599	-0.168656
0.6	-0.00890142		0.6	-0.181626		0.6	-0.168656
0.601	-0.0101891		0.601	-0.178405		0.601	-0.16608
0.602	-0.0101891		0.602	-0.175184		0.602	-0.165435
0.603	-0.0108329		0.603	-0.171963		0.603	-0.164147
0.604	-0.0101891		0.604	-0.171963		0.604	-0.164147
0.605	-0.0127644		0.605	-0.168742		0.605	-0.162858
0.606	-0.0127644		0.606	-0.169386		0.606	-0.164147
0.607	-0.0127644		0.607	-0.168742		0.607	-0.16608
0.608	-0.0114768		0.608	-0.17003		0.608	-0.169945
0.609	-0.0127644		0.609	-0.170674		0.609	-0.175099
0.61	-0.0127644		0.61	-0.171319		0.61	-0.183474
0.611	-0.0127644		0.611	-0.172607		0.611	-0.192493
0.612	-0.0127644		0.612	-0.172607		0.612	-0.202801
0.613	-0.0134082		0.613	-0.171319		0.613	-0.211176
0.614	-0.0108329		0.614	-0.171319		0.614	-0.222129
0.615	-0.00761376		0.615	-0.17003		0.615	-0.229215
0.616	-0.00439459		0.616	-0.171319		0.616	-0.236302
0.617	0.000756068		0.617	-0.170674		0.617	-0.240167
0.618	0.00461906		0.618	-0.173251		0.618	-0.240812
0.619	0.00719439		0.619	-0.172607		0.619	-0.239523
0.62	0.00719439		0.62	-0.173896		0.62	-0.238235
0.621	0.0052629		0.621	-0.175184		0.621	-0.234369
0.622	0.00204373		0.622	-0.178405		0.622	-0.228571
0.623	-0.00117543		0.623	-0.179049		0.623	-0.224061
0.624	-0.00375076		0.624	-0.182271		0.624	-0.216975
0.625	-0.00568226		0.625	-0.183559		0.625	-0.213109
0.626	-0.00439459		0.626	-0.185492		0.626	-0.207311
			0.627	-0.187425		0.627	-0.205378
			0.628	-0.191934		0.628	-0.202157
			0.629	-0.193867		0.629	-0.200869
			0.63	-0.199021		0.63	-0.19958
			0.631	-0.205463		0.631	-0.19958
			0.632	-0.211906		0.632	-0.200869
			0.633	-0.215771		0.633	-0.200224
			0.634	-0.223502		0.634	-0.200224
			0.635	-0.227368		0.635	-0.200224
			0.636	-0.230589		0.636	-0.19958
			0.637	-0.235099		0.637	-0.198292
			0.638	-0.236387		0.638	-0.195715
			0.639	-0.236387		0.639	-0.19507
			0.64	-0.23381		0.64	-0.191849
			0.641	-0.231233		0.641	-0.188628
			0.642	-0.225435		0.642	-0.186695
			0.643	-0.219637		0.643	-0.186051
			0.644	-0.21255		0.644	-0.184763
			0.645	-0.204175		0.645	-0.18283
			0.646	-0.196444		0.646	-0.182186
			0.647	-0.18678		0.647	-0.183474
			0.648	-0.177117		0.648	-0.18283
			0.649	-0.168097		0.649	-0.180897
			0.65	-0.161011		0.65	-0.180897
			0.651	-0.152636		0.651	-0.178964
			0.652	-0.143616		0.652	-0.177032
			0.653	-0.137818		0.653	-0.175743
			0.654	-0.13202		0.654	-0.175099
			0.655	-0.128154		0.655	-0.171878
			0.656	-0.123		0.656	-0.171233
			0.657	-0.119779		0.657	-0.169945
			0.658	-0.116558		0.658	-0.170589
			0.659	-0.112693		0.659	-0.168012
			0.66	-0.109471		0.66	-0.169301
			0.661	-0.104962		0.661	-0.169945
			0.662	-0.0998077		0.662	-0.171233
			0.663	-0.0972307		0.663	-0.171878
			0.664	-0.0914325		0.664	-0.17381
			0.665	-0.0882113		0.665	-0.175099
			0.666	-0.0837016		0.666	-0.176387
			0.667	-0.0804804		0.667	-0.17832
			0.668	-0.0772592		0.668	-0.17832
			0.669	-0.0753264		0.669	-0.177676
			0.67	-0.0721052		0.67	-0.180253
			0.671	-0.0701725		0.671	-0.17832
			0.672	-0.068884		0.672	-0.175743
			0.673	-0.066307		0.673	-0.174455
			0.674	-0.0643743		0.674	-0.17381
			0.675	-0.0611531		0.675	-0.173166
			0.676	-0.0598646		0.676	-0.173166
			0.677	-0.0572876		0.677	-0.17381
			0.678	-0.0572876		0.678	-0.17381
			0.679	-0.0553549		0.679	-0.175743
			0.68	-0.0547107		0.68	-0.176387
			0.681	-0.0547107		0.681	-0.17832
			0.682	-0.0547107		0.682	-0.180253
			0.683	-0.0540664		0.683	-0.18283
			0.684	-0.0547107		0.684	-0.186051
			0.685	-0.0553549		0.685	-0.186695
			0.686	-0.0553549		0.686	-0.186695
			0.687	-0.0559992		0.687	-0.186695
			0.688	-0.0540664		0.688	-0.186051
			0.689	-0.0547107		0.689	-0.183474
			0.69	-0.0559992		0.69	-0.180897
			0.691	-0.0559992		0.691	-0.179609
			0.692	-0.0553549		0.692	-0.175743
			0.693	-0.0547107		0.693	-0.173166
			0.694	-0.0540664		0.694	-0.173166
			0.695	-0.0547107		0.695	-0.172522
			0.696	-0.0547107		0.696	-0.171233
			0.697	-0.0540664		0.697	-0.173166
			0.698	-0.0540664		0.698	-0.174455
			0.699	-0.0540664		0.699	-0.177676
			0.7	-0.0521337		0.7	-0.180253
			0.701	-0.0508452		0.701	-0.18283
			0.702	-0.050201		0.702	-0.184763
			0.703	-0.0489125		0.703	-0.186051
			0.704	-0.0469798		0.704	-0.184763
			0.705	-0.045047		0.705	-0.184118
			0.706	-0.0418258		0.706	-0.184763
			0.707	-0.0398931		0.707	-0.182186
			0.708	-0.0373161		0.708	-0.181541
			0.709	-0.0353834		0.709	-0.181541
			0.71	-0.0340949		0.71	-0.180897
			0.711	-0.0340949		0.711	-0.180897
			0.712	-0.0360276		0.712	-0.180253
			0.713	-0.0340949		0.713	-0.180897
			0.714	-0.0366719		0.714	-0.179609
			0.715	-0.0379604		0.715	-0.179609
			0.716	-0.0366719		0.716	-0.177676
			0.717	-0.0392489		0.717	-0.176387
			0.718	-0.0398931		0.718	-0.175743
			0.719	-0.0405373		0.719	-0.174455
			0.72	-0.0405373		0.72	-0.176387
			0.721	-0.0424701		0.721	-0.175099
			0.722	-0.0431143		0.722	-0.175743
			0.723	-0.045047		0.723	-0.177032
			0.724	-0.0463355		0.724	-0.177676
			0.725	-0.047624		0.725	-0.178964
			0.726	-0.0482683		0.726	-0.182186
			0.727	-0.0495567		0.727	-0.180897
			0.728	-0.0469798		0.728	-0.180897
			0.729	-0.0469798		0.729	-0.179609
			0.73	-0.045047		0.73	-0.176387
			0.731	-0.0444028		0.731	-0.17381
			0.732	-0.0424701		0.732	-0.170589
			0.733	-0.0418258		0.733	-0.168656
			0.734	-0.0398931		0.734	-0.165435
			0.735	-0.0386046		0.735	-0.162858
			0.736	-0.0373161		0.736	-0.160926
			0.737	-0.0379604		0.737	-0.159637
			0.738	-0.0366719		0.738	-0.158349
			0.739	-0.0360276		0.739	-0.157704
			0.74	-0.0366719		0.74	-0.158993
			0.741	-0.0373161		0.741	-0.157704
			0.742	-0.0366719		0.742	-0.158993
			0.743	-0.0379604		0.743	-0.160281
			0.744	-0.0366719		0.744	-0.162858
			0.745	-0.0366719		0.745	-0.163503
			0.746	-0.0353834		0.746	-0.165435
			0.747	-0.0353834		0.747	-0.168012
			0.748	-0.0340949		0.748	-0.169301
			0.749	-0.0302295		0.749	-0.170589
			0.75	-0.0295852		0.75	-0.171233
			0.751	-0.0282967		0.751	-0.171233
			0.752	-0.0250755		0.752	-0.172522
			0.753	-0.0244313		0.753	-0.171233
			0.754	-0.0212101		0.754	-0.171233
			0.755	-0.0218543		0.755	-0.171233
			0.756	-0.0212101		0.756	-0.169301
			0.757	-0.0231428		0.757	-0.166724
			0.758	-0.026364		0.758	-0.16608
			0.759	-0.028941		0.759	-0.164791
			0.76	-0.0321622		0.76	-0.162858
			0.761	-0.0360276		0.761	-0.160926
			0.762	-0.0386046		0.762	-0.160281
			0.763	-0.0386046		0.763	-0.159637
			0.764	-0.0405373		0.764	-0.159637
			0.765	-0.0392489		0.765	-0.160926
			0.766	-0.0373161		0.766	-0.162858
			0.767	-0.0353834		0.767	-0.164791
			0.768	-0.0353834		0.768	-0.168012
			0.769	-0.0328064		0.769	-0.169301
			0.77	-0.0321622		0.77	-0.171233
			0.771	-0.0302295		0.771	-0.174455
			0.772	-0.0308737		0.772	-0.174455
			0.773	-0.0315179		0.773	-0.175743
			0.774	-0.0321622		0.774	-0.174455
			0.775	-0.0328064		0.775	-0.173166
			0.776	-0.0315179		0.776	-0.171233
			0.777	-0.0328064		0.777	-0.168656
			0.778	-0.0328064		0.778	-0.163503
			0.779	-0.0315179		0.779	-0.163503
			0.78	-0.0321622		0.78	-0.16157
			0.781	-0.0315179		0.781	-0.162214
			0.782	-0.0328064		0.782	-0.164791
			0.783	-0.0328064		0.783	-0.170589
			0.784	-0.0321622		0.784	-0.177032
			0.785	-0.0347392		0.785	-0.189916
			0.786	-0.0328064		0.786	-0.20409
			0.787	-0.0334507		0.787	-0.220196
			0.788	-0.0315179		0.788	-0.238879
			0.789	-0.0315179		0.789	-0.256918
			0.79	-0.0295852		0.79	-0.273024
			0.791	-0.0302295		0.791	-0.288486
			0.792	-0.0276525		0.792	-0.300726
			0.793	-0.028941		0.793	-0.309746
			0.794	-0.0282967		0.794	-0.313611
			0.795	-0.0282967		0.795	-0.315544
			0.796	-0.0302295		0.796	-0.312323
			0.797	-0.0295852		0.797	-0.308457
			0.798	-0.0302295		0.798	-0.30137
			0.799	-0.0308737		0.799	-0.292995
			0.8	-0.0302295		0.8	-0.28462
			0.801	-0.0302295		0.801	-0.273668
			0.802	-0.0282967		0.802	-0.262716
			0.803	-0.0276525		0.803	-0.254341
			0.804	-0.0257198		0.804	-0.244033
			0.805	-0.0250755		0.805	-0.235013
			0.806	-0.0250755		0.806	-0.228571
			0.807	-0.026364		0.807	-0.22084
			0.808	-0.026364		0.808	-0.214398
			0.809	-0.028941		0.809	-0.2086
			0.81	-0.0315179		0.81	-0.20409
			0.811	-0.0315179		0.811	-0.200224
			0.812	-0.0334507		0.812	-0.197647
			0.813	-0.0353834		0.813	-0.195715
			0.814	-0.0340949		0.814	-0.193138
			0.815	-0.0347392		0.815	-0.191849
			0.816	-0.0340949		0.816	-0.189916
			0.817	-0.0340949		0.817	-0.191205
			0.818	-0.0308737		0.818	-0.190561
			0.819	-0.0302295		0.819	-0.191849
			0.82	-0.028941		0.82	-0.191849
			0.821	-0.0302295		0.821	-0.191205
			0.822	-0.0295852		0.822	-0.189916
			0.823	-0.0315179		0.823	-0.187984
			0.824	-0.0315179		0.824	-0.186695
			0.825	-0.0334507		0.825	-0.183474
			0.826	-0.0347392		0.826	-0.182186
			0.827	-0.0379604		0.827	-0.179609
			0.828	-0.0373161		0.828	-0.177032
			0.829	-0.0366719		0.829	-0.177032
			0.83	-0.0353834		0.83	-0.177676
			0.831	-0.0328064		0.831	-0.180897
			0.832	-0.0315179		0.832	-0.185407
			0.833	-0.0295852		0.833	-0.193138
			0.834	-0.0276525		0.834	-0.201513
			0.835	-0.0257198		0.835	-0.2086
			0.836	-0.0231428		0.836	-0.219552
			0.837	-0.0199216		0.837	-0.227927
			0.838	-0.0199216		0.838	-0.234369
			0.839	-0.0186331		0.839	-0.2421
			0.84	-0.0173446		0.84	-0.244033
			0.841	-0.0179889		0.841	-0.247898
			0.842	-0.0186331		0.842	-0.249187
			0.843	-0.0173446		0.843	-0.247898
			0.844	-0.0192773		0.844	-0.244033
			0.845	-0.0199216		0.845	-0.240812
			0.846	-0.0199216		0.846	-0.238235
			0.847	-0.0212101		0.847	-0.233081
			0.848	-0.0224985		0.848	-0.228571
			0.849	-0.0244313		0.849	-0.225994
			0.85	-0.026364		0.85	-0.220196
			0.851	-0.0276525		0.851	-0.21633
			0.852	-0.0282967		0.852	-0.212465
			0.853	-0.0282967		0.853	-0.2086
			0.854	-0.0295852		0.854	-0.204734
			0.855	-0.0295852		0.855	-0.201513
			0.856	-0.0315179		0.856	-0.197647
			0.857	-0.0308737		0.857	-0.193782
			0.858	-0.0308737		0.858	-0.192493
			0.859	-0.0315179		0.859	-0.189916
			0.86	-0.0340949		0.86	-0.188628
			0.861	-0.0334507		0.861	-0.186695
			0.862	-0.0334507		0.862	-0.186695
			0.863	-0.0334507		0.863	-0.186051
			0.864	-0.0334507		0.864	-0.186695
			0.865	-0.0302295		0.865	-0.18734
			0.866	-0.028941		0.866	-0.186695
			0.867	-0.0282967		0.867	-0.18734
			0.868	-0.0270082		0.868	-0.186695
			0.869	-0.0257198		0.869	-0.187984
			0.87	-0.0231428		0.87	-0.187984
			0.871	-0.0205658		0.871	-0.187984
			0.872	-0.0192773		0.872	-0.18734
			0.873	-0.0186331		0.873	-0.186695
			0.874	-0.0192773		0.874	-0.186695
			0.875	-0.0199216		0.875	-0.188628
			0.876	-0.0218543		0.876	-0.189916
			0.877	-0.023787		0.877	-0.194426
			0.878	-0.026364		0.878	-0.197647
			0.879	-0.0295852		0.879	-0.204734
			0.88	-0.0315179		0.88	-0.212465
			0.881	-0.0347392		0.881	-0.22084
			0.882	-0.0340949		0.882	-0.229215
			0.883	-0.0328064		0.883	-0.236302
			0.884	-0.0328064		0.884	-0.243389
			0.885	-0.0295852		0.885	-0.247254
			0.886	-0.0257198		0.886	-0.249187
			0.887	-0.023787		0.887	-0.250475
			0.888	-0.0212101		0.888	-0.248543
			0.889	-0.0199216		0.889	-0.245966
			0.89	-0.0199216		0.89	-0.242744
			0.891	-0.0205658		0.891	-0.236302
			0.892	-0.0231428		0.892	-0.229215
			0.893	-0.0250755		0.893	-0.221484
			0.894	-0.0257198		0.894	-0.215042
			0.895	-0.0270082		0.895	-0.207955
			0.896	-0.026364		0.896	-0.19958
			0.897	-0.0257198		0.897	-0.192493
			0.898	-0.0276525		0.898	-0.184118
			0.899	-0.0257198		0.899	-0.177676
			0.9	-0.0244313		0.9	-0.171878
			0.901	-0.023787		0.901	-0.164791
			0.902	-0.0212101		0.902	-0.160281
			0.903	-0.0212101		0.903	-0.155127
			0.904	-0.0218543		0.904	-0.150618
			0.905	-0.0212101		0.905	-0.14482
			0.906	-0.0199216		0.906	-0.138377
			0.907	-0.0199216		0.907	-0.131935
			0.908	-0.0192773		0.908	-0.126781
			0.909	-0.0179889		0.909	-0.120338
			0.91	-0.0186331		0.91	-0.112607
			0.911	-0.0199216		0.911	-0.105521
			0.912	-0.0199216		0.912	-0.0997226
			0.913	-0.0224985		0.913	-0.0958571
			0.914	-0.023787		0.914	-0.0932801
			0.915	-0.0244313		0.915	-0.0900589
			0.916	-0.0244313		0.916	-0.0887704
			0.917	-0.0257198		0.917	-0.0861935
			0.918	-0.026364		0.918	-0.0868377
			0.919	-0.026364		0.919	-0.0855492
			0.92	-0.0257198		0.92	-0.0855492
			0.921	-0.0231428		0.921	-0.082328
			0.922	-0.0224985		0.922	-0.0803953
			0.923	-0.0212101		0.923	-0.079751
			0.924	-0.0224985		0.924	-0.0771741
			0.925	-0.0212101		0.925	-0.0739529
			0.926	-0.0192773		0.926	-0.0694432
			0.927	-0.0199216		0.927	-0.0675104
			0.928	-0.0192773		0.928	-0.0642892
			0.929	-0.0192773		0.929	-0.0623565
			0.93	-0.0205658		0.93	-0.0604238
			0.931	-0.0192773		0.931	-0.0604238
			0.932	-0.0205658		0.932	-0.0604238
			0.933	-0.0179889		0.933	-0.0597795
			0.934	-0.0192773		0.934	-0.0597795
			0.935	-0.0179889		0.935	-0.0604238
			0.936	-0.0173446		0.936	-0.0623565
			0.937	-0.0186331		0.937	-0.0623565
			0.938	-0.0179889		0.938	-0.0630007
			0.939	-0.0186331		0.939	-0.0623565
			0.94	-0.0192773		0.94	-0.063645
			0.941	-0.0179889		0.941	-0.0630007
			0.942	-0.0167004		0.942	-0.0623565
			0.943	-0.0179889		0.943	-0.0623565
			0.944	-0.0173446		0.944	-0.0617122
			0.945	-0.0179889		0.945	-0.061068
			0.946	-0.0167004		0.946	-0.0597795
			0.947	-0.0173446		0.947	-0.0604238
			0.948	-0.0173446		0.948	-0.061068
			0.949	-0.0186331		0.949	-0.061068
			0.95	-0.0173446		0.95	-0.061068
			0.951	-0.0205658		0.951	-0.061068
			0.952	-0.0218543		0.952	-0.0604238
						0.953	-0.0591353
						0.954	-0.058491
						0.955	-0.0572026
						0.956	-0.0578468
						0.957	-0.0565583
						0.958	-0.0559141
						0.959	-0.0559141
						0.96	-0.0565583
						0.961	-0.0559141
						0.962	-0.0559141
						0.963	-0.0539813
						0.964	-0.0526929
						0.965	-0.0526929
						0.966	-0.0507601
						0.967	-0.0488274
						0.968	-0.0468947
						0.969	-0.0443177
						0.97	-0.042385
						0.971	-0.0404522
						0.972	-0.0385195
						0.973	-0.037231
						0.974	-0.0365868
						0.975	-0.0352983
						0.976	-0.0385195
						0.977	-0.0391638
						0.978	-0.0404522
						0.979	-0.0417407
						0.98	-0.0449619
						0.981	-0.0468947
						0.982	-0.0475389
						0.983	-0.0468947
						0.984	-0.0462504
						0.985	-0.0462504
						0.986	-0.0449619
						0.987	-0.0443177
						0.988	-0.0436735
						0.989	-0.0410965
						0.99	-0.039808
						0.991	-0.0385195
						0.992	-0.0352983
						0.993	-0.0352983
						0.994	-0.0346541
						0.995	-0.0340098
						0.996	-0.0340098
						0.997	-0.0333656
						0.998	-0.0352983
						0.999	-0.0352983
						1	-0.0365868
						1.001	-0.0391638
						1.002	-0.0410965
						1.003	-0.042385
						1.004	-0.042385
						1.005	-0.0430292
						1.006	-0.0417407
						1.007	-0.0430292
						1.008	-0.0410965
						1.009	-0.0391638
						1.01	-0.0378753
						1.011	-0.0365868
						1.012	-0.0346541
						1.013	-0.0333656
						1.014	-0.0340098
						1.015	-0.0333656
						1.016	-0.0365868
						1.017	-0.0365868
						1.018	-0.039808
						1.019	-0.042385
						1.02	-0.0449619
						1.021	-0.0481832
						1.022	-0.0520486
						1.023	-0.0520486
						1.024	-0.0520486
						1.025	-0.0514044
						1.026	-0.0520486
						1.027	-0.0488274
						1.028	-0.0462504
						1.029	-0.0436735
						1.03	-0.039808
						1.031	-0.037231
						1.032	-0.0352983
						1.033	-0.0314329
						1.034	-0.0295001
						1.035	-0.0295001
						1.036	-0.0282116
						1.037	-0.0282116
						1.038	-0.0295001
						1.039	-0.0307886
						1.04	-0.0320771
						1.041	-0.0346541
						1.042	-0.0346541
						1.043	-0.0346541
						1.044	-0.0352983
						1.045	-0.0365868
						1.046	-0.0385195
						1.047	-0.0378753
						1.048	-0.0391638
						1.049	-0.0385195
						1.05	-0.0391638
						1.051	-0.0391638
						1.052	-0.0378753
						1.053	-0.039808
						1.054	-0.037231
						1.055	-0.037231
						1.056	-0.0352983
						1.057	-0.0333656
						1.058	-0.0327213
						1.059	-0.0314329
						1.06	-0.0320771
						1.061	-0.0307886
						1.062	-0.0307886
						1.063	-0.0314329
						1.064	-0.0307886
						1.065	-0.0295001
						1.066	-0.0307886
						1.067	-0.0314329
						1.068	-0.0320771
						1.069	-0.0320771
						1.07	-0.0320771
						1.071	-0.0307886
						1.072	-0.0307886
						1.073	-0.0301444
						1.074	-0.0269232
						1.075	-0.0256347
						1.076	-0.021125
						1.077	-0.0204807
						1.078	-0.0204807
						1.079	-0.0191922
						1.08	-0.0204807
						1.081	-0.0224135
						1.082	-0.0224135
						1.083	-0.0256347
						1.084	-0.0288559
						1.085	-0.0288559
						1.086	-0.0295001
						1.087	-0.0314329
						1.088	-0.0333656
						1.089	-0.0340098
						1.09	-0.0340098
						1.091	-0.0359425
						1.092	-0.0346541
						1.093	-0.0352983
						1.094	-0.0346541
						1.095	-0.0333656
						1.096	-0.0320771
						1.097	-0.0320771
						1.098	-0.0314329
						1.099	-0.0301444
						1.1	-0.0295001
						1.101	-0.0282116
						1.102	-0.0249904
						1.103	-0.0243462
						1.104	-0.0224135
						1.105	-0.0217692
						1.106	-0.0204807
						1.107	-0.0179038
						1.108	-0.0179038
						1.109	-0.0191922
						1.11	-0.0217692
						1.111	-0.0237019
						1.112	-0.0243462
						1.113	-0.0269232
						1.114	-0.0282116
						1.115	-0.0288559
						1.116	-0.0275674
						1.117	-0.0288559
						1.118	-0.0282116
						1.119	-0.0282116
						1.12	-0.0269232
						1.121	-0.0275674
						1.122	-0.0282116
						1.123	-0.0275674
						1.124	-0.0282116
						1.125	-0.0295001
						1.126	-0.0314329
						1.127	-0.0320771
						1.128	-0.0333656
						1.129	-0.0327213
						1.13	-0.0327213
						1.131	-0.0333656
						1.132	-0.0320771
						1.133	-0.0327213
						1.134	-0.0327213
						1.135	-0.0320771
						1.136	-0.0320771
						1.137	-0.0314329
						1.138	-0.0307886
						1.139	-0.0295001
						1.14	-0.0314329
						1.141	-0.0301444
						1.142	-0.0320771
						1.143	-0.0314329
						1.144	-0.0320771
						1.145	-0.0320771
						1.146	-0.0327213
						1.147	-0.0333656
						1.148	-0.0346541
						1.149	-0.0359425
						1.15	-0.0365868
						1.151	-0.0346541
						1.152	-0.0333656
						1.153	-0.0320771
						1.154	-0.0275674
						1.155	-0.0249904
						1.156	-0.0224135
						1.157	-0.0204807
						1.158	-0.0179038
						1.159	-0.0172595
						1.16	-0.0172595
						1.161	-0.0179038
						1.162	-0.0191922
						1.163	-0.0224135
						1.164	-0.0243462
						1.165	-0.0256347
						1.166	-0.0288559
						1.167	-0.0282116
						1.168	-0.0295001
						1.169	-0.0288559
						1.17	-0.0288559
						1.171	-0.0249904
						1.172	-0.0249904
						1.173	-0.021125
						1.174	-0.0204807
						1.175	-0.0191922
						1.176	-0.0172595
						1.177	-0.0172595
						1.178	-0.0166153
						1.179	-0.015971
						1.18	-0.0166153
						1.181	-0.0179038
						1.182	-0.0198365
						1.183	-0.0217692
						1.184	-0.0224135
						1.185	-0.0224135
						1.186	-0.0230577
						1.187	-0.0237019
						1.188	-0.0230577
						1.189	-0.0217692
						1.19	-0.021125
						1.191	-0.0204807
						1.192	-0.0191922
						1.193	-0.0198365
						1.194	-0.0191922
						1.195	-0.0191922
						1.196	-0.0224135
						1.197	-0.0230577
						1.198	-0.0243462
						1.199	-0.0249904
						1.2	-0.0262789
						1.201	-0.0256347
						1.202	-0.0275674
						1.203	-0.0269232
						1.204	-0.0256347
						1.205	-0.0249904
						1.206	-0.0230577
						1.207	-0.021125
						1.208	-0.0204807
						1.209	-0.0191922
						1.21	-0.0217692
						1.211	-0.0198365
						1.212	-0.0217692
						1.213	-0.0217692
						1.214	-0.0237019
						1.215	-0.0243462
						1.216	-0.0243462

## Sheet: Figure 4d
n = 1	n = 2	n = 3	n = 4	n = 5
kilobasepairs (kbp)	kilobasepairs (kbp)	kilobasepairs (kbp)	kilobasepairs (kbp)	kilobasepairs (kbp)
1.58169	4.47693	7.61906	9.80953	12.4833
1.7632	5.33015	7.45712	10.4655	13.4818
1.63208	4.46283	7.92872	10.778	13.4424
0.927609	5.83734	7.93088	9.97182	13.8778
1.69293	4.80618	10.0955	12.2003	13.9145
1.57998	4.61655	7.56994	10.7933
1.9836	4.5363	8.7032	11.7983
1.94084	5.00546	6.66361	10.6447
1.85766	5.20396	7.62397	11.4596
1.70309	4.85647	9.19234	10.3356
2.02929	3.68524	9.22289
1.63153	4.92907	8.18616
1.64584	4.46306	8.3576
1.8734	3.47955	6.9816
1.537	6.00965	7.87776
1.653	4.06793	7.20547
1.26178	6.28134	7.72364
1.68541	4.69818	7.97939
1.73909	4.38231	7.81893
1.93274	5.43095
1.53796	4.52526
1.73403	4.66528
1.14559	4.87703
1.71257	4.75558
1.66055	5.91834
1.95421	3.92597
1.58413	5.43661
1.653	6.02402
1.70732	5.59857
1.60832	5.14028
1.80192	5.0041
1.49094	4.38678
1.62737	4.36863
2.4693	4.7922
1.62322	4.30245
1.70162	4.39124
1.89358	4.60478
1.5805	4.93251
1.97712	5.17478
1.56233	4.5201
1.6965	6.31322
1.6675	4.96948
1.67696	4.50653
1.80209	4.50065
2.11923	9.05765
1.62322	4.56963
1.79641	6.39563
1.67392	5.94388
1.70309	5.35343
1.76941	4.85011
1.6675	4.00666
1.66016	4.32861
1.13309	5.93557
1.74625	4.593
1.86946	4.6416
1.81043	4.72109
1.81733	4.80583
1.61188	4.95212
1.48403	4.67806
1.69947	4.59887
1.98972	4.45691
1.73837	5.00173
1.69332	4.64239
3.3771	3.83081
1.653	5.02275
1.61062	4.86908
1.69538	4.41254
1.64636	4.34202
1.73171	6.91137
1.6462	3.78544
1.672	4.41803
1.83667	6.61114
1.49173	5.02406
1.70498	3.59864
1.83149	4.67167
1.63153	4.20023
1.63355
1.64291
1.78739
1.63988
1.7186
1.72701
1.86861
1.80192
1.60291
1.60867
1.87533
1.90731
1.72972
1.59178
0.913475
1.6462
1.1142
1.68619
1.62612
1.7632
1.99934
1.70584
1.69892
1.87504
1.58315
1.62059
1.73403
1.66644
1.74851
1.71422
1.89789
1.28512
1.81297
1.20995
1.72647
1.653
1.12289
1.71195
1.63578
2.08951
1.69236
1.75318
1.61627
1.6965
1.64584
1.70162
2.94821
3.41167
3.49491
2.9608
3.91132
3.1465
3.6105
3.26843
3.89039
3.24643
3.20025
2.23024
3.23253
3.40046
1.8323
2.99989
3.12233
2.89669
3.1383
1.86665
2.6687
1.76955
1.94323
2.29166
3.62594
2.81761
3.06643
3.65584
3.857
2.36563
3.00063
3.58985
