# Supplementary material for: Single-molecule RNA sizing enables quantitative analysis of alternative transcription termination
Source: Nat Commun. 2024 Feb 24;15:1699. doi: 10.1038/s41467-024-45968-8 (PMC10894232; doi:10.1038/s41467-024-45968-8)
Supplement: Supplementary file 4 — Source data [file 41467_2024_45968_MOESM4_ESM.zip › Raw files/SupplementaryFigures.xlsx]

## Sheet: Figure S5
a		b				c			d
Charge deficit (fC)		Charge deficit (fC)	Charge deficit (fC) - PT	Charge deficit (fC) - END		Time (ms)	Mean current (nA)		Time (ms)	Mean current (nA)
35.9707		42.6901	18.5161	34.0425		0.375	-0.09184		0.27	-0.158298
31.0304		56.9084	18.5889	37.3184		0.113	-0.113569		0.215	-0.264924
33.3409		38.8969	13.9408	39.9803		0.395	-0.085106		0.215	-0.181145
13.3065		17.7719	18.9483	41.7755		0.366	-0.090653		0.128	-0.139228
14.9672		34.0425	19.9124	31.1404		0.187	-0.075442		0.241	-0.141462
12.6763		18.5161	17.7808	36.6244		0.26	-0.119103		0.149	-0.124589
12.0051		24.5816	17.3462	39.937		0.408	-0.090255		0.181	-0.136059
42.1754		49.2761	18.0404	38.6054		0.134	-0.076284		0.249	-0.198099
35.3525		39.8445	16.1966	39.4535		0.22	-0.134831		0.242	-0.164854
33.8903		18.5889	18.8742	40.2813		0.3	-0.11541		0.139	-0.134101
14.5181		13.9408	20.9494	34.1388		0.123	-0.104835		0.105	-0.133221
13.5898		18.9483	18.4661	35.3091		0.493	-0.102923		0.127	-0.14959
12.8704		21.2331	19.4842	42.2099		0.351	-0.092328		0.116	-0.183491
12.0419		30.004	16.4317	40.7378		0.349	-0.094047		0.165	-0.182147
46.7252		36.3841	19.5866	39.6274		0.565	-0.095531		0.211	-0.172671
11.335		13.6009	19.5135	36.2618		0.068	-0.089786		0.123	-0.110977
11.4704		19.9124	18.9278	32.0849		0.161	-0.109368		0.143	-0.139576
9.48013		31.7865	19.5644	44.5681		0.194	-0.074577		0.17	-0.187277
33.7827		39.5413	18.1092	44.1466		0.543	-0.089836		0.286	-0.138432
51.6652		12.4774	18.212	44.3117		0.146	-0.093683		0.085	-0.14735
12.1167		17.7808	15.0826	41.7615		0.338	-0.086307		0.129	-0.13821
28.8705		37.401	16.9003	45.4245		0.089	-0.093689		0.237	-0.157998
30.5811		17.8862	20.8385	38.6276		0.183	-0.079919		0.101	-0.177576
34.1548		19.5855	20.0417	41.51		0.259	-0.108651		0.116	-0.169271
36.0624		17.3462	20.1276	37.1317		0.175	-0.225688		0.13	-0.133801
43.0777		18.0404	19.0861	36.6307		0.425	-0.111173		0.145	-0.12475
10.577		39.4231	20.8231	45.3778		0.333	-0.094753		0.283	-0.139478
97.746		29.4272	16.9315	42.7791		0.903	-0.100096		0.218	-0.135215
35.5633		16.1966	19.9026	36.7586		0.271	-0.116832		0.121	-0.134247
32.1704		36.7106	21.5156	42.5321		0.42	-0.113556		0.197	-0.186587
10.4056		36.4088	22.3293	47.643		0.537	-0.08587		0.205	-0.17784
15.0694		18.8742	19.6937	42.7417		0.078	-0.087794		0.135	-0.140154
31.2646		32.3893	22.7015	43.3763		0.123	-0.07048		0.173	-0.187493
18.2588		34.9738	22.1401	36.8362		0.364	-0.086466		0.212	-0.165195
11.6668		38.9452	19.3237	38.2752		0.333	-0.090053		0.255	-0.152921
46.9465		20.9494	21.4901	41.2989		0.143	-0.075178		0.148	-0.141892
11.7676		137.94	19.494	42.5791		0.163	-0.075371		0.574	-0.240399
24.1968		38.8356	18.1254	44.4145		0.16	-0.076161		0.192	-0.20252
26.7704		18.4661	19.6967	40.0958		0.407	-0.082061		0.142	-0.130394
30.5137		18.9413	23.2622	44.1232		0.444	-0.082649		0.107	-0.177478
32.9218		12.7974	19.3263	37.7941		0.156	-0.0745		0.107	-0.120062
8.98953		19.4842	15.9732	42.7706		0.383	-0.096638		0.144	-0.13562
45.3073		22.9478	19.8032	50.1984		0.16	-0.072648		0.167	-0.137711
30.3348		35.6823	14.5122	37.4073		0.357	-0.094027		0.234	-0.152692
10.3673		42.7776	22.1578	37.016		0.123	-0.107068		0.278	-0.154048
43.8686		37.3184	19.8495	40.5511		0.138	-0.084851		0.273	-0.136881
7.55648		34.5166	18.8993	40.8475		1.39	-0.095948		0.261	-0.132437
31.6074		37.6166	22.6821	39.7519		0.289	-0.098197		0.206	-0.182833
11.6982		39.5426	18.2258	36.7006		0.181	-0.079365		0.232	-0.170663
31.446		24.6769	14.0347	41.1685		0.508	-0.092002		0.157	-0.157459
30.9974		50.0034	19.9626	37.6202		0.261	-0.092697		0.348	-0.14382
33.9339		21.2326	15.3996	39.5477		0.132	-0.094552		0.126	-0.168886
34.2778		31.3397	18.9602	42.4435		0.13	-0.095894		0.133	-0.235988
13.0603		40.1997	25.4671	40.6415		0.449	-0.104269		0.218	-0.18463
11.6802		20.9423	18.9507	38.6671		0.28	-0.118299		0.138	-0.152102
33.3502		40.2314	20.4271	39.7162		0.122	-0.10168		0.198	-0.203433
26.5975		51.1739	16.7558	39.2255		0.131	-0.082437		0.307	-0.166854
23.0949		101.023	21.6801	37.0343		0.182	-0.07745		0.408	-0.247722
25.8594		37.0924	20.8432	38.8431		0.145	-0.094101		0.204	-0.182064
13.6745		19.7961	20.1109	41.6568		0.175	-0.075992		0.109	-0.18208
12.6613		35.3507	20.9495	41.1624		0.353	-0.100603		0.217	-0.163129
12.5551		39.9803	25.4569	43.2086		0.266	-0.11233		0.289	-0.138514
11.3991		13.6058	19.7161	39.8455		0.272	-0.123958		0.107	-0.127615
11.8685		40.3848	18.7387	42.1853		0.526	-0.083806		0.226	-0.178905
12.3345		40.5672	18.2133	43.8508		0.213	-0.077412		0.229	-0.17737
46.2383		112.928	19.4843	44.3319		0.524	-0.086597		0.576	-0.196145
30.5982		36.6983	24.5541	42.6748		0.262	-0.121182		0.186	-0.197568
35.7847		42.1458	20.2579	36.1251		0.164	-0.074036		0.224	-0.188362
35.8957		18.9572	20.2718	39.6732		0.141	-0.08485		0.131	-0.145093
33.2941		37.8417	24.1025	41.9579		0.149	-0.089563		0.24	-0.157867
44.7022		46.9939				0.25	-0.134785		0.314	-0.149806
19.0097		42.5115				0.209	-0.099189		0.262	-0.162438
28.0427		37.9076				0.119	-0.021057		0.249	-0.152432
33.9866		13.4577				0.319	-0.108371		0.104	-0.129866
11.4719		19.776				0.117	-0.097239		0.114	-0.17389
90.7337		21.4741				0.21	-0.079978		0.126	-0.170813
9.3279		16.4317				0.265	-0.124587		0.114	-0.144543
12.7019		19.5866				0.27	-0.116552		0.144	-0.136381
32.2351		19.3583				0.186	-0.073511		0.107	-0.181369
34.1704		18.9091				0.142	-0.080764		0.111	-0.170786
46.4268		41.7755				0.075	-0.087233		0.313	-0.133622
19.0566		36.9842				0.308	-0.112475		0.245	-0.151162
27.7328		9.88903				0.268	-0.243516		0.092	-0.108037
12.0095		10.1441				0.34	-0.087939		0.081	-0.12581
29.4883		31.1404				0.083	-0.085989		0.224	-0.139244
36.237		39.2347				0.158	-0.101167		0.183	-0.214667
34.6962		19.5135				0.339	-0.097517		0.147	-0.13307
10.922		25.0947				0.296	-0.080165		0.137	-0.183536
30.066		18.9278				0.291	-0.112529		0.138	-0.137488
34.4794		17.4335				0.18	-0.073903		0.106	-0.16493
13.3985		15.972				0.078	-0.080863		0.095	-0.168654
24.2961		18.066				0.129	-0.097226		0.14	-0.129405
8.44196		36.6244				0.352	-0.091166		0.261	-0.1405
47.8368		19.5644				0.096	-0.099584		0.147	-0.133416
34.6892		58.8122				0.532	-0.093269		0.255	-0.230835
29.5328		18.1092				0.341	-0.096438		0.121	-0.150042
32.8388		41.4441				0.117	-0.079575		0.256	-0.162086
20.4499		20.5812				0.537	-0.092473		0.124	-0.16635
27.9397		14.7801				0.512	-0.086088		0.112	-0.132426
33.8474		35.0869				0.447	-0.103975		0.243	-0.1446
32.6816		39.937				0.143	-0.096084		0.295	-0.135542
31.5147		38.6054				0.136	-0.099889		0.284	-0.136091
29.4677		29.802				0.363	-0.106489		0.153	-0.195089
12.8171		18.212				0.141	-0.07678		0.13	-0.140454
10.659		19.0943				0.138	-0.076981		0.157	-0.121944
15.0867		15.0826				0.342	-0.086521		0.124	-0.122
9.13496		42.9722				0.267	-0.121164		0.223	-0.192916
33.0208		39.933				0.258	-0.122116		0.2	-0.199908
10.5249		16.394				0.174	-0.074911		0.115	-0.142951
12.7052		17.6941				0.105	-0.102435		0.114	-0.155618
29.707		38.0411				0.123	-0.077672		0.225	-0.169285
49.7465		40.992				0.135	-0.122216		0.268	-0.153139
10.7923		42.3711				0.14	-0.086891		0.223	-0.190226
9.15811		36.5999				0.103	-0.093991		0.259	-0.141485
12.7779		37.0262				0.359	-0.085968		0.205	-0.180839
25.6289		39.4535				0.394	-0.11323		0.29	-0.136212
33.1233		22.6296				0.418	-0.088315		0.122	-0.185901
30.3927		38.0614				0.182	-0.07474		0.225	-0.169385
23.4706		8.42793				0.381	-0.123646		0.064	-0.132411
10.3196		29.5475				0.465	-0.10332		0.158	-0.187327
49.3201		41.3669				0.124	-0.078918		0.3	-0.13806
31.465		37.7757				0.39	-0.085679		0.213	-0.177576
34.1723		41.8957				0.447	-0.117594		0.218	-0.192407
6.49887		39.9252				0.371	-0.082236		0.265	-0.150852
14.4942		7.79598				0.13	-0.084141		0.061	-0.128515
12.6241		35.4415				0.192	-0.080328		0.218	-0.162787
34.6544		18.0207				0.132	-0.098077		0.096	-0.188208
9.88404		19.3864				0.411	-0.087117		0.145	-0.134032
24.5407		32.497				0.308	-0.112268		0.255	-0.127627
26.4992		35.5542				0.339	-0.082894		0.198	-0.179815
28.5908		40.2813				0.315	-0.104686		0.279	-0.14454
11.2392		17.9129				0.378	-0.085272		0.115	-0.156201
22.1837		31.0336				0.268	-0.084163		0.164	-0.189533
12.2677		40.8414				0.331	-0.090292		0.264	-0.154869
10.3953		34.1388				0.095	-0.06862		0.256	-0.133553
30.5176		20.4111				0.1	-0.140814		0.129	-0.158585
35.7855		39.0577				0.377	-0.091464		0.228	-0.171516
33.1931		18.9952				0.205	-0.080601		0.116	-0.164179
13.8519		31.0029				0.164	-0.074361		0.236	-0.131577
31.5566		39.6949				0.238	-0.147246		0.217	-0.183159
10.8458		23.8299				0.13	-0.083596		0.17	-0.140465
12.7395		37.3644				0.091	-0.073087		0.221	-0.169292
31.1252		19.5737				0.403	-0.121704		0.138	-0.142193
12.8429		35.3091				0.377	-0.082822		0.272	-0.130002
52.6673		16.9003				0.205	-0.075784		0.128	-0.132378
49.8953		26.9561				0.39	-0.086166		0.191	-0.141384
47.1076		24.9954				0.155	-0.088007		0.163	-0.153638
9.24234		20.8385				0.289	-0.104289		0.157	-0.133016
32.5991		35.1437				0.328	-0.101006		0.264	-0.133307
29.8785		39.7529				0.18	-0.07811		0.231	-0.172304
36.9882		36.3886				0.57	-0.08619		0.278	-0.131067
10.8655		42.2099				0.218	-0.078069		0.318	-0.132895
12.2666		45.1841				0.176	-0.077092		0.269	-0.168143
31.2534		38.6345				0.121	-0.107762		0.211	-0.183337
32.3616		19.3382				0.286	-0.090545		0.129	-0.150298
10.856		40.7378				0.346	-0.085284		0.297	-0.137329
4.31482		20.0417				0.566	-0.081051		0.156	-0.128768
11.5564		39.6274				0.348	-0.099422		0.294	-0.134961
7.76547		10.4182				0.228	-0.079019		0.076	-0.137747
54.3481		44.0762				0.454	-0.137526		0.241	-0.183095
7.42339		21.5939				0.238	-0.094596		0.12	-0.180371
14.989		34.8414				0.241	-0.092377		0.277	-0.125963
11.9184		37.2644				0.446	-0.084942		0.224	-0.166572
31.2635		21.156				0.14	-0.076026		0.137	-0.154783
34.006		39.2811				0.162	-0.076091		0.195	-0.201693
12.446		38.7755				0.371	-0.089504		0.206	-0.188478
31.0136		20.1276				0.382	-0.09072		0.143	-0.141081
45.0102		19.9542				0.535	-0.094797		0.137	-0.146004
27.6647		20.9107				0.599	-0.081638		0.173	-0.121158
8.0345		19.0861				0.165	-0.073178		0.119	-0.160799
32.94		41.9918				0.286	-0.125909		0.197	-0.2134
28.811		37.5952				0.379	-0.083466		0.273	-0.13789
12.7019		39.1922				0.146	-0.075372		0.196	-0.2002
13.1429		31.7439				0.227	-0.114743		0.187	-0.170009
10.3816		40.3381				0.458	-0.108499		0.248	-0.162847
45.8639		20.8231				0.383	-0.086916		0.147	-0.141976
7.09065		20.8229				0.281	-0.120578		0.168	-0.124225
33.788		27.6481				0.067	-0.086616		0.216	-0.128211
17.2266		16.9315				0.422	-0.086532		0.125	-0.135842
12.5348		43.3081				0.354	-0.088384		0.226	-0.191845
38.0103		34.8208				0.088	-0.101591		0.268	-0.130119
13.4586		19.9026				0.516	-0.086237		0.138	-0.14458
30.2077		15.1171				0.524	-0.099654		0.124	-0.122324
11.1139		17.6793				0.119	-0.077001		0.098	-0.180919
13.3074		19.3861				0.278	-0.083016		0.143	-0.135919
43.7301		23.2601				0.347	-0.094556		0.146	-0.159652
47.1875		21.5156				0.36	-0.093456		0.165	-0.130699
6.12817		22.3293				0.089	-0.112436		0.175	-0.12786
12.5888		35.5427				0.257	-0.132542		0.16	-0.222459
47.2361		29.7315				0.203	-0.10974		0.19	-0.15674
34.5621		39.9463				0.154	-0.086932		0.201	-0.198985
34.8115		36.1384				0.131	-0.101074		0.251	-0.144163
13.3391		19.6937				0.137	-0.080673		0.143	-0.138055
9.9994		41.0313				0.309	-0.111217		0.234	-0.175551
11.984		19.9477				0.148	-0.076459		0.112	-0.178549
29.7333		22.7015				0.139	-0.095469		0.172	-0.132254
32.547		18.2638				0.277	-0.118898		0.125	-0.146495
13.0705		18.9937				0.35	-0.108447		0.137	-0.138996
35.2111		41.3547				0.096	-0.077474		0.238	-0.173959
8.79475		37.4794				0.248	-0.078453		0.237	-0.158346
10.8253		46.1246				0.362	-0.080749		0.271	-0.170384
10.3319		37.4076				0.349	-0.098566		0.247	-0.151641
9.7556		40.514				0.113	-0.107604		0.21	-0.193153
9.32222		22.1401				0.147	-0.093266		0.16	-0.138686
14.9551		14.0138				0.153	-0.077357		0.11	-0.127828
14.3486		39.1236				0.222	-0.134769		0.211	-0.185654
30.6248		17.5296				0.129	-0.094934		0.101	-0.174057
12.6413		9.7586				0.134	-0.077463		0.059	-0.16624
11.9071		35.8206				0.17	-0.080615		0.229	-0.156618
30.3846		40.3028				0.123	-0.093925		0.205	-0.196836
12.2759		36.2618				0.108	-0.071965		0.252	-0.144078
34.8028		20.486				0.291	-0.112456		0.145	-0.141629
30.8029		36.2785				0.561	-0.086654		0.261	-0.139182
29.0957		41.7825				0.63	-0.090208		0.215	-0.194557
34.5646		42.2389				0.439	-0.085259		0.203	-0.208316
47.5156		29.2168				0.426	-0.119287		0.193	-0.151631
9.12856		19.3237				0.391	-0.086719		0.129	-0.150175
30.7164		30.9025				0.308	-0.093761		0.171	-0.180989
24.8082		36.5553				0.339	-0.09758		0.229	-0.159842
34.0907		21.172				0.563	-0.082601		0.125	-0.169775
30.6743		19.6423				0.344	-0.102522		0.154	-0.127876
46.9775		36.7292				0.406	-0.121495		0.217	-0.169472
32.9888		34.4786				0.151	-0.08604		0.22	-0.156934
32.8997		19.5604				0.513	-0.09633		0.121	-0.162068
43.9677		41.6946				0.379	-0.083375		0.24	-0.173929
51.1348		9.96966				0.278	-0.084099		0.097	-0.103291
11.7226		21.4901				0.376	-0.127938		0.166	-0.129737
13.2342		122.722				0.185	-0.07623		0.743	-0.165239
33.5347		8.53193				0.309	-0.106592		0.055	-0.156044
30.0212		22.9983				0.3	-0.103754		0.161	-0.143152
8.20997		32.0849				0.374	-0.087806		0.224	-0.143437
31.3957		36.9896				0.366	-0.08467		0.22	-0.168341
33.3296		44.5681				0.363	-0.089193		0.307	-0.14533
32.0001		21.4095				0.286	-0.119838		0.153	-0.140264
35.6842		6.3011				0.162	-0.080059		0.061	-0.104127
31.8005		40.8934				0.286	-0.096057		0.276	-0.148329
32.5314		44.1466				0.147	-0.085947		0.301	-0.146823
14.5274		19.494				0.317	-0.109137		0.145	-0.134769
37.6087		39.793				0.166	-0.075325		0.198	-0.201232
47.1463		42.2503				0.146	-0.079278		0.308	-0.137338
35.6384		38.6208				0.316	-0.097762		0.246	-0.157201
4.22029		33.6723				0.311	-0.107634		0.258	-0.130704
10.2106		11.6265				0.492	-0.083282		0.109	-0.107118
11.9739		37.4146				0.422	-0.084133		0.196	-0.191143
37.0486		39.4536				0.278	-0.123532		0.224	-0.176354
12.7971		18.1254				0.383	-0.081986		0.129	-0.140885
34.4818		12.3678				0.33	-0.104712		0.093	-0.13351
16.3113		37.5275				0.534	-0.086043		0.192	-0.195711
33.7269		36.8237				0.317	-0.099458		0.271	-0.136052
11.3891		34.9042				0.341	-0.089172		0.187	-0.18692
30.0802		37.0781				0.369	-0.086627		0.234	-0.15866
33.2474		19.6967				0.107	-0.104187		0.152	-0.129904
31.4665		36.118				0.373	-0.084254		0.242	-0.149456
46.8143		40.9535				0.225	-0.11181		0.255	-0.160795
25.8751		39.3984				0.337	-0.079847		0.258	-0.152903
44.3284		23.2622				0.395	-0.119458		0.173	-0.134743
11.5047		36.284				0.295	-0.099864		0.255	-0.142473
31.1535		39.2728				0.259	-0.114123		0.253	-0.155427
27.3115		42.6662				0.138	-0.076906		0.232	-0.184109
12.85		97.2015				0.325	-0.111239		0.548	-0.177465
42.4636		19.3263				0.295	-0.077009		0.14	-0.138351
49.0289		15.9732				0.122	-0.100845		0.115	-0.139307
30.0494		36.9866				0.563	-0.079605		0.232	-0.159632
34.6873		9.02416				0.152	-0.07849		0.082	-0.110602
50.9582		19.8032				0.126	-0.076494		0.146	-0.135977
32.4046		14.5122				0.432	-0.106513		0.109	-0.133593
12.8551		37.0525				0.142	-0.082252		0.191	-0.194249
12.9575		16.9189				0.457	-0.085832		0.097	-0.174915
34.901		60.6439				0.289	-0.102286		0.346	-0.175409
38.578		38.7705				0.286	-0.102751		0.238	-0.163114
31.9674		44.3117				0.334	-0.093581		0.305	-0.145446
9.18112		41.274				0.622	-0.081988		0.288	-0.143479
34.8808		41.9832				0.619	-0.084927		0.207	-0.203048
33.4868		21.6587				0.138	-0.078066		0.127	-0.170915
34.4841		83.5814				0.166	-0.073551		0.301	-0.27785
16.8942		41.7615				0.306	-0.120344		0.312	-0.13401
31.2836		41.0429				0.142	-0.077809		0.253	-0.16242
28.0838		22.6673				0.383	-0.180613		0.134	-0.169516
48.2824		28.2705				0.335	-0.092723		0.228	-0.124211
33.9863		17.9487				0.25	-0.117526		0.129	-0.139515
22.7171		22.1578				0.162	-0.094755		0.174	-0.127629
26.993		44.5906				0.144	-0.074769		0.208	-0.214614
10.6869		51.8329				0.4	-0.085505		0.294	-0.176466
40.6088		41.841				0.269	-0.122774		0.209	-0.20044
35.9417		38.5216				0.319	-0.089707		0.19	-0.202995
53.6583		19.8495				0.306	-0.10295		0.152	-0.130914
222.872		45.4245				0.407	-0.090349		0.33	-0.137795
12.4588		18.8993				0.293	-0.114378		0.139	-0.136312
27.4533		45.7799				0.069	-0.093121		0.271	-0.169114
39.0082		38.6276				0.347	-0.0835		0.263	-0.147052
27.9624		21.3058				0.385	-0.11673		0.115	-0.185703
39.0674		19.6172				0.292	-0.082819		0.116	-0.169548
18.9004		12.5648				0.538	-0.091047		0.099	-0.127371
51.7975		31.1562				0.386	-0.083137		0.225	-0.138671
30.5537		45.9475				0.232	-0.080562		0.245	-0.187742
42.2556		22.6821				0.147	-0.090327		0.17	-0.133716
9.92885		18.0111				0.068	-0.082183		0.162	-0.111475
11.1293		36.1064				0.181	-0.073466		0.172	-0.210199
28.5551		12.8455				0.131	-0.087295		0.123	-0.104842
10.0415		15.6667				0.128	-0.081911		0.117	-0.134304
26.6019		17.4601				0.529	-0.086292		0.115	-0.152223
32.2947		19.6634				0.093	-0.086063		0.111	-0.177555
35.4357		23.9813				0.407	-0.085545		0.142	-0.169214
34.8788		14.0324				0.273	-0.086947		0.128	-0.110024
27.3228		19.994				0.305	-0.112226		0.154	-0.130145
12.8268		20.9758				0.394	-0.086141		0.151	-0.139242
40.9459		42.9521				0.282	-0.11336		0.287	-0.149829
26.1179		41.51				0.134	-0.087772		0.298	-0.139458
11.0419		40.5345				0.298	-0.12025		0.264	-0.153718
33.1559		43.3715				0.312	-0.08521		0.265	-0.163854
27.0091		18.2258				0.275	-0.109334		0.125	-0.146197
32.7898		22.6321				0.131	-0.088921		0.144	-0.157506
34.5231		45.1184				0.453	-0.082193		0.297	-0.15208
33.1693		46.7328				0.349	-0.092024		0.235	-0.199069
33.71		45.1956				0.277	-0.094801		0.319	-0.141829
33.3959		44.4089				0.389	-0.083311		0.202	-0.220075
6.56058		41.2479				0.158	-0.078183		0.205	-0.201442
129.951		19.3267				0.179	-0.074192		0.121	-0.160127
10.9135		42.1014				0.351	-0.08607		0.25	-0.168608
9.72294		42.7562				0.095	-0.110595		0.204	-0.209823
47.5562		14.0347				0.135	-0.07848		0.109	-0.129199
33.4793		42.9487				0.186	-0.07746		0.224	-0.191956
13.1569		41.5617				0.324	-0.084267		0.276	-0.150762
12.9334		37.1317				0.21	-0.07589		0.28	-0.132787
11.922		19.9626				0.143	-0.074459		0.152	-0.131648
32.3479		15.3996				0.151	-0.076517		0.115	-0.134321
5.23652		18.9602				0.324	-0.09462		0.136	-0.139756
11.9949		39.4214				0.219	-0.09122		0.192	-0.205565
46.8454		36.6307				0.099	-0.077958		0.268	-0.13685
33.6745		22.7268				0.159	-0.074427		0.127	-0.179334
5.77489		49.8899				0.17	-0.097997		0.26	-0.192071
10.5336		46.8728				0.364	-0.085939		0.239	-0.196312
22.2812		24.3972				0.058	-0.094696		0.139	-0.175876
12.4288		45.51				0.112	-0.08169		0.222	-0.205207
35.9066		42.2159				0.329	-0.10504		0.301	-0.14042
7.63622		107.637				0.124	-0.091239		0.389	-0.27683
31.278		38.6549				0.277	-0.112625		0.19	-0.203708
45.6967		42.6173				0.142	-0.076731		0.309	-0.138076
33.4589		45.9594				0.312	-0.083825		0.22	-0.209129
10.9507		43.2403				0.372	-0.090988		0.221	-0.195877
33.6499		19.8916				0.375	-0.084776		0.115	-0.173374
12.1564		10.5042				0.286	-0.134011		0.078	-0.135316
35.0515		41.2464				0.069	-0.094416		0.238	-0.173516
8.17507		40.2303				0.256	-0.127059		0.236	-0.170672
10.6812		46.3013				0.249	-0.109654		0.326	-0.142167
45.4629		45.2047				0.413	-0.089782		0.211	-0.214476
14.2246		40.2075				0.068	-0.097048		0.262	-0.153648
13.1417		16.5281				0.238	-0.106803		0.129	-0.128469
32.2578		39.5179				0.409	-0.111864		0.285	-0.138831
47.7543		40.2761				0.146	-0.077202		0.271	-0.148785
44.9699		9.31176				0.373	-0.094781		0.083	-0.112778
27.6297		45.3778				0.341	-0.113626		0.311	-0.146054
11.1363		14.1194				0.164	-0.074573		0.101	-0.14029
13.8624		21.2105				0.277	-0.082142		0.135	-0.157491
11.3342		26.4441				0.1	-0.112522		0.164	-0.161535
11.9086		42.3387				0.119	-0.112211		0.203	-0.208804
13.0414		44.5672				0.436	-0.082295		0.303	-0.147251
34.1484		25.4671				0.404	-0.119425		0.179	-0.142538
31.2497		46.5216				0.417	-0.084196		0.338	-0.137783
28.1998		47.4983				0.306	-0.27762		0.276	-0.172279
28.8043		42.7298				0.16	-0.081242		0.208	-0.205673
25.5754		18.9507				0.442	-0.081966		0.139	-0.136683
34.2645		20.4271				0.089	-0.087602		0.15	-0.136506
11.3247		21.1125				0.135	-0.07236		0.127	-0.166612
32.5724		13.4924				0.385	-0.086236		0.082	-0.165133
31.2936		75.7887				0.124	-0.091364		0.446	-0.170041
301.138		42.7791				0.147	-0.09133		0.321	-0.133412
13.0136		39.9338				0.265	-0.117333		0.211	-0.189491
35.4911		16.7558				0.168	-0.076434		0.112	-0.150036
32.6521		35.9507				0.505	-0.08999		0.196	-0.183683
24.9424		21.6801				0.382	-0.086684		0.148	-0.146824
48.9755		30.7565				0.186	-0.075224		0.17	-0.181214
17.4599		46.2734				0.581	-0.082268		0.231	-0.200534
13.7569		20.8432				0.187	-0.07239		0.145	-0.144075
13.4376		37.2781				0.118	-0.101004		0.209	-0.17857
32.9308		20.1109				0.262	-0.119632		0.147	-0.137144
25.513		9.74315				0.267	-0.089767		0.098	-0.099942
32.5404		37.8				0.377	-0.094127		0.231	-0.163854
32.4819		18.051				0.121	-0.104805		0.11	-0.164525
28.9078		18.3852				0.23	-0.11779		0.116	-0.158929
5.9249		20.9495				0.186	-0.075314		0.145	-0.144826
15.2088		12.2193				0.408	-0.081167		0.077	-0.159336
28.2203		19.7539				0.231	-0.076055		0.118	-0.167826
21.3033		37.0386				0.119	-0.101966		0.192	-0.193162
34.6021		25.4569				0.159	-0.079982		0.194	-0.131478
30.1743		39.0789				0.281	-0.110518		0.26	-0.150496
30.1453		43.901				0.134	-0.074654		0.299	-0.146988
11.6908		19.6776				0.382	-0.084509		0.115	-0.171538
35.3566		43.3588				0.126	-0.098955		0.222	-0.195524
48.8607		19.3704				0.358	-0.083116		0.148	-0.131224
21.2704		39.3695				0.156	-0.075652		0.271	-0.145441
12.8548		10.1137				0.328	-0.08907		0.071	-0.143149
13.0491		37.8007				0.071	-0.092438		0.192	-0.197135
18.2605		43.1477				0.141	-0.099169		0.212	-0.203764
56.6967		21.2897				0.428	-0.080514		0.11	-0.194002
30.7049		33.5073				0.353	-0.086185		0.231	-0.145271
11.681		22.4048				0.07	-0.091313		0.146	-0.153793
31.4262		28.2804				0.291	-0.085808		0.12	-0.236057
20.4528		19.7161				0.4	-0.116304		0.133	-0.148609
33.0836		19.3542				0.263	-0.128612		0.125	-0.155225
36.3897		69.4373				0.294	-0.107088		0.429	-0.161975
117.828		39.5069				0.396	-0.083308		0.255	-0.155126
32.297		38.9201				0.326	-0.088496		0.29	-0.134377
40.7632		17.7868				0.372	-0.089148		0.108	-0.165145
22.4242		11.4296				0.266	-0.122609		0.071	-0.161678
11.0221		38.34				0.163	-0.085913		0.205	-0.187258
81.5649		61.0534				0.334	-0.085517		0.321	-0.190345
30.2521		18.7387				0.434	-0.102633		0.145	-0.129583
48.7575		22.7908				0.388	-0.091119		0.134	-0.170431
26.4629		13.4302				0.572	-0.298217		0.096	-0.140431
13.3587		8.44076				0.375	-0.086047		0.074	-0.114729
47.9714		13.0495				0.118	-0.107287		0.115	-0.113893
14.2657		36.7586				0.157	-0.082219		0.259	-0.142115
13.1187		39.0758				0.386	-0.087715		0.242	-0.161683
24.2945		27.5221				0.099	-0.072701		0.2	-0.137852
10.5722		18.2013				0.206	-0.132083		0.104	-0.175452
10.9913		35.9156				0.267	-0.119674		0.225	-0.159849
12.6283		18.2133				0.115	-0.092842		0.131	-0.139396
12.4824		20.2915				0.331	-0.099127		0.114	-0.178416
36.3143		44.5549				0.117	-0.103491		0.316	-0.141146
35.3333		20.2155				0.147	-0.079683		0.11	-0.18421
10.6351		38.6615				0.169	-0.081023		0.285	-0.135824
27.5121		18.4842				0.507	-0.098902		0.136	-0.13627
25.3541		52.5723				0.269	-0.125881		0.268	-0.196345
34.6735		19.4843				0.305	-0.103769		0.132	-0.147986
46.9782		24.5541				0.216	-0.11753		0.172	-0.143037
13.2955		17.0252				0.38	-0.096752		0.103	-0.165753
32.4359		42.5321				0.073	-0.078181		0.318	-0.133899
31.721		23.0389				0.146	-0.111545		0.14	-0.164919
27.7279		20.2579				0.406	-0.086035		0.149	-0.13631
43.3589		20.2718				0.363	-0.100142		0.135	-0.150498
32.9059		38.0911				0.304	-0.099429		0.242	-0.157609
7.74832		37.633				0.312	-0.107752		0.249	-0.151321
19.9016		11.4251				0.373	-0.084116		0.085	-0.134971
31.7011		24.1025				0.453	-0.113114		0.187	-0.129154
30.5312		40.1144				0.309	-0.111413		0.265	-0.151552
20.8672		18.4506				0.175	-0.074184		0.136	-0.135996
10.9548		29.61				0.193	-0.07677		0.221	-0.134208
31.6464		21.198				0.135	-0.084633		0.148	-0.143555
25.1571		72.808				0.305	-0.108882		0.415	-0.175559
51.6343		44.9741				0.158	-0.075651		0.296	-0.152098
12.7859		9.77482				0.222	-0.089827		0.074	-0.132777
32.4616		20.7818				0.358	-0.085178		0.118	-0.176513
32.3638		19.3109				0.408	-0.084748		0.114	-0.169813
12.5921		39.9876				0.411	-0.085901		0.189	-0.211834
26.5424		18.3125				0.264	-0.126188		0.127	-0.144541
48.6777		47.0066				0.272	-0.123385		0.294	-0.160048
30.8357		19.0529				0.415	-0.089818		0.143	-0.133569
31.3992		40.8137				0.089	-0.125121		0.206	-0.198354
65.8989		21.0863				0.26	-0.12979		0.13	-0.162557
29.7877		11.3063				0.287	-0.124351		0.083	-0.136785
20.6687		44.5461				0.335	-0.097864		0.25	-0.178377
32.4446		51.4922				0.369	-0.087096		0.367	-0.14044
33.5721		40.9382				0.07	-0.096446		0.279	-0.146908
31.1027		18.4735				0.314	-0.101519		0.105	-0.176393
217.418		20.5892				0.296	-0.115216		0.117	-0.176396
29.8371		18.1493				0.159	-0.077653		0.109	-0.166957
8.09356		19.1968				0.268	-0.234139		0.13	-0.14803
12.3761		5.73169				0.129	-0.089443		0.051	-0.11331
10.8866		47.643				0.093	-0.118169		0.356	-0.13397
30.2605		15.3261				0.13	-0.085894		0.084	-0.183057
12.2332		24.9365				0.329	-0.098329		0.186	-0.13431
29.4549		21.241				0.588	-0.086322		0.127	-0.167643
34.5051		19.9575				0.29	-0.08376		0.153	-0.130764
34.5727		40.9904				0.37	-0.083974		0.255	-0.160934
7.48954		22.8752				0.417	-0.080206		0.161	-0.142375
36.724		23.6227				0.121	-0.095818		0.148	-0.15994
29.5511		46.4701				0.135	-0.084722		0.243	-0.191435
13.8988		22.9699				0.238	-0.109312		0.164	-0.140324
14.1732		42.7417				0.195	-0.08866		0.321	-0.133302
43.398		37.2413				0.258	-0.13364		0.247	-0.150978
11.8722		40.2527				0.532	-0.081738		0.273	-0.147626
48.4506		13.1922				0.119	-0.076499		0.095	-0.139348
12.6343		16.4682				0.426	-0.091189		0.119	-0.138806
10.263		19.9624				0.336	-0.114346		0.148	-0.135189
28.5641		10.0994				0.181	-0.081345		0.091	-0.111529
24.7251		43.3763				0.536	-0.085092		0.315	-0.137853
25.9213		12.7904				0.156	-0.072012		0.109	-0.117787
20.0393		41.6242				0.215	-0.078465		0.268	-0.155493
10.9073		36.8362				0.261	-0.13955		0.266	-0.138665
31.761		40.5762				0.321	-0.102167		0.261	-0.15564
35.6713		21.0972				0.187	-0.07383		0.164	-0.128943
13.7991		47.1941				0.174	-0.08		0.313	-0.150937
30.2926		41.5435				0.067	-0.085535		0.206	-0.201892
12.4406		42.4054				0.372	-0.083794		0.276	-0.15382
13.6023		38.2752				0.205	-0.090965		0.282	-0.135897
10.3846		20.4487				0.15	-0.078377		0.138	-0.148533
11.1693		19.126				0.297	-0.122804		0.122	-0.157149
33.7209		17.746				0.237	-0.201123		0.106	-0.167857
8.96117		19.3335				0.429	-0.085573		0.146	-0.132751
13.4821		37.8234				0.274	-0.118016		0.24	-0.157806
32.6615		41.0569				0.116	-0.097132		0.209	-0.196687
32.5919		19.3344				0.151	-0.082815		0.122	-0.158887
31.5474		41.0474				0.101	-0.112951		0.21	-0.195693
9.68501		76.7613				0.384	-0.084397		0.628	-0.122313
27.2218		20.3115				0.129	-0.10365		0.099	-0.205673
35.0464		43.0278				0.353	-0.089698		0.29	-0.148541
11.403		39.233				0.124	-0.105531		0.195	-0.201437
11.9209		27.2531				0.21	-0.114853		0.192	-0.142181
34.1619		44.3685				0.12	-0.078955		0.292	-0.152114
34.3911		42.459				0.56	-0.0814		0.251	-0.169347
12.7847		19.4046				0.387	-0.089024		0.149	-0.130549
33.5652		22.2378				0.14	-0.077874		0.107	-0.20825
33.1297		18.3493				0.13	-0.08309		0.133	-0.138314
14.0577		19.7082				0.333	-0.106259		0.14	-0.14112
30.9174		22.3083				0.371	-0.09215		0.138	-0.162002
36.773		41.2989				0.111	-0.092559		0.281	-0.147144
10.1702		22.778				0.57	-0.084745		0.182	-0.125432
29.6135		32.1467				0.27	-0.125329		0.185	-0.174027
34.5722		17.9082				0.337	-0.100781		0.107	-0.167837
12.8464		34.2901				0.28	-0.095004		0.163	-0.210679
50.6919		40.1729				0.449	-0.106556		0.273	-0.147323
32.3555		39.5099				0.399	-0.082301		0.229	-0.172757
32.7717		40.8354				0.186	-0.069378		0.247	-0.165524
53.9247		19.9523				0.312	-0.109548		0.097	-0.206192
6.0581		42.5791				0.212	-0.080442		0.307	-0.138849
17.5593		19.7169				0.14	-0.090806		0.123	-0.160709
14.4184		42.5376				0.187	-0.075814		0.25	-0.170347
48.7305		40.705				0.349	-0.088532		0.271	-0.150384
13.6271		20.9355				0.303	-0.103892		0.103	-0.203739
29.1171		39.7042				0.274	-0.083414		0.27	-0.147231
8.28904		42.0378				0.387	-0.081012		0.262	-0.160626
14.5733		34.888				0.323	-0.079352		0.226	-0.154579
28.0873		20.6796				0.438	-0.082548		0.117	-0.177126
39.4456		17.6862				0.433	-0.088091		0.122	-0.145357
47.1987		38.8302				0.377	-0.087198		0.229	-0.169781
31.5019		16.819				0.099	-0.106151		0.115	-0.14665
90.3362		21.3218				0.141	-0.076475		0.167	-0.12798
31.6134		20.1365				0.454	-0.082258		0.117	-0.17254
47.6458		6.85264				0.129	-0.09502		0.067	-0.102985
46.0626		40.1758				0.13	-0.093905		0.213	-0.188843
6.79487		39.4567				0.163	-0.07334		0.198	-0.199524
8.61532		35.6917				0.152	-0.075559		0.223	-0.160279
31.4214		40.8428				0.113	-0.096921		0.198	-0.206523
29.9364		37.9642				0.169	-0.071985		0.241	-0.157739
10.7013		44.598				0.266	-0.239389		0.231	-0.193276
12.2356		21.6571				0.123	-0.10041		0.15	-0.14469
12.1331		38.2981				0.09	-0.085171		0.191	-0.200784
33.3472		6.12697				0.35	-0.08919		0.052	-0.118787
36.6467		21.7549				0.128	-0.072679		0.119	-0.183212
11.5706		20.6617				0.172	-0.072526		0.149	-0.138998
36.9674		42.4195				0.306	-0.087821		0.323	-0.131475
11.5749		22.3903				0.319	-0.083769		0.144	-0.155822
33.5162		17.3527				0.322	-0.107356		0.144	-0.120831
13.116		38.0178				0.337	-0.097338		0.224	-0.169926
11.6597		38.2926				0.253	-0.119594		0.218	-0.175882
133.315		37.2178				0.405	-0.08576		0.277	-0.134541
28.3294		45.1875				0.312	-0.098975		0.295	-0.153346
14.3124		38.8042				0.294	-0.10032		0.255	-0.152363
46.686		20.2986				0.378	-0.094321		0.137	-0.148503
24.1453		20.5161				0.312	-0.085143		0.114	-0.180402
12.431		44.4145				0.269	-0.1289		0.327	-0.135971
12.4176		40.0958				0.227	-0.136387		0.272	-0.147589
46.7673		83.0441				0.214	-0.149325		0.33	-0.251803
33.0764		18.7814				0.275	-0.122389		0.129	-0.145945
12.3525		18.9075				0.078	-0.088007		0.14	-0.135402
10.7484		22.5171				0.4	-0.123339		0.112	-0.201481
14.047		84.8413				0.177	-0.075066		0.288	-0.294755
13.5948		10.8035				0.113	-0.089816		0.082	-0.132338
13.245		30.4271				0.26	-0.125824		0.245	-0.124395
35.463		10.3297				0.397	-0.08602		0.084	-0.123554
29.8319		17.6804				0.161	-0.074177		0.136	-0.130374
33.6677		13.9925				0.305	-0.124152		0.114	-0.123189
44.0329		41.2538				0.366	-0.088045		0.198	-0.208596
16.4347		38.6941				0.14	-0.085419		0.245	-0.158138
45.3281		45.3984				0.293	-0.11855		0.32	-0.142016
31.7005		19.5368				0.166	-0.083036		0.129	-0.151829
12.0936		25.1073				0.117	-0.103759		0.189	-0.133086
11.9144		41.7107				0.101	-0.118686		0.2	-0.208786
13.2964		17.6915				0.301	-0.118427		0.111	-0.159802
33.6458		21.3602				0.253	-0.117251		0.166	-0.128976
20.654		16.4479				0.11	-0.099346		0.117	-0.140984
2.48798		42.2186				0.337	-0.103345		0.232	-0.182186
34.5208		44.1232				0.25	-0.092525		0.341	-0.129541
11.3283		19.8668				0.275	-0.11865		0.116	-0.171669
16.7449		18.5293				0.17	-0.07672		0.133	-0.139673
32.9693		11.7094				0.568	-0.087706		0.079	-0.148867
31.4214		21.3358				0.368	-0.094866		0.141	-0.151667
13.6202		19.2768				0.399	-0.084739		0.158	-0.122298
11.4189		19.9338				0.261	-0.130917		0.135	-0.148015
6.49252		7.11438				0.334	-0.092786		0.064	-0.111976
34.5927		37.7941				0.665	-0.122385		0.255	-0.14839
65.2187		8.75309				0.19	-0.075986		0.081	-0.108676
29.8453		17.8613				0.163	-0.07167		0.129	-0.138854
7.0881		43.7949				0.205	-0.108316		0.247	-0.177507
15.9322		42.7706				0.447	-0.088601		0.317	-0.135074
33.0093		39.1218				0.367	-0.090594		0.235	-0.166688
23.6767		15.7978				0.396	-0.090311		0.085	-0.186429
32.6975		41.236				0.167	-0.079511		0.292	-0.141383
13.254		18.1218				0.18	-0.072631		0.135	-0.134608
6.25766		31.22				0.394	-0.085648		0.161	-0.194195
12.4916		56.0117				0.281	-0.105102		0.323	-0.173564
32.04		45.0467				0.392	-0.084085		0.263	-0.171455
9.50659		16.9359				0.236	-0.114188		0.13	-0.13066
49.5684		20.0187				0.149	-0.088562		0.15	-0.133761
32.834		44.6261				0.312	-0.119549		0.24	-0.186141
9.2616		38.2252				0.414	-0.086057		0.198	-0.193311
49.6085		39.5766				0.162	-0.074494		0.252	-0.157243
44.027		21.4257				0.108	-0.079432		0.158	-0.135916
46.4282		50.1984				0.248	-0.117039		0.396	-0.126887
13.6907		41.8325				0.298	-0.102104		0.201	-0.208362
13.5375		29.1667				0.134	-0.076846		0.214	-0.13653
38.6066		21.2013				0.347	-0.093209		0.136	-0.156248
10.775		26.3452				0.442	-0.083167		0.187	-0.141144
10.5728		42.7405				0.134	-0.086061		0.225	-0.190181
29.5365		20.5755				0.396	-0.086475		0.112	-0.184147
32.2979		21.764				0.322	-0.089847		0.119	-0.18331
31.4577		38.3365				0.295	-0.097609		0.183	-0.209753
12.983		37.4073				0.233	-0.089501		0.278	-0.134734
10.7028		37.016				0.146	-0.07809		0.272	-0.136275
9.50278		53.7911				0.421	-0.081192		0.299	-0.180064
16.4514		7.91438				0.304	-0.086502		0.053	-0.15027
12.1167		7.7985				0.263	-0.145157		0.068	-0.11537
9.63045		41.6856				0.149	-0.081856		0.249	-0.167606
30.8123		17.597				0.27	-0.103202		0.118	-0.149553
44.562		36.5667				0.291	-0.104229		0.266	-0.137657
36.8656		20.3129				0.347	-0.085678		0.132	-0.154276
13.5509		37.1507				0.157	-0.085403		0.27	-0.137781
47.0608		21.488				0.28	-0.115754		0.155	-0.138944
47.9928		20.9625				0.146	-0.087466		0.125	-0.168073
9.73492		8.60554				0.111	-0.100104		0.08	-0.108209
33.3621		17.8882				0.077	-0.093638		0.137	-0.130928
52.5149		19.7562				0.106	-0.075629		0.14	-0.141451
30.458		10.7808				0.159	-0.07397		0.08	-0.135364
10.8898		9.9076				0.328	-0.09613		0.078	-0.127619
15.3713		43.8098				0.45	-0.107971		0.278	-0.157757
12.8967		19.8648				0.372	-0.091742		0.155	-0.128486
35.7573		22.3225				0.193	-0.077471		0.144	-0.15535
34.5289		36.2789				0.306	-0.101213		0.238	-0.152638
28.0503		19.3037				0.565	-0.240275		0.111	-0.174346
32.9263		20.746				0.187	-0.094226		0.105	-0.198059
32.1814		40.5511				0.203	-0.079164		0.284	-0.142959
22.5071		21.8195				0.287	-0.121628		0.171	-0.127882
29.8387		22.848				0.352	-0.095534		0.137	-0.167139
6.47171		40.8475				0.187	-0.070435		0.275	-0.148706
14.0297		17.6639				0.284	-0.099725		0.103	-0.17198
34.432		38.4624				0.38	-0.082958		0.194	-0.198501
16.476		34.0684				0.24	-0.108483		0.224	-0.152304
12.1452		7.57565				0.295	-0.118079		0.08	-0.095273
34.9993		21.5733				0.384	-0.086682		0.125	-0.172964
10.8164		39.5931				0.319	-0.115114		0.271	-0.146268
6.59952		41.1413				0.186	-0.080401		0.225	-0.183073
48.9986		23.2058				0.205	-0.074964		0.181	-0.128471
31.176		40.8613				0.494	-0.090884		0.206	-0.198578
15.486		37.7946				0.399	-0.082863		0.273	-0.13863
33.5548		19.3964				0.426	-0.085237		0.125	-0.155528
13.5903		8.65711				0.255	-0.123543		0.075	-0.116091
30.091		22.8981				0.303	-0.113449		0.174	-0.131876
33.0775		42.1981				0.424	-0.08578		0.277	-0.152515
14.0094		36.3652				0.164	-0.076397		0.243	-0.149861
49.0797		18.5519				0.371	-0.08625		0.153	-0.121586
16.9677		39.7519				0.407	-0.081333		0.286	-0.139163
13.5181		38.9881				0.492	-0.106534		0.215	-0.181568
12.9894		17.9638				0.341	-0.097601		0.13	-0.138578
25.8471		14.5007				0.672	-0.120536		0.139	-0.104695
29.4581		20.0035				0.221	-0.117468		0.115	-0.17437
45.8252		45.0497				0.351	-0.100422		0.314	-0.143627
34.549		18.6551				0.265	-0.120977		0.133	-0.140638
17.9651		16.4822				0.517	-0.090208		0.125	-0.132245
62.3865		43.3029				0.414	-0.085847		0.234	-0.185251
22.4686		6.59115				0.264	-0.113451		0.061	-0.108802
22.2124		13.9723				0.327	-0.086004		0.094	-0.149118
37.8338		40.7481				0.139	-0.088762		0.21	-0.19427
10.5941		19.5084				0.171	-0.0718		0.14	-0.139661
12.2779		40.6029				0.293	-0.084372		0.211	-0.19266
33.1562		13.4215				0.181	-0.074131		0.085	-0.158462
34.6058		36.7006				0.387	-0.086082		0.254	-0.144676
50.6664		41.1685				0.144	-0.080184		0.299	-0.137841
48.8543		38.1396				0.136	-0.09473		0.256	-0.149173
12.0251		37.6202				0.329	-0.096474		0.283	-0.133111
35.9618		20.1377				0.244	-0.123446		0.145	-0.139223
31.5821		95.1516				0.44	-0.119217		0.469	-0.202986
10.9525		17.6431				0.272	-0.118528		0.11	-0.160846
25.9981		16.6243				0.154	-0.076088		0.134	-0.124427
49.6442		36.3043				0.308	-0.107669		0.205	-0.17733
33.2428		38.7582				0.138	-0.085414		0.258	-0.150414
33.8321		19.8137				0.114	-0.076048		0.137	-0.145
5.75312		39.5477				0.342	-0.087962		0.268	-0.147743
36.4658		57.4792				0.308	-0.107134		0.231	-0.24903
31.2365		37.8737				0.341	-0.083403		0.273	-0.138916
8.8879		39.4862				0.538	-0.085645		0.238	-0.166116
44.4486		10.8432				0.388	-0.085906		0.074	-0.147197
52.1691		40.9898				0.391	-0.085187		0.212	-0.193571
9.11131		23.2472				0.406	-0.153737		0.189	-0.123261
23.0291		18.2277				0.3	-0.118913		0.141	-0.129586
32.761		42.4435				0.244	-0.131523		0.284	-0.149608
33.5934		39.99				0.363	-0.088816		0.232	-0.17258
9.95695		22.9854				0.262	-0.126894		0.126	-0.182816
34.0135		21.5532				0.527	-0.115737		0.153	-0.141196
22.2267		40.6415				0.271	-0.124414		0.286	-0.142276
13.3386		35.3869				0.123	-0.084667		0.243	-0.145829
13.1925		22.5509				0.457	-0.082138		0.128	-0.17655
11.0013		21.7361				0.318	-0.110647		0.125	-0.174284
34.3151		21.1945				0.425	-0.105023		0.15	-0.141633
11.2655		16.7534				0.135	-0.073678		0.095	-0.176818
13.2236		20.2673				0.231	-0.119397		0.126	-0.161239
32.8845		42.6123				0.28	-0.250681		0.225	-0.189612
37.9059		5.03336				0.126	-0.071874		0.051	-0.099669
7.38734		38.6671				0.083	-0.103406		0.292	-0.132591
19.4049		19.4759				0.334	-0.098317		0.143	-0.136539
29.1797		39.7162				0.157	-0.083545		0.27	-0.147267
34.3494		40.3603				0.328	-0.104048		0.242	-0.166985
12.1078		42.7554				0.176	-0.076708		0.238	-0.179845
13.6613		67.007				0.164	-0.082643		0.49	-0.136852
11.7848		38.2606				0.16	-0.075119		0.192	-0.19952
29.869		41.9897				0.18	-0.073781		0.202	-0.208129
12.1954		19.4108				0.078	-0.08437		0.143	-0.13607
10.3306		22.4737				0.298	-0.112107		0.129	-0.174598
13.655		37.9536				0.225	-0.136261		0.239	-0.159005
11.5017		39.2255				0.135	-0.073808		0.29	-0.135422
7.72108		34.4743				0.309	-0.102305		0.255	-0.135392
32.677		37.0343				0.308	-0.104522		0.261	-0.142081
48.5636		38.8431				0.231	-0.07756		0.285	-0.13647
56.7811		41.7695				0.12	-0.078586		0.244	-0.171373
37.3774		38.2414				0.193	-0.074101		0.269	-0.142333
50.765		18.4191				0.274	-0.083898		0.145	-0.127364
33.8563		17.882				0.118	-0.098692		0.097	-0.184829
28.8282		38.4104				0.151	-0.083038		0.222	-0.173243
33.0298		38.8076				0.332	-0.082721		0.262	-0.148314
46.4501		19.033				0.291	-0.117899		0.119	-0.160358
35.2173		18.2324				0.253	-0.106461		0.133	-0.137464
49.277		56.6164				0.484	-0.088763		0.373	-0.151914
12.9443		41.6568				0.416	-0.081033		0.303	-0.137645
49.3676		17.6518				0.142	-0.08975		0.126	-0.140462
31.5491		20.1124				0.169	-0.075764		0.158	-0.127614
23.3291		43.0608				0.29	-0.093018		0.214	-0.201449
48.0574		19.4274				0.326	-0.080055		0.149	-0.130721
14.0541		34.3702				0.344	-0.092881		0.234	-0.147092
32.8859		40.0799				0.31	-0.07943		0.215	-0.186644
31.0741		18.3455				0.368	-0.083473		0.117	-0.157207
32.7935		21.4347				0.281	-0.122006		0.119	-0.180546
30.9378		36.4585				0.169	-0.073551		0.254	-0.143721
32.3296		37.408				0.103	-0.07447		0.263	-0.142415
34.2226		39.5049				0.196	-0.118478		0.237	-0.166895
12.9189		40.438				0.405	-0.083179		0.154	-0.262911
27.4183		18.2913				0.274	-0.101918		0.148	-0.123916
12.5838		43.3112				0.375	-0.081313		0.255	-0.170034
34.5433		46.5491				0.286	-0.110589		0.226	-0.206188
12.454		41.1624				0.146	-0.073858		0.281	-0.146661
11.5226		19.0661				0.101	-0.095681		0.138	-0.138525
30.8431		20.344				0.131	-0.075276		0.173	-0.117877
33.4247		46.97				0.16	-0.080172		0.18	-0.261196
40.9236		40.628				0.115	-0.113298		0.205	-0.198429
35.459		39.393				0.179	-0.07399		0.203	-0.194303
34.2922		53.6352				0.4	-0.125425		0.418	-0.12843
31.3478		21.2788				0.302	-0.086208		0.127	-0.167943
34.5053		43.2086				0.133	-0.106204		0.31	-0.139546
45.8973		5.91161				0.124	-0.099588		0.063	-0.094604
31.4809		19.6333				0.154	-0.075147		0.118	-0.166772
30.3566		28.7833				0.56	-0.361897		0.229	-0.125911
31.9139		36.2502				0.284	-0.082872		0.26	-0.139604
11.0989		21.255				0.356	-0.086528		0.133	-0.160188
31.3766		47.0843				0.112	-0.071246		0.287	-0.164218
25.1102		40.1957				0.487	-0.104256		0.281	-0.143213
26.8587		39.4062				0.275	-0.116761		0.242	-0.163037
47.138		10.5803				0.364	-0.09744		0.076	-0.139823
29.4095		18.6987				0.142	-0.08581		0.137	-0.136845
29.5083		27.783				0.096	-0.070521		0.166	-0.167657
10.5629		18.7154				0.207	-0.076461		0.108	-0.173757
36.0997		41.6034				0.149	-0.083718		0.245	-0.170014
22.6664		20.3202				0.149	-0.076688		0.145	-0.14048
12.2537		38.6542				0.088	-0.098473		0.255	-0.151773
44.7667		41.9773				0.156	-0.074245		0.196	-0.214419
11.8804		20.1845				0.387	-0.084634		0.152	-0.133109
9.58598		22.9322				0.379	-0.087174		0.138	-0.166531
45.9626		17.3062				0.264	-0.129969		0.089	-0.195026
11.6313		39.8455				0.37	-0.090635		0.282	-0.141467
39.1735		36.5268				0.386	-0.08713		0.202	-0.181068
29.511		9.19287				0.37	-0.085954		0.074	-0.124906
29.3367		20.7012				0.412	-0.085806		0.132	-0.157202
31.207		21.007				0.434	-0.080634		0.127	-0.165794
50.946		41.8564				0.283	-0.082732		0.228	-0.183795
52.5196		20.1249				0.32	-0.095172		0.147	-0.137256
10.7242		59.2565				0.124	-0.103647		0.485	-0.12228
12.1596		37.4298				0.482	-0.095759		0.25	-0.149912
36.777		34.0246				0.199	-0.079489		0.261	-0.130542
10.9975		26.9947				0.09	-0.101692		0.212	-0.127565
69.126		47.2241				0.302	-0.113828		0.334	-0.141534
31.0137		39.1108				0.177	-0.074187		0.267	-0.146659
29.3277		36.6564				0.134	-0.096298		0.227	-0.161696
15.3012		18.5674				0.362	-0.099502		0.125	-0.148899
10.7176		44.8889				0.163	-0.076032		0.331	-0.135766
34.1514		42.1853				0.135	-0.092854		0.324	-0.130353
32.9765		40.0607				0.448	-0.105503		0.241	-0.166434
28.566		40.6426				0.183	-0.081052		0.314	-0.129598
31.4532		19.1513				0.108	-0.077738		0.13	-0.147718
36.7234		19.2088				0.141	-0.092938		0.136	-0.141586
33.4645		43.8508				0.146	-0.076064		0.319	-0.137617
6.37459		33.0756				0.147	-0.084671		0.198	-0.167281
28.9243		15.9891				0.425	-0.090095		0.118	-0.135909
44.8915		38.4539				0.384	-0.090022		0.245	-0.15716
24.1313		17.0858				0.124	-0.090179		0.123	-0.139291
48.9345		22.6307				0.453	-0.082565		0.128	-0.177192
32.0387		41.544				0.217	-0.121318		0.215	-0.193446
18.6364		26.2407				0.34	-0.090342		0.213	-0.123414
13.2308		18.1795				0.302	-0.121995		0.114	-0.159877
5.53931		42.6221				0.427	-0.086788		0.298	-0.143188
13.2479		44.1768				0.11	-0.085665		0.225	-0.196562
11.3864		19.961				0.1	-0.117534		0.14	-0.142927
10.4337		42.8362				0.293	-0.116224		0.213	-0.201338
45.5984		19.0263				0.124	-0.114434		0.136	-0.14026
7.94914		20.7679				0.337	-0.098737		0.135	-0.154202
34.766		44.3319				0.144	-0.086869		0.311	-0.142703
23.6845		18.3701				0.101	-0.071447		0.112	-0.164462
34.1782		45.5342				0.249	-0.137708		0.257	-0.17737
33.8888		19.0969				0.511	-0.093418		0.118	-0.162229
31.9163		20.5148				0.25	-0.122109		0.113	-0.181981
11.7131		38.9984				0.115	-0.079775		0.193	-0.202313
35.7863		18.3763				0.068	-0.091152		0.142	-0.129717
26.5396		18.5636				0.16	-0.079919		0.112	-0.166182
30.0166		18.6989				0.299	-0.097779		0.134	-0.13991
11.5994		19.1234				0.564	-0.239999		0.143	-0.134073
37.1802		44.0592				0.18	-0.073258		0.267	-0.165192
32.0679		36.8328				0.397	-0.122671		0.199	-0.185321
26.2064		19.7259				0.391	-0.083575		0.136	-0.14538
32.358		39.8825				0.532	-0.092395		0.197	-0.202697
12.3081		39.3086				0.293	-0.120704		0.258	-0.152549
13.2314		7.73259				0.855	-0.109565		0.066	-0.117908
30.1628		36.4288				0.289	-0.087606		0.217	-0.168096
10.4575		14.05				0.349	-0.094814		0.106	-0.132967
10.5433		73.3741				0.176	-0.078648		0.363	-0.202273
14.3547		39.9628				0.31	-0.100067		0.213	-0.18785
27.2496		23.3508				0.079	-0.084091		0.131	-0.17863
15.8866		36.6796				0.559	-0.083224		0.291	-0.126219
10.5973		38.4625				0.13	-0.092697		0.195	-0.197475
11.5014		8.85258				0.369	-0.093422		0.06	-0.148356
30.6072		38.1035				0.213	-0.13782		0.239	-0.159626
19.9301		43.4136				0.141	-0.103555		0.322	-0.134978
7.66841		44.7369				0.385	-0.083124		0.246	-0.182064
11.7823		38.9454				0.083	-0.097379		0.263	-0.148257
16.6119		19.8836				0.414	-0.083039		0.127	-0.156951
31.2316		19.3723				0.061	-0.094089		0.112	-0.173394
5.44202		21.2043				0.163	-0.079085		0.127	-0.167355
9.09795		97.235				0.127	-0.094431		0.48	-0.202674
34.5085		42.6748				0.368	-0.098717		0.335	-0.127535
11.2626		19.289				0.137	-0.10868		0.107	-0.180726
31.1452		40.8464				0.303	-0.114135		0.208	-0.196613
10.846		23.037				0.266	-0.127725		0.133	-0.173543
26.1032		45.4261				0.294	-0.113212		0.225	-0.202099
33.7981		36.1251				0.141	-0.112112		0.268	-0.134969
31.7392		16.6245				0.347	-0.078768		0.134	-0.124435
38.2781		37.7002				0.285	-0.127198		0.219	-0.17237
6.46501		17.3574				0.427	-0.085383		0.134	-0.129887
32.4743		44.3727				0.39	-0.088657		0.276	-0.160945
27.255		36.1201				0.17	-0.080105		0.227	-0.15934
37.0288		20.3187				0.37	-0.0926		0.126	-0.161631
6.55211		41.3438				0.417	-0.086368		0.221	-0.187298
25.3673		19.7561				0.169	-0.080897		0.14	-0.141463
45.7026		39.7619				0.379	-0.082849		0.197	-0.20208
11.221		21.0885				0.103	-0.104486		0.158	-0.133766
35.3033		39.6732				0.145	-0.085608		0.302	-0.131535
38.698		17.5531				0.234	-0.101672		0.116	-0.151747
12.1788		37.9436				0.379	-0.086688		0.252	-0.150771
22.7049		37.4971				0.233	-0.115482		0.203	-0.184938
11.2058		41.9579				0.355	-0.092705		0.297	-0.141433
13.3009		41.9808				0.118	-0.101731		0.288	-0.145923
35.8285		39.531				0.29	-0.097839		0.248	-0.159601
48.1995		36.9991				0.141	-0.100239		0.214	-0.173103
35.0575		42.8615				0.226	-0.076954		0.22	-0.195041
84.9002		8.3681				0.351	-0.07926		0.065	-0.129431
12.9482		33.6961				0.169	-0.071964		0.218	-0.154781
36.1771		16.6202				0.379	-0.086234		0.123	-0.135512
7.74539		20.6543				0.383	-0.082393		0.152	-0.136204
9.71845		6.2775				0.332	-0.084419		0.063	-0.100443
33.1489		20.9311				0.066	-0.083835		0.136	-0.154264
11.2792		36.4379				0.135	-0.080577		0.189	-0.193031
13.3768		42.8155				0.155	-0.076154		0.215	-0.199368
31.041		44.981				0.147	-0.085697		0.333	-0.135226
12.7888		43.8244				0.153	-0.075658		0.217	-0.202181
45.3954		39.3738				0.419	-0.093214		0.233	-0.169192
33.0606		39.1219				0.162	-0.077819		0.22	-0.178053
13.9398		45.2309				0.158	-0.080659		0.289	-0.156677
47.7486		17.515				0.464	-0.085754		0.132	-0.133066
13.4879		42.5878				0.357	-0.127695		0.292	-0.14602
11.8698		19.7499				0.328	-0.084909		0.159	-0.124523
31.2974		20.4428				0.248	-0.102107		0.142	-0.144297
23.9179		29.2257				0.399	-0.221897		0.234	-0.1251
35.4356		38.8211				0.501	-0.087577		0.283	-0.137342
12.6317		18.9533				0.226	-0.118096		0.143	-0.13288
27.0431		38.1615				0.291	-0.112408		0.21	-0.181959
13.9584		11.3138				0.239	-0.12532		0.094	-0.120839
33.0635		17.8572				0.272	-0.109568		0.12	-0.149194
17.5174		33.3401				0.079	-0.093114		0.236	-0.141483
12.0846		19.5999				0.319	-0.087824		0.118	-0.166524
12.6658		17.9233				0.35	-0.07913		0.116	-0.154922
31.0049		35.723				0.402	-0.081251		0.279	-0.128221
9.95211		20.7845				0.262	-0.101032		0.163	-0.127814
32.2333		42.1688				0.123	-0.104816		0.225	-0.187637
12.4196		19.9045				0.191	-0.076314		0.126	-0.158358
29.7028		25.9674				0.193	-0.106828		0.15	-0.173429
11.7501		13.6123				0.103	-0.106507		0.116	-0.117761
29.1665		19.9294				0.396	-0.0864		0.106	-0.188478
6.51475		40.9737				0.351	-0.102984		0.292	-0.140491
13.9328		19.9582				0.254	-0.083985		0.147	-0.13611
34.4058		36.7144				0.341	-0.101885		0.234	-0.157111
30.3736		27.81				0.304	-0.105326		0.148	-0.18824
6.34014		33.309				0.279	-0.118046		0.213	-0.156611
24.9227		43.2782				0.375	-0.089327		0.207	-0.209299
46.4713		41.1963				0.172	-0.076103		0.272	-0.151642
33.7774		39.8002				0.285	-0.120626		0.291	-0.136942
31.4377		46.4386				0.289	-0.126566		0.256	-0.181598
32.9393		18.442				0.392	-0.085663		0.114	-0.162199
28.8001		12.9861				0.406	-0.087312		0.118	-0.110459
33.1126		49.9914				0.493	-0.114981		0.266	-0.188124
32.5645		21.438				0.378	-0.089644		0.168	-0.127906
13.951		41.0863				0.057	-0.084161		0.229	-0.179624
28.5133		41.5147				0.283	-0.128912		0.271	-0.15337
44.4925		35.8501				0.397	-0.085638		0.224	-0.160271
35.3043		23.8719				0.282	-0.115541		0.14	-0.170869
170.534		39.9242				0.264	-0.082572		0.315	-0.126897
32.2159		27.0437				0.25	-0.129038		0.198	-0.136842
12.612		42.4717				0.137	-0.087774		0.252	-0.168737
12.8595		39.1127				0.307	-0.120639		0.291	-0.134581
33.8059		41.5465				0.307	-0.077308		0.247	-0.168397
7.14632		41.7919				0.217	-0.110637		0.306	-0.13673
27.1569		20.3524				0.175	-0.078233		0.122	-0.167236
31.9029		36.6185				0.311	-0.107835		0.226	-0.16224
10.6273		36.7294				0.235	-0.141308		0.264	-0.139315
32.7612		42.109				0.163	-0.077267		0.211	-0.199797
12.0583		12.2456				0.319	-0.085934		0.109	-0.11278
11.6629		39.2775				0.447	-0.118542		0.247	-0.159215
13.6432		18.7405				0.399	-0.122859		0.136	-0.138166
50.0913		23.4463				0.194	-0.07275		0.13	-0.180736
33.812		43.1344				0.296	-0.085629		0.305	-0.141589
31.6002		17.6108				0.192	-0.074687		0.14	-0.126153
25.3373		41.0366				0.295	-0.110419		0.201	-0.20441
36.7149		17.4363				0.294	-0.117336		0.104	-0.168144
5.6587		22.6965				0.305	-0.108482		0.136	-0.167261
16.2355		39.4861				0.156	-0.081023		0.273	-0.144826
34.8794		40.4645				0.208	-0.117387		0.205	-0.197616
36.3019		39.8421				0.312	-0.112641		0.282	-0.141457
30.1781		39.1031				0.14	-0.078271		0.212	-0.184688
33.5696		42.1047				0.114	-0.072948		0.224	-0.18819
31.3267		44.2791				0.485	-0.100977		0.322	-0.137655
51.1888		36.6683				0.262	-0.12765		0.238	-0.154268
34.3766		39.6197				0.066	-0.080623		0.213	-0.186234
12.9321		20.5405				0.101	-0.110536		0.166	-0.12404
14.7691		35.614				0.147	-0.095177		0.201	-0.177414
11.3763		40.4721				0.169	-0.07353		0.223	-0.181714
33.1598		39.8547				0.13	-0.097007		0.238	-0.167675
11.9001		39.002				0.289	-0.124522		0.282	-0.138476
19.8918		44.337				0.442	-0.087705		0.328	-0.135322
30.4439		49.7222				0.154	-0.075431		0.402	-0.123804
34.5241		47.2919				0.356	-0.082694		0.273	-0.173412
35.2581		36.7556				0.281	-0.111838		0.21	-0.175254
33.262		42.3146				0.331	-0.098335		0.211	-0.200782
33.5081		37.1561				0.262	-0.121687		0.248	-0.15002
37.2249		41.0385				0.28	-0.120236		0.191	-0.215123
11.0844		42.5107				0.273	-0.085687		0.262	-0.162442
33.6989		36.1287				0.37	-0.091001		0.261	-0.138594
35.6339		22.785				0.32	-0.085502		0.17	-0.134286
32.7354		42.2291				0.331	-0.083213		0.238	-0.177626
32.0882		23.2366				0.399	-0.087606		0.156	-0.149261
6.69954		10.3233				0.477	-0.08899		0.077	-0.134715
31.8275		18.2631				0.112	-0.11578		0.096	-0.190762
34.0507		39.7833				0.381	-0.09175		0.297	-0.134119
12.2978		39.074				0.13	-0.076195		0.262	-0.149323
62.6999		7.69169				0.308	-0.079185		0.058	-0.133393
11.4877		43.6295				0.37	-0.088705		0.241	-0.18124
10.9403		38.318				0.537	-0.08393		0.271	-0.141559
11.1164		21.2535				0.154	-0.078834		0.163	-0.130676
32.2972		42.1426				0.152	-0.075516		0.299	-0.141106
50.7075		6.81777				0.328	-0.086205		0.07	-0.098073
24.2403		16.889				0.136	-0.074861		0.115	-0.147275
31.0212		19.5916				0.3	-0.114317		0.138	-0.1423
33.3955		18.6269				0.407	-0.084697		0.127	-0.147041
11.544		28.0838				0.176	-0.077713		0.167	-0.168438
11.3871		22.0365				0.634	-0.201628		0.158	-0.139761
25.9666		41.0525				0.269	-0.078728		0.271	-0.151672
17.2426		31.8874				0.294	-0.113094		0.239	-0.133626
34.4345		22.5497				0.371	-0.085957		0.174	-0.129883
43.4343		45.3252				0.339	-0.109992		0.227	-0.199882
9.05263		19.2273				0.173	-0.074211		0.104	-0.185352
38.7963		19.7353				0.305	-0.112985		0.145	-0.136439
38.3697		43.9307				0.175	-0.076057		0.309	-0.142333
14.6754		48.0503				0.152	-0.074229		0.221	-0.217639
45.5555		24.2862				0.117	-0.086566		0.132	-0.184358
11.1808		38.8695				0.17	-0.078243		0.266	-0.146315
16.819		20.0399				0.539	-0.084704		0.14	-0.143478
36.3737		137.345				0.354	-0.085044		0.429	-0.32026
32.7453		44.2861				0.347	-0.102313		0.33	-0.13434
13.7572		36.0437				0.141	-0.074598		0.214	-0.168656
13.8678		24.056				0.202	-0.11139		0.182	-0.132433
5.68093		18.7579				0.414	-0.085913		0.134	-0.140364
31.1202		42.8164				0.216	-0.074133		0.214	-0.200302
18.5982		48.4616				0.336	-0.084263		0.23	-0.210923
11.7079		43.327				0.273	-0.123139		0.223	-0.194521
36.4229		17.8427				0.373	-0.083277		0.137	-0.130613
47.6141		26.5613				0.25	-0.123758		0.194	-0.137153
36.664		68.6605				0.132	-0.077547		0.33	-0.20821
32.2868		43.4528				0.395	-0.238193		0.259	-0.167954
11.2151		11.3015				0.436	-0.083513		0.096	-0.118217
12.4541		18.8508				0.309	-0.084347		0.101	-0.18713
11.3594		17.038				0.257	-0.136419		0.124	-0.13778
32.3587		43.4402				0.155	-0.083792		0.266	-0.163493
13.3183		14.3228				0.34	-0.095323		0.118	-0.121789
31.6152		40.0494				0.123	-0.093469		0.307	-0.130617
13.034		22.1926				0.559	-0.0895		0.128	-0.17376
24.0698		21.6427				0.103	-0.112619		0.118	-0.183833
9.42432		42.1159				0.433	-0.083695		0.246	-0.171406
45.5341		47.3201				0.142	-0.074218		0.253	-0.187236
34.4028		40.4617				0.128	-0.107066		0.212	-0.19109
10.8502		32.6545				0.121	-0.108661		0.22	-0.148646
10.7524		21.6219				0.093	-0.071187		0.131	-0.165429
35.3372		19.6753				0.136	-0.076997		0.15	-0.131482
34.1382		20.3525				0.276	-0.094619		0.132	-0.154534
10.2228		19.398				0.348	-0.084304		0.102	-0.19064
48.2526		18.5395				0.371	-0.087014		0.101	-0.184054
33.7932		44.3582				0.09	-0.088541		0.243	-0.182755
33.9147		15.215				0.327	-0.103818		0.112	-0.136305
26.5526		44.6563				0.27	-0.116731		0.23	-0.194371
47.7955		19.6856				0.106	-0.094634		0.15	-0.131559
32.7874		24.2814				0.362	-0.094099		0.131	-0.185721
12.856		17.3071				0.066	-0.090093		0.158	-0.109865
34.1282		27.0432				0.153	-0.093279		0.225	-0.120417
17.0029		41.6155				0.083	-0.079996		0.332	-0.125497
12.6658		37.563				0.359	-0.084803		0.222	-0.169424
14.1267		19.7164				0.487	-0.099208		0.121	-0.163361
30.8481		37.6356				0.123	-0.120342		0.281	-0.134109
31.4291		38.8788				0.142	-0.081398		0.213	-0.182747
22.8031		37.628				0.352	-0.088344		0.211	-0.178553
31.3018		25.5079				0.375	-0.089411		0.123	-0.20773
25.58		39.3007				0.126	-0.076986		0.182	-0.216225
36.1032		84.1121				0.16	-0.113432		0.472	-0.178307
38.0924		19.7822				0.181	-0.104423		0.152	-0.130485
32.8237		19.5105				0.45	-0.10286		0.122	-0.16033
10.4599		42.2014				0.203	-0.111431		0.217	-0.194698
10.7332		21.0571				0.101	-0.074377		0.156	-0.135304
37.3003		34.4493				0.116	-0.103355		0.247	-0.139678
12.2037		40.0888				0.123	-0.080001		0.223	-0.179997
12.1594		40.6988				0.376	-0.086866		0.211	-0.193123
11.9038		22.2735				0.376	-0.085224		0.134	-0.166582
11.4339		42.2848				0.065	-0.109271		0.228	-0.185682
10.902		15.2952				0.105	-0.098826		0.12	-0.127872
12.1158		13.7904				0.418	-0.082648		0.094	-0.147225
63.632		24.2344				0.147	-0.07735		0.124	-0.19583
12.2981		36.9073				0.122	-0.092501		0.27	-0.136878
7.61434		106.071				0.4	-0.085211		0.762	-0.139264
31.1649		45.3608				0.371	-0.091952		0.246	-0.184591
9.2528		27.9543				0.158	-0.100348		0.209	-0.133994
12.4228		19.258				0.282	-0.121785		0.14	-0.137876
26.8208		41.5972				0.156	-0.077635		0.224	-0.185904
26.6724		23.7987				0.249	-0.126478		0.156	-0.152856
34.5189		23.8526				0.147	-0.078738		0.181	-0.132048
32.7516		7.02642				0.2	-0.072596		0.054	-0.13101
30.2055		37.1232				0.313	-0.101216		0.197	-0.1887
34.6824		18.8599				0.423	-0.118106		0.143	-0.13222
30.8286		15.0315				0.291	-0.118793		0.112	-0.134637
29.443		38.6455				0.438	-0.085152		0.186	-0.208022
35.6029		18.1879				0.316	-0.103976		0.138	-0.13215
26.5153		18.412				0.13	-0.116024		0.104	-0.177505
34.6235		39.7208				0.13	-0.099844		0.266	-0.149501
30.9071		17.0595				0.236	-0.080141		0.129	-0.13261
31.9089		28.8352				0.152	-0.085373		0.186	-0.155284
33.6089		40.4775				0.462	-0.115013		0.286	-0.141698
6.81275		21.3333				0.516	-0.092814		0.139	-0.153836
49.2896		19.657				0.437	-0.081524		0.138	-0.142774
13.2365		21.8948				0.555	-0.08232		0.13	-0.168788
10.0965		18.7929				0.294	-0.104558		0.126	-0.149543
32.6622		44.959				0.36	-0.086014		0.219	-0.205505
34.0993		17.7013				0.431	-0.084057		0.141	-0.125875
11.8914		39.6297				0.288	-0.080041		0.204	-0.194487
37.8148		15.482				0.408	-0.088482		0.102	-0.152267
32.1732		21.4194				0.163	-0.074811		0.147	-0.146036
11.9117		43.2259				0.379	-0.085137		0.332	-0.13034
34.6828		6.15203				0.135	-0.089552		0.063	-0.098448
13.735		32.6312				0.184	-0.07268		0.24	-0.136159
12.0873		16.2805				0.303	-0.111727		0.131	-0.124652
11.9371		17.8817				0.159	-0.075137		0.159	-0.112776
35.5967		44.3354				0.125	-0.082173		0.291	-0.152534
29.6147		13.0875				0.263	-0.130097		0.097	-0.13542
10.8773		40.8114				0.244	-0.146591		0.281	-0.145394
34.7779		20.2285				0.135	-0.082093		0.147	-0.13795
23.0809		44.3908				0.356	-0.088221		0.254	-0.174952
32.5798		40.528				0.085	-0.090783		0.318	-0.127597
12.9927		36.0391				0.136	-0.09434		0.218	-0.16554
49.7668		11.3345				0.304	-0.10697		0.077	-0.147854
34.8596		18.0872				0.383	-0.089347		0.133	-0.136374
33.76		40.9857				0.325	-0.087629		0.252	-0.16284
34.1191		55.9034				0.43	-0.111917		0.305	-0.183452
30.9408		39.9627				0.422	-0.088251		0.203	-0.19711
81.3372		40.0755				0.315	-0.119091		0.279	-0.143809
14.3873		6.75586				0.163	-0.076936		0.053	-0.12834
11.6303		25.373				0.233	-0.108887		0.16	-0.158898
22.155		39.3405				0.398	-0.083571		0.251	-0.156937
39.555		35.8741				0.569	-0.084284		0.235	-0.152856
33.2007		41.1748				0.16	-0.07948		0.289	-0.142642
35.7129		36.5167				0.262	-0.125314		0.256	-0.142814
13.2311		12.131				0.367	-0.087153		0.099	-0.123025
13.0222		19.8873				0.406	-0.082247		0.161	-0.123835
33.6946		14.4421				0.39	-0.079326		0.095	-0.152545
29.4861		21.7909				0.145	-0.094467		0.157	-0.139116
32.9101		20.7159				0.21	-0.078225		0.138	-0.150475
26.9		26.3487				0.569	-0.08451		0.207	-0.127519
13.1467		14.9692				0.358	-0.096492		0.133	-0.11292
37.252		17.5458				0.176	-0.083966		0.119	-0.147834
35.5776		41.1645				0.299	-0.119949		0.192	-0.214644
12.0175		38.7767				0.345	-0.102143		0.258	-0.15049
8.52916		18.3387				0.169	-0.084782		0.128	-0.143664
28.9747		41.2014				0.197	-0.105983		0.209	-0.197371
30.3744		18.492				0.502	-0.087536		0.144	-0.128758
10.2456		30.3137				0.153	-0.07718		0.165	-0.184019
32.2951		43.2153				0.136	-0.100684		0.235	-0.184106
36.7099		17.9491				0.403	-0.083085		0.13	-0.138438
11.4824		13.0389				0.385	-0.091521		0.1	-0.13088
34.1939		40.5994				0.239	-0.076645		0.233	-0.174454
28.8807		16.2738				0.272	-0.078167		0.104	-0.156942
28.7456		19.947				0.264	-0.13348		0.141	-0.141803
20.8039		20.8204				0.305	-0.108167		0.176	-0.118569
11.3553		21.4339				0.193	-0.076953		0.12	-0.179014
34.1335		46.8892				0.296	-0.114325		0.246	-0.190807
26.2486		50.7244				0.59	-0.08611		0.41	-0.123831
38.125		8.03918				0.129	-0.103897		0.069	-0.117238
12.1481		22.6564				0.361	-0.095177		0.162	-0.140125
27.8138		42.5606				0.135	-0.075093		0.211	-0.201943
30.2816		32.3986				0.262	-0.103463		0.256	-0.126756
29.6795		40.253				0.323	-0.106887		0.227	-0.177545
13.3604		36.3775				0.151	-0.090381		0.185	-0.196891
32.3603		18.8935				0.192	-0.073391		0.129	-0.146838
12.7179		40.3605				0.318	-0.09799		0.259	-0.156017
11.0649		14.0234				0.182	-0.077725		0.126	-0.111665
7.15903		37.8235				0.167	-0.088801		0.21	-0.180343
7.96808		35.4558				0.072	-0.170159		0.256	-0.138702
11.7121		41.966				0.548	-0.083807		0.232	-0.181088
31.4797		18.7471				0.38	-0.096013		0.142	-0.132355
48.5366		74.1941				0.283	-0.092595		0.282	-0.263276
34.0815		21.232				0.593	-0.086631		0.12	-0.177352
14.9014		16.3764				0.122	-0.098913		0.092	-0.178539
30.9204		19.9759				0.38	-0.086062		0.149	-0.13439
135.697		40.1597				0.364	-0.086001		0.199	-0.202058
17.5701		39.6778				0.191	-0.080286		0.285	-0.139389
16.0194		39.9972				0.309	-0.14143		0.207	-0.193465
34.8563		36.5745				0.472	-0.093718		0.241	-0.15196
33.5764		42.6859				0.128	-0.101317		0.212	-0.20158
13.1245		21.4687				0.349	-0.087908		0.124	-0.173532
28.2724		40.0485				0.072	-0.073925		0.286	-0.140194
31.4735		39.0815				0.132	-0.088881		0.224	-0.174694
25.9867		19.0387				0.354	-0.088639		0.137	-0.139302
34.7827		8.05832				0.281	-0.108471		0.062	-0.130749
33.2354		20.7426				0.242	-0.0817		0.132	-0.157527
36.6734		39.1968				0.233	-0.135246		0.291	-0.134863
14.9031		40.0394				0.11	-0.106024		0.281	-0.142665
15.3162		48.6535				0.268	-0.132163		0.286	-0.170273
44.8472		18.6703				0.273	-0.116306		0.103	-0.181714
33.0123		38.9297				0.124	-0.100881		0.306	-0.127374
36.2603		39.2378				0.193	-0.104319		0.289	-0.135943
31.4559		18.5797				0.3	-0.1039		0.133	-0.140032
34.3309		13.5366				0.324	-0.087825		0.109	-0.124616
36.3198		24.3451				0.189	-0.076509		0.131	-0.186208
12.4795		15.516				0.09	-0.138101		0.121	-0.128656
31.9505		19.2897				0.236	-0.089452		0.14	-0.138099
33.0525		42.1695				0.283	-0.123876		0.207	-0.203928
52.3631		44.164				0.31	-0.084147		0.33	-0.13398
33.23		18.4289				0.304	-0.109994		0.111	-0.166448
80.9498		45.6594				0.268	-0.121407		0.334	-0.136854
25.9073		23.1643				0.43	-0.089118		0.125	-0.185735
35.2005		17.6443				0.373	-0.085238		0.105	-0.168523
32.009		17.4419				0.054	-0.10093		0.127	-0.137704
46.5861		37.5165				0.278	-0.104633		0.277	-0.135604
35.4905		17.351				0.311	-0.11118		0.12	-0.145004
29.9018		21.2806				0.563	-0.089876		0.158	-0.135002
28.073		49.6339				0.214	-0.075829		0.221	-0.224808
12.289		10.131				0.074	-0.086509		0.092	-0.110653
12.2279		42.6286				0.141	-0.092037		0.306	-0.139476
24.6712		21.2311				0.262	-0.12016		0.138	-0.154196
13.365		41.3761				0.489	-0.099429		0.307	-0.134938
33.2635		38.3977				0.145	-0.084165		0.191	-0.201287
11.4957		34.0478				0.365	-0.082385		0.275	-0.123992
12.8366		45.255				0.401	-0.090019		0.353	-0.128342
31.6902		41.999				0.156	-0.077755		0.278	-0.151255
30.0707		41.7626				0.153	-0.084205		0.3	-0.139372
52.406		19.194				0.385	-0.090781		0.141	-0.136483
32.1894		40.2708				0.355	-0.082116		0.271	-0.148784
11.6668		42.0303				0.094	-0.121664		0.263	-0.159997
33.1114		34.4521				0.124	-0.084647		0.16	-0.215609
11.7367		35.6685				0.404	-0.081949		0.202	-0.176822
8.61642		39.0502				0.129	-0.092876		0.301	-0.129901
30.031		38.158				0.346	-0.088809		0.258	-0.148095
32.9449		19.5669				0.272	-0.126139		0.129	-0.152058
28.3903		42.7057				0.11	-0.09957		0.234	-0.182707
46.0262		10.8517				0.367	-0.082685		0.088	-0.123881
33.2816		19.3705				0.455	-0.083833		0.171	-0.113575
33.2606		37.9158				0.16	-0.081718		0.283	-0.134154
62.3669		19.5544				0.359	-0.086583		0.141	-0.139028
35.621		18.6578				0.238	-0.084173		0.132	-0.141717
32.0443		40.9857				0.395	-0.095921		0.285	-0.143972
32.1875		39.0124				0.393	-0.087157		0.225	-0.173597
33.1968		39.7654				0.178	-0.089467		0.293	-0.135892
60.9486		22.5343				0.451	-0.086843		0.121	-0.186638
33.666		21.0441				0.168	-0.075105		0.13	-0.162221
10.364		15.0663				0.162	-0.077277		0.134	-0.112812
37.487		18.9858				0.211	-0.12942		0.113	-0.168405
35.1401		15.1033				0.18	-0.072597		0.121	-0.125227
44.5846		29.1384				0.199	-0.078993		0.167	-0.174762
9.8938		21.6244				0.107	-0.10057		0.115	-0.188477
27.5301		39.6355				0.365	-0.13041		0.274	-0.144825
70.1407		40.6009				0.084	-0.082555		0.249	-0.163258
9.0077		40.7996				0.368	-0.094866		0.252	-0.162091
8.53148		27.8142				0.198	-0.078835		0.206	-0.135262
32.7883		40.526				0.181	-0.075635		0.261	-0.155453
13.0664		34.1211				0.169	-0.07687		0.231	-0.147926
34.0776		19.6969				0.178	-0.073616		0.145	-0.136186
13.45		20.489				0.313	-0.085912		0.117	-0.175529
13.5038		41.3573				0.289	-0.111328		0.217	-0.190821
11.9668		37.5246				0.249	-0.120894		0.263	-0.142867
13.2287		18.9351				0.393	-0.081056		0.131	-0.144915
6.53153		19.18				0.123	-0.103984		0.141	-0.136338
33.3584		45.4776				0.129	-0.103326		0.259	-0.175783
30.6121		18.3274				0.147	-0.07755		0.101	-0.181934
9.91255		19.8013				0.154	-0.075887		0.131	-0.151515
31.5623		19.058				0.129	-0.077004		0.135	-0.141544
32.1388		42.351				0.182	-0.074555		0.297	-0.142759
17.8665		51.0299				0.165	-0.082609		0.376	-0.13585
9.38073		28.9986				0.175	-0.077226		0.209	-0.138998
14.2526		38.6217				0.369	-0.083731		0.209	-0.185032
22.9381		19.688				0.306	-0.115183		0.145	-0.136119
11.5964		41.7108				0.394	-0.086287		0.29	-0.143995
12.4854		35.4648				0.12	-0.089358		0.237	-0.149849
27.4131		17.8856				0.382	-0.088136		0.102	-0.175829
34.2567		10.7499				0.126	-0.097234		0.067	-0.161167
26.8848		40.0455				0.342	-0.090952		0.21	-0.190909
42.9083		14.1911				0.105	-0.083894		0.098	-0.145264
33.6584		37.4047				0.439	-0.083221		0.208	-0.180064
12.6927		18.9522				0.163	-0.084594		0.141	-0.134735
12.753		9.43928				0.294	-0.10696		0.074	-0.128224
26.9248		23.9248				0.262	-0.122787		0.12	-0.199773
26.0478		31.4671				0.51	-0.101854		0.231	-0.136421
31.8999		19.323				0.315	-0.108765		0.124	-0.156233
24.5736		16.6569				0.262	-0.119757		0.096	-0.174019
30.6668		41.4049				0.442	-0.10929		0.21	-0.197401
34.2355		39.0884				0.171	-0.073908		0.271	-0.144418
12.3776		17.0069				0.411	-0.089889		0.121	-0.140965
7.62058		35.1732				0.408	-0.089683		0.25	-0.140877
23.1721		41.4055				0.068	-0.078795		0.309	-0.13416
33.6398		19.5472				0.14	-0.091933		0.124	-0.158026
27.8786		95.8133				0.295	-0.086205		0.421	-0.227701
30.4425		21.7045				0.323	-0.111447		0.125	-0.174038
31.5786		22.2453				0.261	-0.134284		0.157	-0.141999
10.7327		28.3744				0.209	-0.072183		0.145	-0.196017
9.6149		19.2				0.257	-0.117982		0.112	-0.171888
9.81223		43.095				0.382	-0.084671		0.297	-0.145273
12.7784		25.6468				0.415	-0.116762		0.172	-0.149405
12.9785		38.3078				0.114	-0.093639		0.264	-0.145299
13.194		40.1391				0.165	-0.082099		0.231	-0.173975
50.1222		42.4745				0.482	-0.085597		0.252	-0.168746
25.9843		36.8462				0.357	-0.08289		0.261	-0.141358
14.0765		20.1063				0.609	-0.086166		0.121	-0.166588
12.2971		69.9251				0.397	-0.08462		0.289	-0.242124
11.5217		30.507				0.419	-0.086515		0.161	-0.189798
202.614		39.4192				0.364	-0.099155		0.269	-0.14673
23.4859		23.3463				0.301	-0.116164		0.153	-0.152923
30.7534		19.6085				0.257	-0.112237		0.14	-0.140403
7.92834		40.7366				0.366	-0.125556		0.214	-0.190583
50.7223		40.5713				0.122	-0.10675		0.198	-0.205162
32.0583		39.9303				0.282	-0.137825		0.203	-0.196939
35.4201		39.4828				0.27	-0.110484		0.261	-0.151464
12.1342		40.6764				0.431	-0.089699		0.218	-0.186814
6.72016		35.7071				0.08	-0.087556		0.28	-0.127693
15.7781		24.6444				0.432	-0.113757		0.205	-0.120463
12.4229		19.6085				0.098	-0.073709		0.14	-0.140403
11.375		41.6579				0.341	-0.091706		0.253	-0.164854
8.61477		43.0444				0.4	-0.081582		0.201	-0.214406
11.533		19.011				0.536	-0.092069		0.127	-0.150076
32.7017		19.7569				0.101	-0.110122		0.148	-0.133786
32.9893		21.7873				0.333	-0.081149		0.116	-0.188226
34.2585		36.0587				0.084	-0.094377		0.196	-0.184225
33.4865		49.8896				0.265	-0.121903		0.277	-0.180281
33.5835		20.4963				0.461	-0.107126		0.151	-0.13602
31.7517		36.999				0.174	-0.075872		0.247	-0.149985
35.3019		17.0072				0.132	-0.096591		0.079	-0.215911
34.9456		15.3978				0.352	-0.083029		0.099	-0.15604
23.3593		41.0359				0.276	-0.11349		0.314	-0.130847
30.4064		18.9715				0.153	-0.080354		0.139	-0.136795
12.8056		41.9159				0.506	-0.096732		0.207	-0.202723
46.1086		9.84681				0.329	-0.106993		0.087	-0.113743
15.7668		42.6518				0.09	-0.075701		0.239	-0.178667
9.10239		18.6435				0.291	-0.119725		0.106	-0.176331
34.3293		39.6759				0.396	-0.089216		0.22	-0.180567
13.08		19.4905				0.345	-0.111387		0.134	-0.145826
12.8538		41.6396				0.265	-0.123121		0.293	-0.142281
35.9687		35.2242				0.363	-0.098346		0.175	-0.201547
12.3447		20.6753				0.315	-0.095002		0.123	-0.168483
12.4865		38.4771				0.278	-0.113313		0.268	-0.143758
47.2148		23.0897				0.402	-0.116532		0.189	-0.122431
14.782		39.9248				0.153	-0.081318		0.234	-0.170832
8.34484		44.1194				0.165	-0.082119		0.228	-0.193715
13.0547		36.7514				0.512	-0.086041		0.284	-0.129583
11.0532		43.1115				0.238	-0.11538		0.23	-0.187645
12.3958		20.552				0.375	-0.087572		0.122	-0.168838
38.2411		19.1865				0.554	-0.08214		0.14	-0.137384
34.5188		43.6989				0.124	-0.076345		0.24	-0.18228
11.1313		40.4894				0.383	-0.083973		0.249	-0.162799
37.3518		16.8012				0.463	-0.109743		0.13	-0.129596
26.2772		15.9053				0.319	-0.100097		0.117	-0.136327
30.6631		42.3801				0.395	-0.085632		0.319	-0.133006
36.792		7.90628				0.13	-0.084541		0.073	-0.108944
37.0103		40.8195				0.313	-0.122049		0.309	-0.132267
9.37295		20.5152				0.563	-0.153231		0.141	-0.145813
11.7049		41.5265				0.281	-0.119967		0.276	-0.150627
34.0006		19.2582				0.255	-0.084272		0.118	-0.163627
14.1405		23.8311				0.288	-0.094963		0.176	-0.135683
33.2238		24.2905				0.114	-0.092601		0.18	-0.135208
12.4562		17.7993				0.125	-0.100803		0.128	-0.139449
7.16481		51.7373				0.375	-0.084451		0.366	-0.141494
34.2424		41.6494				0.262	-0.117424		0.282	-0.147866
47.6868		31.986				0.43	-0.113094		0.229	-0.13989
30.482		18.2184				0.369	-0.083103		0.093	-0.196429
9.12279		21.701				0.092	-0.081266		0.121	-0.179727
6.14891		19.5476				0.165	-0.073027		0.16	-0.122474
12.7408		36.2341				0.177	-0.081072		0.201	-0.180506
29.1853		44.3776				0.293	-0.121927		0.315	-0.141038
135.312		44.6848				0.284	-0.114292		0.233	-0.191981
13.1342		18.1916				0.158	-0.076695		0.123	-0.148299
48.6505		18.8977				0.55	-0.09001		0.104	-0.182157
32.6289		23.5725				0.092	-0.111288		0.179	-0.131962
49.104		42.6193				0.181	-0.073445		0.214	-0.199383
35.3134		35.8826				0.345	-0.083425		0.186	-0.19319
93.6299		41.95				0.349	-0.101087		0.252	-0.166661
25.2649		14.4473				0.471	-0.083557		0.106	-0.136766
33.0417		17.2172				0.296	-0.100022		0.096	-0.179825
13.7926		31.7666				0.143	-0.088787		0.195	-0.163155
30.9684		41.669				0.416	-0.087366		0.212	-0.196781
6.5941		38.4895				0.332	-0.097472		0.285	-0.135222
46.4736		41.8165				0.383	-0.088956		0.264	-0.158581
12.0013		40.6431				0.147	-0.079594		0.29	-0.140316
34.4215		23.3111				0.212	-0.078905		0.141	-0.16566
29.3055		38.2841				0.18	-0.075221		0.226	-0.169611
14.5511		17.3572				0.294	-0.093139		0.128	-0.135973
31.9518		39.1259				0.157	-0.09061		0.201	-0.194888
8.03388		19.4349				0.12	-0.101244		0.146	-0.133455
34.3263		37.5525				0.382	-0.089316		0.196	-0.191842
5.68824		40.0947				0.093	-0.07939		0.237	-0.169389
12.8432		20.7292				0.137	-0.091248		0.105	-0.197843
11.9432		39.9043				0.378	-0.08545		0.223	-0.179162
36.2784		38.2704				0.269	-0.122835		0.194	-0.197517
14.8399		24.7355				0.151	-0.089561		0.176	-0.140827
34.5321		35.1286				0.428	-0.08758		0.178	-0.197632
33.9261		19.1161				0.286	-0.117441		0.127	-0.150898
33.2343		80.4733				0.117	-0.106582		0.345	-0.233396
15.7605		41.596				0.222	-0.094148		0.323	-0.128931
27.2823		20.3032				0.419	-0.092731		0.133	-0.153004
36.2003		40.3517				0.142	-0.073391		0.282	-0.143269
36.4072		20.91				0.267	-0.12073		0.158	-0.132629
34.5267		46.0014				0.42	-0.120342		0.257	-0.179187
13.5699		37.7407				0.173	-0.074794		0.265	-0.142602
34.2133		41.855				0.141	-0.08228		0.211	-0.198605
35.9657		19.4292				0.148	-0.074803		0.112	-0.173879
13.6226		41.7949				0.13	-0.104607		0.216	-0.193719
31.348		19.1521				0.156	-0.077975		0.139	-0.138131
10.7099		20.5598				0.297	-0.112006		0.153	-0.134671
12.3622		17.7529				0.063	-0.079205		0.109	-0.163327
23.7474		36.2275				0.156	-0.086626		0.18	-0.201528
32.805		39.9922				0.138	-0.110429		0.243	-0.16478
26.8558		19.0575				0.407	-0.083605		0.143	-0.133607
32.8606		17.6441				0.358	-0.092258		0.131	-0.135048
11.9526		35.8118				0.352	-0.089255		0.265	-0.135323
28.3235		20.8951				0.182	-0.073515		0.118	-0.177496
14.0844		45.8544				0.29	-0.121726		0.328	-0.139938
17.3402		16.4076				0.361	-0.098737		0.104	-0.158249
27.7678		35.3069				0.162	-0.085298		0.218	-0.162174
12.1109		40.8401				0.454	-0.103076		0.296	-0.138123
32.6305		34.6365				0.183	-0.109958		0.221	-0.156941
31.5055		20.7709				0.135	-0.10081		0.151	-0.137879
27.9761		106.945				0.371	-0.088789		0.83	-0.128909
5.48411		29.7327				0.117	-0.109001		0.196	-0.151958
10.8254		8.55423				0.237	-0.093841		0.073	-0.117827
11.7535		21.2273				0.381	-0.088731		0.119	-0.178801
12.5472		23.3409				0.337	-0.096511		0.193	-0.121186
11.5257		41.3393				0.32	-0.108031		0.243	-0.17033
39.0061		38.7122				0.394	-0.085111		0.254	-0.152605
12.5567		12.6533				0.198	-0.071304		0.089	-0.142737
12.6973		38.711				0.337	-0.100865		0.256	-0.151402
39.738		37.8824				0.152	-0.094679		0.25	-0.151732
45.5359		19.3491				0.375	-0.088563		0.142	-0.136599
27.8003		85.9814				0.267	-0.084567		0.578	-0.148835
25.2741		17.8382				0.585	-0.089199		0.133	-0.134505
88.4839		19.3234				0.546	-0.084582		0.122	-0.1588
43.8254		42.1154				0.348	-0.090058		0.293	-0.143894
26.6395		35.6864				0.298	-0.113421		0.219	-0.163178
32.6612		6.8952				0.465	-0.081978		0.056	-0.12402
29.9014		10.516				0.105	-0.119235		0.085	-0.124305
29.754		18.1044				0.164	-0.079973		0.144	-0.126072
7.30855		37.2905				0.551	-0.0921		0.24	-0.155581
27.9659		29.0681				0.297	-0.118715		0.202	-0.144125
27.6456		8.5406				0.376	-0.089941		0.078	-0.110114
32.6127		41.2908				0.332	-0.099852		0.23	-0.179728
26.4202		12.7336				0.516	-0.087312		0.075	-0.170392
12.8433		39.1156				0.181	-0.083206		0.186	-0.210571
14.5236		23.4669				0.426	-0.097458		0.174	-0.135156
20.5678		40.226				0.412	-0.117355		0.294	-0.136991
10.9208		31.8582				0.162	-0.085669		0.164	-0.19457
34.1642		20.2317				0.387	-0.088706		0.148	-0.137056
36.0967		38.8163				0.17	-0.074875		0.218	-0.178271
21.2813		16.2015				0.062	-0.076556		0.094	-0.172891
34.6921		20.5873				0.216	-0.072314		0.158	-0.130601
31.9671		39.5809				0.315	-0.084852		0.287	-0.138079
32.8849		19.1219				0.157	-0.084729		0.134	-0.143055
33.4485		11.2403				0.608	-0.086019		0.089	-0.12681
13.0404		20.1924				0.324	-0.100884		0.137	-0.14775
34.3291		19.9681				0.172	-0.080551		0.142	-0.140972
36.5269		44.3421				0.119	-0.10312		0.257	-0.172724
33.528		42.0965				0.336	-0.08599		0.254	-0.165931
35.396		19.9239				0.297	-0.115334		0.165	-0.121042
56.6354		39.27				0.411	-0.082024		0.199	-0.197573
33.8345		15.6127				0.295	-0.121824		0.12	-0.130525
4.74811		26.3065				0.165	-0.073201		0.168	-0.156871
36.4309		33.5134				0.393	-0.084105		0.25	-0.134249
33.9467		19.0008				0.088	-0.08862		0.144	-0.132299
32.5305		19.2415				0.342	-0.081142		0.125	-0.154334
21.7434		38.1815				0.152	-0.079938		0.282	-0.135559
32.2072		32.9501				0.341	-0.096885		0.243	-0.135796
11.9757		39.8926				0.444	-0.080027		0.208	-0.192033
36.9873		26.9756				0.548	-0.089498		0.148	-0.182585
23.6794		25.0616				0.494	-0.096868		0.126	-0.199267
23.9581		21.037				0.384	-0.086025		0.159	-0.13261
13.6405		22.062				0.101	-0.126052		0.118	-0.187372
33.485		39.4104				0.18	-0.076737		0.213	-0.185255
33.1561		20.0199				0.414	-0.089112		0.119	-0.16864
12.5455		16.3615				0.118	-0.119635		0.12	-0.136724
27.3612		40.9143				0.128	-0.095088		0.289	-0.141729
52.9395		20.2373				0.158	-0.077202		0.107	-0.189567
48.9701		39.4738				0.124	-0.081476		0.264	-0.149708
14.0635		14.1139				0.163	-0.088269		0.093	-0.152291
25.2966		43.7323				0.188	-0.083968		0.234	-0.187102
14.2856		45.5599				0.248	-0.082533		0.298	-0.153053
32.5271		5.55314				0.192	-0.085064		0.059	-0.094966
34.4457		20.1549				0.289	-0.122068		0.131	-0.154233
33.0354		40.1894				0.255	-0.083249		0.203	-0.198228
12.5887		41.4703				0.353	-0.081333		0.226	-0.183705
24.3666		21.0072				0.108	-0.072374		0.119	-0.176956
35.0947		39.3923				0.162	-0.074443		0.264	-0.149391
10.9074		40.0887				0.462	-0.088783		0.301	-0.133353
8.26481		136.261				0.268	-0.085693		0.299	-0.455884
48.9231		40.1683				0.29	-0.120023		0.23	-0.174856
33.3957		17.8621				0.192	-0.075155		0.093	-0.192589
5.27471		102.34				0.435	-0.082687		0.589	-0.173834
11.1136		39.6257				0.098	-0.091216		0.257	-0.154379
13.942		21.114				0.439	-0.081409		0.154	-0.137403
12.3764		40.7707				0.621	-0.140576		0.212	-0.192553
12.5626		22.1303				0.147	-0.072217		0.153	-0.144969
35.9337		42.6675				0.112	-0.099983		0.282	-0.15148
38.7142		17.064				0.129	-0.097262		0.131	-0.130648
11.5641		22.1745				0.375	-0.090807		0.161	-0.138046
29.3891		21.8283				0.437	-0.090269		0.165	-0.132572
31.3762		10.7062				0.325	-0.113557		0.099	-0.108645
32.4998		18.4564				0.093	-0.132036		0.112	-0.165215
31.829		37.9965				0.371	-0.097436		0.27	-0.140913
33.6138		38.2083				0.302	-0.099498		0.198	-0.193224
23.3422		20.0547				0.163	-0.085184		0.164	-0.122587
33.62		12.885				0.431	-0.088792		0.096	-0.134733
27.3091		39.07				0.346	-0.101042		0.224	-0.17464
27.4921		18.1816				0.206	-0.074403		0.144	-0.126583
34.904		33.8098				0.319	-0.112791		0.209	-0.162002
42.3983		21.1382				0.18	-0.079417		0.155	-0.13666
12.9138		37.7323				0.152	-0.072795		0.266	-0.142036
34.9052		19.3789				0.5	-0.085235		0.111	-0.175046
9.85475		37.5758				0.368	-0.077122		0.24	-0.156773
24.337		24.2947				0.142	-0.074574		0.153	-0.159092
32.7711		4.23684				0.423	-0.086543		0.054	-0.079409
45.0201		22.8881				0.484	-0.0817		0.163	-0.140728
12.0879		41.2022				0.349	-0.100002		0.202	-0.204197
11.4234		20.4278				0.111	-0.122623		0.147	-0.139287
28.224		42.0491				0.323	-0.084363		0.324	-0.129939
10.1299		15.944				0.372	-0.089766		0.121	-0.132188
34.2491		15.9511				0.436	-0.116804		0.096	-0.166668
34.4204		38.7012				0.15	-0.089257		0.298	-0.130024
13.6278		17.9019				0.203	-0.125738		0.132	-0.13597
127.781		43.2285				0.17	-0.071631		0.209	-0.20705
21.1269		38.1048				0.35	-0.097692		0.239	-0.159626
33.2		51.8219				0.291	-0.121153		0.403	-0.128709
31.845		16.8901				0.158	-0.075229		0.121	-0.139951
37.2378		37.9467				0.131	-0.100019		0.284	-0.133787
12.7889		43.8882				0.148	-0.101292		0.267	-0.164545
34.4103		16.2443				0.104	-0.106828		0.091	-0.178991
13.2594		35.7557				0.112	-0.103784		0.249	-0.143787
11.2324		35.3185				0.167	-0.076952		0.237	-0.149234
10.0779		41.0842				0.344	-0.101184		0.237	-0.173547
13.2526		19.3845				0.332	-0.109112		0.112	-0.173517
45.6035		79.2305				0.153	-0.080724		0.522	-0.151874
30.0551		18.6376				0.431	-0.085517		0.132	-0.141568
35.4514		37.128				0.338	-0.112311		0.282	-0.131829
10.4677		35.4524				0.315	-0.091523		0.258	-0.137606
22.4528		42.009				0.301	-0.11916		0.32	-0.131429
35.5178		44.9907				0.465	-0.10675		0.235	-0.191661
15.9648		43.4408				0.577	-0.086762		0.209	-0.208095
28.2622		40.6454				0.255	-0.118572		0.312	-0.13043
33.567		38.1021				0.144	-0.096778		0.276	-0.138229
31.0095		34.2259				0.233	-0.080241		0.263	-0.130327
30.8875		39.6289				0.402	-0.087708		0.295	-0.134495
10.1866		20.7973				0.142	-0.084689		0.151	-0.138063
94.0348		20.2785				0.356	-0.093925		0.157	-0.129465
36.3617		37.9981				0.388	-0.086106		0.278	-0.136858
26.0138		40.4363				0.419	-0.088523		0.206	-0.196531
35.0082		37.4027				0.393	-0.084829		0.265	-0.141318
12.9356		36.1579				0.407	-0.089692		0.259	-0.139779
32.3583		41.9597				0.174	-0.077115		0.273	-0.153874
11.4442		45.4497				0.395	-0.088766		0.251	-0.181272
49.9797		28.2099				0.281	-0.124202		0.217	-0.130227
11.5498		17.011				0.335	-0.098703		0.119	-0.143371
36.1869		21.7646				0.15	-0.082483		0.161	-0.135465
		88.7426							0.382	-0.232441
		38.2044							0.231	-0.165603
		18.4452							0.142	-0.130239
		19.0683							0.148	-0.129163
		23.9063							0.182	-0.131627
		10.2604							0.1	-0.103121
		11.4164							0.089	-0.12879
		40.371							0.328	-0.123236
		147.306							0.566	-0.260345
		41.4267							0.302	-0.137329
		20.2818							0.154	-0.132019
		16.1544							0.106	-0.152845
		35.6638							0.245	-0.145758
		27.9792							0.124	-0.226013
		19.1116							0.146	-0.131239
		48.6318							0.271	-0.17963
		7.01138							0.065	-0.108645
		43.0052							0.247	-0.174313
		41.1266							0.285	-0.144472
		29.9929							0.223	-0.134704
		42.3667							0.327	-0.129715
		24.2168							0.163	-0.14888
		42.4061							0.323	-0.131434
		45.225							0.245	-0.184759
		20.9467							0.161	-0.130413
		40.4542							0.239	-0.169469
		43.4602							0.307	-0.141727
		22.1999							0.14	-0.158897
		21.403							0.179	-0.119841
		22.8762							0.186	-0.123259
		19.1387							0.141	-0.136081
		22.1188							0.137	-0.161808
		25.1397							0.149	-0.169058
		39.081							0.303	-0.129137
		20.8841							0.175	-0.119621
		44.1349							0.232	-0.190439
		34.7483							0.266	-0.130808
		42.9385							0.259	-0.165965
		37.1555							0.261	-0.142552
		43.4171							0.25	-0.173865
		26.7208							0.173	-0.154738
		18.8128							0.123	-0.153371
		40.6833							0.279	-0.145989
		40.2912							0.212	-0.190279
		15.6859							0.121	-0.130035
		19.4923							0.134	-0.145828
		19.0627							0.143	-0.13363
		19.4947							0.105	-0.186103
		38.5572							0.288	-0.13404
		33.4228							0.211	-0.158622
		122.954							0.769	-0.159949
		9.33182							0.092	-0.101976
		18.3383							0.144	-0.127685
		18.6465							0.139	-0.134467
		11.5882							0.103	-0.112976
		39.6126							0.257	-0.154324
		21.8773							0.112	-0.195758
		37.4966							0.3	-0.125147
		24.5702							0.169	-0.145683
		22.0347							0.129	-0.171194
		39.1511							0.284	-0.138026
		18.5804							0.118	-0.157858
		19.4882							0.119	-0.164155
		19.5841							0.138	-0.142282
		20.6437							0.153	-0.135226
		39.978							0.228	-0.175548
		16.0434							0.109	-0.147641
		17.6237							0.128	-0.138066
		43.6508							0.232	-0.188355
		43.8823							0.246	-0.178586
		44.3067							0.316	-0.14037
		43.7114							0.338	-0.129469
		4.84546							0.053	-0.092368
		21.1863							0.14	-0.151677
		19.9033							0.145	-0.137596
		24.0071							0.13	-0.185055
		38.1001							0.27	-0.141281
		44.5555							0.29	-0.153811
		31.5845							0.25	-0.126538
		24.3114							0.183	-0.1331
		39.39							0.276	-0.142884
		36.8289							0.235	-0.156919
		37.6787							0.299	-0.126178
		36.2805							0.246	-0.147683
		15.7152							0.119	-0.132424
		9.3972							0.076	-0.124259
		39.3248							0.275	-0.143178
		27.3911							0.161	-0.170424
		19.7353							0.141	-0.140313
		40.2715							0.287	-0.140495
		18.9152							0.099	-0.191562
		41.048							0.268	-0.153346
		41.5587							0.196	-0.212277
		18.8027							0.132	-0.142836
		37.1138							0.209	-0.177819
		39.7369							0.278	-0.143125
		10.862							0.105	-0.103934
		20.5708							0.142	-0.145229
		36.5331							0.274	-0.133509
		41.3901							0.203	-0.204118
		13.7998							0.107	-0.129456
		23.3005							0.132	-0.176874
		19.6106							0.149	-0.131949
		40.2205							0.291	-0.138369
		62.5794							0.301	-0.208061
		12.6703							0.075	-0.169575
		13.1796							0.117	-0.113069
		19.0919							0.136	-0.140748
		43.1072							0.292	-0.147798
		46.828							0.231	-0.202923
		41.4928							0.24	-0.173087
		40.6674							0.283	-0.143863
		18.7122							0.147	-0.127624
		42.6856							0.213	-0.200606
		38.5275							0.293	-0.131661
		21.5182							0.149	-0.144742
		43.2062							0.219	-0.197499
		45.7668							0.213	-0.2151
		37.9847							0.185	-0.205605
		41.5086							0.262	-0.158624
		37.4248							0.281	-0.133356
		44.3725							0.255	-0.174203
		21.0832							0.128	-0.165095
		39.1054							0.287	-0.136425
		19.343							0.122	-0.158945
		46.0568							0.236	-0.195361
		38.9986							0.217	-0.179947
		16.0216							0.122	-0.131686
		18.4091							0.106	-0.174123
		37.6796							0.27	-0.139725
		39.4259							0.19	-0.207766
		19.0014							0.152	-0.125342
		43.5508							0.207	-0.210629
		16.8858							0.116	-0.145995
		44.2667							0.223	-0.198729
		28.4452							0.17	-0.167594
		38.8809							0.194	-0.200635
		38.7082							0.22	-0.176161
		18.2358							0.131	-0.139582
		40.353							0.18	-0.224442
		40.3451							0.239	-0.169018
		20.6039							0.136	-0.151848
		36.3298							0.197	-0.18466
		17.4881							0.107	-0.163894
		19.7248							0.114	-0.173464
		42.5222							0.282	-0.150959
		14.6383							0.089	-0.165042
		45.8115							0.231	-0.198541
		10.1182							0.075	-0.135518
		19.0791							0.141	-0.135675
		36.7057							0.209	-0.17587
		21.1971							0.141	-0.150675
		36.867							0.196	-0.188341
		71.2548							0.369	-0.193234
		52.8132							0.293	-0.180409
		11.0249							0.06	-0.184599
		42.4686							0.319	-0.133283
		41.9422							0.229	-0.183357
		44.121							0.289	-0.152836
		41.7782							0.234	-0.178753
		20.9152							0.14	-0.149752
		4.82798							0.051	-0.095668
		94.0655							0.491	-0.191679
		42.228							0.227	-0.186233
		21.2075							0.133	-0.159815
		37.4846							0.215	-0.174576
		38.4528							0.224	-0.171885
		42.3756							0.237	-0.178991
		23.7846							0.201	-0.118571
		44.8225							0.276	-0.162578
		40.3197							0.231	-0.174756
		18.7924							0.113	-0.166703
		84.4766							0.459	-0.184141
		19.4794							0.145	-0.134682
		38.4446							0.275	-0.139983
		12.9451							0.091	-0.14278
		19.0535							0.143	-0.133594
		40.6259							0.245	-0.166012
		39.7495							0.198	-0.200997
		9.95568							0.098	-0.102097
		17.8296							0.138	-0.129535
		39.204							0.289	-0.135825
		13.1248							0.112	-0.117622
		17.7381							0.101	-0.176098
		27.4971							0.168	-0.163964
		8.98582							0.07	-0.128997
		18.233							0.103	-0.177506
		18.4481							0.11	-0.168131
		45.4273							0.244	-0.186381
		20.5223							0.119	-0.172872
		9.73039							0.08	-0.122252
		45.1046							0.338	-0.133594
		20.031							0.15	-0.133852
		17.0971							0.093	-0.184368
		16.2809							0.123	-0.132765
		18.9862							0.131	-0.145313
		19.3413							0.113	-0.171602
		39.5515							0.206	-0.192236
		46.0385							0.232	-0.198642
		41.2518							0.201	-0.205476

## Sheet: Figure S6
PT RNA identifier			END RNA identifier
Time (ms)	Mean current (nA)		Time (ms)	Mean current (nA)
0.149	-0.124589		0.241	-0.141462
0.139	-0.134101		0.273	-0.136881
0.105	-0.133221		0.289	-0.138514
0.127	-0.14959		0.313	-0.133622
0.143	-0.139576		0.224	-0.139244
0.129	-0.13821		0.261	-0.1405
0.13	-0.133801		0.295	-0.135542
0.145	-0.12475		0.284	-0.136091
0.121	-0.134247		0.29	-0.136212
0.135	-0.140154		0.279	-0.14454
0.148	-0.141892		0.256	-0.133553
0.142	-0.130394		0.272	-0.130002
0.144	-0.13562		0.318	-0.132895
0.114	-0.144543		0.297	-0.137329
0.144	-0.136381		0.294	-0.134961
0.147	-0.13307		0.252	-0.144078
0.138	-0.137488		0.224	-0.143437
0.147	-0.133416		0.307	-0.14533
0.121	-0.150042		0.301	-0.146823
0.13	-0.140454		0.305	-0.145446
0.124	-0.122		0.312	-0.13401
0.128	-0.132378		0.33	-0.137795
0.157	-0.133016		0.263	-0.147052
0.156	-0.128768		0.298	-0.139458
0.143	-0.141081		0.28	-0.132787
0.119	-0.160799		0.268	-0.13685
0.147	-0.141976		0.311	-0.146054
0.125	-0.135842		0.321	-0.133412
0.138	-0.14458		0.259	-0.142115
0.165	-0.130699		0.318	-0.133899
0.175	-0.12786		0.356	-0.13397
0.143	-0.138055		0.321	-0.133302
0.172	-0.132254		0.315	-0.137853
0.16	-0.138686		0.266	-0.138665
0.129	-0.150175		0.282	-0.135897
0.166	-0.129737		0.281	-0.147144
0.145	-0.134769		0.307	-0.138849
0.129	-0.140885		0.327	-0.135971
0.152	-0.129904		0.272	-0.147589
0.173	-0.134743		0.341	-0.129541
0.14	-0.138351		0.255	-0.14839
0.115	-0.139307		0.317	-0.135074
0.146	-0.135977		0.396	-0.126887
0.109	-0.133593		0.278	-0.134734
0.174	-0.127629		0.272	-0.136275
0.152	-0.130914		0.284	-0.142959
0.139	-0.136312		0.275	-0.148706
0.17	-0.133716		0.286	-0.139163
0.125	-0.146197		0.254	-0.144676
0.109	-0.129199		0.299	-0.137841
0.152	-0.131648		0.283	-0.133111
0.115	-0.134321		0.268	-0.147743
0.136	-0.139756		0.284	-0.149608
0.179	-0.142538		0.286	-0.142276
0.139	-0.136683		0.292	-0.132591
0.15	-0.136506		0.27	-0.147267
0.112	-0.150036		0.29	-0.135422
0.148	-0.146824		0.261	-0.142081
0.145	-0.144075		0.285	-0.13647
0.147	-0.137144		0.303	-0.137645
0.145	-0.144826		0.281	-0.146661
0.194	-0.131478		0.31	-0.139546
0.133	-0.148609		0.282	-0.141467
0.145	-0.129583		0.324	-0.130353
0.131	-0.139396		0.319	-0.137617
0.132	-0.147986		0.311	-0.142703
0.172	-0.143037		0.335	-0.127535
0.149	-0.13631		0.268	-0.134969
0.135	-0.150498		0.302	-0.131535
0.187	-0.129154		0.297	-0.141433

## Sheet: Figure S7
a		b

## Sheet: Figure S8
a					b		c		d
Time (ms)	Mean current (nA)	Time (ms)	Mean current (nA)		Charge deficit (fC)		Charge deficit (fC)			measurement 1		measurement 2
0.128	-0.139228	0.27	-0.158298		42.6901		4.51067		Length (kb)	Capture rate (1/ nM s)	error (1/ nM s)	Capture rate (1/ nM s)	error (1/ nM s)
0.149	-0.124589	0.215	-0.181145		56.9084		4.22035		0.5	0.46211	0.00371	0.42919	0.00391
0.181	-0.136059	0.241	-0.141462		38.8969		19.751		1	0.78206	0.00556	0.6302	0.00587
0.139	-0.134101	0.249	-0.198099		17.7719		18.9371		1.5	1.01388	0.00741	0.89691	0.00684
0.127	-0.14959	0.242	-0.164854		34.0425		46.2946		2	1.09292	0.00741	0.96786	0.00782
0.116	-0.183491	0.165	-0.182147		18.5161		12.2904		3	1.19203	0.00926	1.05432	0.00978
0.143	-0.139576	0.211	-0.172671		24.5816		43.7326		4	1.3776	0.01112	1.23654	0.01076
0.129	-0.13821	0.17	-0.187277		49.2761		3.69659		5	1.4202	0.01297	1.30317	0.01564
0.101	-0.177576	0.286	-0.138432		39.8445		24.5999		6	1.57861	0.01482	1.10851	0.01369
0.116	-0.169271	0.237	-0.157998		18.5889		24.0304		8	1.23159	0.01482	1.03873	0.01564
0.13	-0.133801	0.283	-0.139478		13.9408		78.7921		10	1.09035	0.01667	0.99227	0.01564
0.145	-0.12475	0.197	-0.186587		18.9483		45.1369
0.121	-0.134247	0.205	-0.17784		21.2331		42.3226
0.135	-0.140154	0.173	-0.187493		30.004		183.209
0.148	-0.141892	0.212	-0.165195		36.3841		100.338
0.142	-0.130394	0.255	-0.152921		13.6009		40.3575
0.107	-0.177478	0.192	-0.20252		19.9124		17.3981
0.144	-0.13562	0.234	-0.152692		31.7865		27.3568
0.167	-0.137711	0.278	-0.154048		39.5413		4.08863
0.157	-0.157459	0.273	-0.136881		12.4774		3.51845
0.126	-0.168886	0.261	-0.132437		17.7808		10.8301
0.138	-0.152102	0.206	-0.182833		37.401		45.232
0.109	-0.18208	0.232	-0.170663		17.8862		43.3784
0.131	-0.145093	0.133	-0.235988		19.5855		4.41095
0.114	-0.17389	0.218	-0.18463		17.3462		43.5485
0.126	-0.170813	0.198	-0.203433		18.0404		28.57
0.114	-0.144543	0.204	-0.182064		39.4231		46.2282
0.144	-0.136381	0.217	-0.163129		29.4272		12.3142
0.107	-0.181369	0.289	-0.138514		16.1966		11.2634
0.111	-0.170786	0.226	-0.178905		36.7106		40.4616
0.147	-0.13307	0.229	-0.17737		36.4088		4.76659
0.138	-0.137488	0.186	-0.197568		18.8742		3.01801
0.106	-0.16493	0.224	-0.188362		32.3893		41.2434
0.095	-0.168654	0.24	-0.157867		34.9738		183.871
0.14	-0.129405	0.314	-0.149806		38.9452		17.9386
0.147	-0.133416	0.262	-0.162438		20.9494		10.2971
0.121	-0.150042	0.249	-0.152432		137.94		12.2138
0.124	-0.16635	0.313	-0.133622		38.8356		20.2221
0.13	-0.140454	0.245	-0.151162		18.4661		27.5093
0.157	-0.121944	0.224	-0.139244		18.9413		27.7676
0.124	-0.122	0.183	-0.214667		12.7974		30.4714
0.115	-0.142951	0.261	-0.1405		19.4842		4.1475
0.114	-0.155618	0.256	-0.162086		22.9478		46.2462
0.122	-0.185901	0.243	-0.1446		35.6823		4.62056
0.096	-0.188208	0.295	-0.135542		42.7776		3.62596
0.145	-0.134032	0.284	-0.136091		37.3184		27.4132
0.115	-0.156201	0.223	-0.192916		34.5166		133.149
0.129	-0.158585	0.2	-0.199908		37.6166		28.4152
0.116	-0.164179	0.225	-0.169285		39.5426		12.0583
0.17	-0.140465	0.268	-0.153139		24.6769		10.9698
0.138	-0.142193	0.223	-0.190226		50.0034		11.8716
0.128	-0.132378	0.259	-0.141485		21.2326		3.95409
0.163	-0.153638	0.205	-0.180839		31.3397		26.9692
0.157	-0.133016	0.29	-0.136212		40.1997		10.6117
0.129	-0.150298	0.225	-0.169385		20.9423		3.97452
0.156	-0.128768	0.3	-0.13806		40.2314		44.1582
0.12	-0.180371	0.213	-0.177576		51.1739		42.7859
0.137	-0.154783	0.218	-0.192407		101.023		4.2946
0.143	-0.141081	0.265	-0.150852		37.0924		5.14063
0.137	-0.146004	0.218	-0.162787		19.7961		4.45185
0.173	-0.121158	0.255	-0.127627		35.3507		79.0607
0.119	-0.160799	0.198	-0.179815		39.9803		11.0931
0.147	-0.141976	0.279	-0.14454		13.6058		138.741
0.168	-0.124225	0.164	-0.189533		40.3848		44.9986
0.125	-0.135842	0.264	-0.154869		40.5672		19.7652
0.138	-0.14458	0.256	-0.133553		112.928		4.55656
0.124	-0.122324	0.228	-0.171516		36.6983		131.611
0.098	-0.180919	0.236	-0.131577		42.1458		27.4733
0.143	-0.135919	0.217	-0.183159		18.9572		11.0092
0.146	-0.159652	0.221	-0.169292		37.8417		46.9205
0.165	-0.130699	0.272	-0.130002		46.9939		43.0931
0.175	-0.12786	0.264	-0.133307		42.5115		10.1961
0.143	-0.138055	0.231	-0.172304		37.9076		4.26037
0.112	-0.178549	0.278	-0.131067		13.4577		17.2165
0.172	-0.132254	0.318	-0.132895		19.776		59.3337
0.125	-0.146495	0.269	-0.168143		21.4741		40.9126
0.137	-0.138996	0.211	-0.183337		16.4317		11.4416
0.16	-0.138686	0.297	-0.137329		19.5866		108.896
0.101	-0.174057	0.294	-0.134961		19.3583		48.1019
0.145	-0.141629	0.241	-0.183095		18.9091		145.679
0.129	-0.150175	0.277	-0.125963		41.7755		64.8868
0.125	-0.169775	0.224	-0.166572		36.9842		10.6094
0.154	-0.127876	0.195	-0.201693		9.88903		10.7479
0.121	-0.162068	0.206	-0.188478		10.1441		64.6563
0.166	-0.129737	0.197	-0.2134		31.1404		86.8434
0.161	-0.143152	0.273	-0.13789		39.2347		9.92147
0.153	-0.140264	0.196	-0.2002		19.5135		26.7806
0.145	-0.134769	0.187	-0.170009		25.0947		68.0851
0.129	-0.140885	0.248	-0.162847		18.9278		11.7415
0.152	-0.129904	0.226	-0.191845		17.4335		30.5003
0.173	-0.134743	0.268	-0.130119		15.972		10.9709
0.14	-0.138351	0.16	-0.222459		18.066		46.8076
0.115	-0.139307	0.201	-0.198985		36.6244		45.7563
0.146	-0.135977	0.251	-0.144163		19.5644		45.478
0.097	-0.174915	0.234	-0.175551		58.8122		45.7737
0.127	-0.170915	0.238	-0.173959		18.1092		63.7824
0.134	-0.169516	0.237	-0.158346		41.4441		105.813
0.129	-0.139515	0.271	-0.170384		20.5812		4.10223
0.174	-0.127629	0.247	-0.151641		14.7801		29.4307
0.152	-0.130914	0.21	-0.193153		35.0869		18.8949
0.139	-0.136312	0.211	-0.185654		39.937		42.8771
0.115	-0.185703	0.229	-0.156618		38.6054		10.7041
0.116	-0.169548	0.205	-0.196836		29.802		44.5764
0.17	-0.133716	0.252	-0.144078		18.212		10.4063
0.162	-0.111475	0.261	-0.139182		19.0943		3.56989
0.117	-0.134304	0.215	-0.194557		15.0826		99.2708
0.115	-0.152223	0.203	-0.208316		42.9722		27.7389
0.111	-0.177555	0.171	-0.180989		39.933		11.2594
0.142	-0.169214	0.229	-0.159842		16.394		3.93888
0.154	-0.130145	0.217	-0.169472		17.6941		4.0942
0.151	-0.139242	0.22	-0.156934		38.0411		82.8765
0.125	-0.146197	0.24	-0.173929		40.992		25.5189
0.144	-0.157506	0.224	-0.143437		42.3711		153.503
0.121	-0.160127	0.22	-0.168341		36.5999		11.7848
0.152	-0.131648	0.307	-0.14533		37.0262		4.50837
0.115	-0.134321	0.276	-0.148329		39.4535		46.2107
0.136	-0.139756	0.301	-0.146823		22.6296		44.2579
0.127	-0.179334	0.198	-0.201232		38.0614		11.7606
0.139	-0.175876	0.308	-0.137338		8.42793		156.293
0.115	-0.173374	0.246	-0.157201		29.5475		10.5053
0.129	-0.128469	0.258	-0.130704		41.3669		43.0773
0.135	-0.157491	0.196	-0.191143		37.7757		61.0103
0.139	-0.136683	0.224	-0.176354		41.8957		134.576
0.15	-0.136506	0.192	-0.195711		39.9252		15.4189
0.127	-0.166612	0.271	-0.136052		7.79598		93.6174
0.112	-0.150036	0.187	-0.18692		35.4415		40.8933
0.148	-0.146824	0.234	-0.15866		18.0207		41.5269
0.145	-0.144075	0.242	-0.149456		19.3864		4.53011
0.147	-0.137144	0.255	-0.160795		32.497		9.85024
0.11	-0.164525	0.258	-0.152903		35.5542		40.152
0.116	-0.158929	0.255	-0.142473		40.2813		60.0074
0.145	-0.144826	0.253	-0.155427		17.9129		41.2601
0.118	-0.167826	0.232	-0.184109		31.0336		11.7123
0.115	-0.171538	0.232	-0.159632		40.8414		4.15196
0.148	-0.131224	0.191	-0.194249		34.1388		10.2039
0.11	-0.194002	0.238	-0.163114		20.4111		12.1012
0.146	-0.153793	0.305	-0.145446		39.0577		5.77487
0.133	-0.148609	0.288	-0.143479		18.9952		12.5797
0.125	-0.155225	0.207	-0.203048		31.0029		5.52548
0.108	-0.165145	0.312	-0.13401		39.6949		3.21753
0.145	-0.129583	0.253	-0.16242		23.8299		17.4716
0.134	-0.170431	0.208	-0.214614		37.3644		4.43167
0.104	-0.175452	0.209	-0.20044		19.5737		192.401
0.131	-0.139396	0.19	-0.202995		35.3091		3.9261
0.114	-0.178416	0.33	-0.137795		16.9003		28.553
0.11	-0.18421	0.271	-0.169114		26.9561		3.79247
0.136	-0.13627	0.263	-0.147052		24.9954		3.70857
0.132	-0.147986	0.225	-0.138671		20.8385		2.88365
0.172	-0.143037	0.245	-0.187742		35.1437		38.4964
0.103	-0.165753	0.172	-0.210199		39.7529		16.498
0.14	-0.164919	0.287	-0.149829		36.3886		18.0547
0.149	-0.13631	0.298	-0.139458		42.2099		4.05612
0.135	-0.150498	0.264	-0.153718		45.1841		11.3358
0.187	-0.129154	0.265	-0.163854		38.6345		11.833
0.136	-0.135996	0.297	-0.15208		19.3382		3.54635
0.148	-0.143555	0.235	-0.199069		40.7378		10.6364
0.118	-0.176513	0.319	-0.141829		20.0417		43.8193
0.114	-0.169813	0.202	-0.220075		39.6274		4.22058
0.127	-0.144541	0.205	-0.201442		10.4182		24.9319
0.143	-0.133569	0.25	-0.168608		44.0762		3.84327
0.13	-0.162557	0.204	-0.209823		21.5939		9.71859
0.105	-0.176393	0.224	-0.191956		34.8414		5.21093
0.117	-0.176396	0.276	-0.150762		37.2644		4.35169
0.109	-0.166957	0.28	-0.132787		21.156		27.5163
0.13	-0.14803	0.192	-0.205565		39.2811		59.5802
0.084	-0.183057	0.268	-0.13685		38.7755		19.565
0.186	-0.13431	0.26	-0.192071		20.1276		53.2109
0.127	-0.167643	0.239	-0.196312		19.9542		12.9202
0.153	-0.130764	0.222	-0.205207		20.9107		27.4728
0.161	-0.142375	0.301	-0.14042		19.0861		34.2341
0.148	-0.15994	0.19	-0.203708		41.9918		30.7011
0.164	-0.140324	0.309	-0.138076		37.5952		152.023
0.119	-0.138806	0.22	-0.209129		39.1922		57.8097
0.148	-0.135189	0.221	-0.195877		31.7439		4.02636
0.164	-0.128943	0.238	-0.173516		40.3381		21.2771
0.138	-0.148533	0.236	-0.170672		20.8231		9.60904
0.122	-0.157149	0.326	-0.142167		20.8229		27.7451
0.106	-0.167857	0.211	-0.214476		27.6481		10.5515
0.146	-0.132751	0.262	-0.153648		16.9315		16.7489
0.122	-0.158887	0.285	-0.138831		43.3081		48.672
0.099	-0.205673	0.271	-0.148785		34.8208		101.804
0.149	-0.130549	0.311	-0.146054		19.9026		81.8932
0.107	-0.20825	0.203	-0.208804		15.1171		3.74472
0.133	-0.138314	0.303	-0.147251		17.6793		9.56419
0.14	-0.14112	0.338	-0.137783		19.3861		42.9212
0.138	-0.162002	0.276	-0.172279		23.2601		9.83886
0.182	-0.125432	0.208	-0.205673		21.5156		42.4457
0.107	-0.167837	0.321	-0.133412		22.3293		28.7003
0.097	-0.206192	0.211	-0.189491		35.5427		18.9393
0.123	-0.160709	0.196	-0.183683		29.7315		8.5523
0.103	-0.203739	0.17	-0.181214		39.9463		8.52084
0.117	-0.177126	0.231	-0.200534		36.1384		4.7603
0.122	-0.145357	0.209	-0.17857		19.6937		64.2128
0.115	-0.14665	0.231	-0.163854		41.0313		21.4871
0.167	-0.12798	0.192	-0.193162		19.9477		65.8166
0.117	-0.17254	0.26	-0.150496		22.7015		46.8987
0.15	-0.14469	0.299	-0.146988		18.2638		10.6959
0.119	-0.183212	0.222	-0.195524		18.9937		4.41521
0.149	-0.138998	0.271	-0.145441		41.3547		96.9776
0.144	-0.155822	0.192	-0.197135		37.4794		18.8955
0.144	-0.120831	0.212	-0.203764		46.1246		45.9564
0.137	-0.148503	0.231	-0.145271		37.4076		4.56683
0.114	-0.180402	0.255	-0.155126		40.514		4.47638
0.129	-0.145945	0.29	-0.134377		22.1401		5.12695
0.14	-0.135402	0.205	-0.187258		14.0138		61.3158
0.112	-0.201481	0.259	-0.142115		39.1236		81.643
0.136	-0.130374	0.242	-0.161683		17.5296		19.6789
0.129	-0.151829	0.225	-0.159849		9.7586		4.11258
0.111	-0.159802	0.316	-0.141146		35.8206		10.4229
0.166	-0.128976	0.285	-0.135824		40.3028		5.04876
0.117	-0.140984	0.318	-0.133899		36.2618		22.6473
0.116	-0.171669	0.242	-0.157609		20.486		39.3799
0.133	-0.139673	0.249	-0.151321		36.2785		9.6957
0.141	-0.151667	0.265	-0.151552		41.7825		3.68959
0.158	-0.122298	0.296	-0.152098		42.2389		11.9431
0.135	-0.148015	0.189	-0.211834		29.2168		18.5309
0.129	-0.138854	0.294	-0.160048		19.3237		26.7284
0.085	-0.186429	0.206	-0.198354		30.9025		3.13106
0.135	-0.134608	0.25	-0.178377		36.5553		128.077
0.13	-0.13066	0.279	-0.146908		21.172		12.9634
0.15	-0.133761	0.356	-0.13397		19.6423		45.3498
0.158	-0.135916	0.255	-0.160934		36.7292		4.60734
0.136	-0.156248	0.243	-0.191435		34.4786		52.9839
0.112	-0.184147	0.321	-0.133302		19.5604		3.76463
0.119	-0.18331	0.247	-0.150978		41.6946		42.6643
0.118	-0.149553	0.273	-0.147626		9.96966		79.049
0.132	-0.154276	0.315	-0.137853		21.4901		11.674
0.155	-0.138944	0.268	-0.155493		122.722		26.2505
0.125	-0.168073	0.266	-0.138665		8.53193		18.4634
0.137	-0.130928	0.261	-0.15564		22.9983		44.5542
0.14	-0.141451	0.313	-0.150937		32.0849		4.58865
0.155	-0.128486	0.206	-0.201892		36.9896		94.3562
0.144	-0.15535	0.276	-0.15382		44.5681		114.744
0.111	-0.174346	0.282	-0.135897		21.4095		45.848
0.105	-0.198059	0.24	-0.157806		6.3011		4.04885
0.171	-0.127882	0.209	-0.196687		40.8934		40.1065
0.137	-0.167139	0.21	-0.195693		44.1466		39.178
0.103	-0.17198	0.29	-0.148541		19.494		24.7666
0.125	-0.172964	0.195	-0.201437		39.793		40.3357
0.181	-0.128471	0.292	-0.152114		42.2503		11.8909
0.125	-0.155528	0.251	-0.169347		38.6208		10.021
0.174	-0.131876	0.281	-0.147144		33.6723		41.3774
0.153	-0.121586	0.185	-0.174027		11.6265		10.3479
0.13	-0.138578	0.163	-0.210679		37.4146		11.7328
0.115	-0.17437	0.273	-0.147323		39.4536		3.97489
0.133	-0.140638	0.229	-0.172757		18.1254		92.7662
0.125	-0.132245	0.247	-0.165524		12.3678		61.0244
0.14	-0.139661	0.307	-0.138849		37.5275		104.997
0.145	-0.139223	0.25	-0.170347		36.8237		7.87851
0.11	-0.160846	0.271	-0.150384		34.9042		3.56858
0.134	-0.124427	0.27	-0.147231		37.0781		96.1632
0.137	-0.145	0.262	-0.160626		19.6967		46.5303
0.189	-0.123261	0.226	-0.154579		36.118		46.7437
0.141	-0.129586	0.229	-0.169781		40.9535		46.9911
0.126	-0.182816	0.213	-0.188843		39.3984		4.65406
0.153	-0.141196	0.198	-0.199524		23.2622		45.434
0.128	-0.17655	0.223	-0.160279		36.284		4.11233
0.125	-0.174284	0.198	-0.206523		39.2728		59.4228
0.15	-0.141633	0.241	-0.157739		42.6662		43.7848
0.095	-0.176818	0.231	-0.193276		97.2015		27.2195
0.126	-0.161239	0.191	-0.200784		19.3263		18.992
0.143	-0.136539	0.323	-0.131475		15.9732		46.9673
0.143	-0.13607	0.224	-0.169926		36.9866		51.7087
0.129	-0.174598	0.218	-0.175882		9.02416		10.5518
0.145	-0.127364	0.277	-0.134541		19.8032		17.2812
0.097	-0.184829	0.295	-0.153346		14.5122		19.3361
0.119	-0.160358	0.255	-0.152363		37.0525		4.43163
0.133	-0.137464	0.327	-0.135971		16.9189		78.4435
0.126	-0.140462	0.272	-0.147589		60.6439		16.7722
0.158	-0.127614	0.245	-0.124395		38.7705		23.02
0.149	-0.130721	0.198	-0.208596		44.3117		16.8154
0.117	-0.157207	0.245	-0.158138		41.274		76.4892
0.119	-0.180546	0.32	-0.142016		41.9832		4.12047
0.148	-0.123916	0.2	-0.208786		21.6587		17.1729
0.138	-0.138525	0.232	-0.182186		83.5814		60.3237
0.173	-0.117877	0.341	-0.129541		41.7615		176.606
0.127	-0.167943	0.255	-0.14839		41.0429		4.30285
0.118	-0.166772	0.247	-0.177507		22.6673		1.44518
0.133	-0.160188	0.317	-0.135074		28.2705		11.6621
0.137	-0.136845	0.235	-0.166688		17.9487		20.1716
0.108	-0.173757	0.292	-0.141383		22.1578		5.4516
0.145	-0.14048	0.161	-0.194195		44.5906		43.2856
0.152	-0.133109	0.263	-0.171455		51.8329		4.31766
0.138	-0.166531	0.24	-0.186141		41.841		5.75695
0.089	-0.195026	0.198	-0.193311		38.5216		45.7745
0.132	-0.157202	0.252	-0.157243		19.8495		112.076
0.127	-0.165794	0.201	-0.208362		45.4245		18.4224
0.147	-0.137256	0.225	-0.190181		18.8993		24.6176
0.125	-0.148899	0.183	-0.209753		45.7799		4.39942
0.13	-0.147718	0.278	-0.134734		38.6276		6.35932
0.136	-0.141586	0.272	-0.136275		21.3058		25.1756
0.118	-0.135909	0.249	-0.167606		19.6172		98.6629
0.123	-0.139291	0.266	-0.137657		12.5648		63.0275
0.128	-0.177192	0.27	-0.137781		31.1562		42.2116
0.114	-0.159877	0.278	-0.157757		45.9475		4.09089
0.14	-0.142927	0.238	-0.152638		22.6821		25.1171
0.136	-0.14026	0.284	-0.142959		18.0111		26.53
0.135	-0.154202	0.275	-0.148706		36.1064		19.0993
0.112	-0.164462	0.194	-0.198501		12.8455		4.29709
0.118	-0.162229	0.224	-0.152304		15.6667		28.3755
0.113	-0.181981	0.271	-0.146268		17.4601		18.1976
0.142	-0.129717	0.225	-0.183073		19.6634		25.267
0.112	-0.166182	0.206	-0.198578		23.9813		23.9005
0.134	-0.13991	0.273	-0.13863		14.0324		10.5274
0.143	-0.134073	0.277	-0.152515		19.994		3.88962
0.136	-0.14538	0.243	-0.149861		20.9758		107.71
0.131	-0.17863	0.286	-0.139163		42.9521		3.55571
0.127	-0.156951	0.215	-0.181568		41.51		17.9166
0.112	-0.173394	0.314	-0.143627		40.5345		43.1251
0.127	-0.167355	0.234	-0.185251		43.3715		12.2922
0.107	-0.180726	0.21	-0.19427		18.2258		3.8169
0.133	-0.173543	0.211	-0.19266		22.6321		45.6949
0.134	-0.124435	0.254	-0.144676		45.1184		83.846
0.134	-0.129887	0.299	-0.137841		46.7328		107.287
0.126	-0.161631	0.256	-0.149173		45.1956		2.86993
0.14	-0.141463	0.283	-0.133111		44.4089		80.0558
0.158	-0.133766	0.205	-0.17733		41.2479		23.9194
0.116	-0.151747	0.258	-0.150414		19.3267		30.147
0.123	-0.135512	0.268	-0.147743		42.1014		95.1369
0.152	-0.136204	0.273	-0.138916		42.7562		3.99975
0.136	-0.154264	0.238	-0.166116		14.0347		79.6153
0.132	-0.133066	0.212	-0.193571		42.9487		61.0001
0.159	-0.124523	0.284	-0.149608		41.5617		19.8066
0.142	-0.144297	0.232	-0.17258		37.1317		11.2583
0.143	-0.13288	0.286	-0.142276		19.9626		180.487
0.12	-0.149194	0.243	-0.145829		15.3996		16.7263
0.118	-0.166524	0.225	-0.189612		18.9602		46.5186
0.116	-0.154922	0.292	-0.132591		39.4214		11.3228
0.163	-0.127814	0.27	-0.147267		36.6307		3.99761
0.126	-0.158358	0.242	-0.166985		22.7268		42.2475
0.106	-0.188478	0.238	-0.179845		49.8899		4.20557
0.147	-0.13611	0.192	-0.19952		46.8728		4.83342
0.114	-0.162199	0.202	-0.208129		24.3972		2.94665
0.168	-0.127906	0.239	-0.159005		45.51		43.4825
0.14	-0.170869	0.29	-0.135422		42.2159		4.09451
0.122	-0.167236	0.255	-0.135392		107.637		44.5071
0.136	-0.138166	0.261	-0.142081		38.6549		49.8891
0.13	-0.180736	0.285	-0.13647		42.6173		27.1113
0.14	-0.126153	0.244	-0.171373		45.9594		4.46064
0.104	-0.168144	0.269	-0.142333		43.2403		17.013
0.136	-0.167261	0.222	-0.173243		19.8916		10.522
0.166	-0.12404	0.262	-0.148314		10.5042		11.1908
0.17	-0.134286	0.303	-0.137645		41.2464		17.2133
0.156	-0.149261	0.214	-0.201449		40.2303		9.78999
0.096	-0.190762	0.234	-0.147092		46.3013		4.53747
0.163	-0.130676	0.215	-0.186644		45.2047		80.7527
0.115	-0.147275	0.254	-0.143721		40.2075		104.692
0.138	-0.1423	0.263	-0.142415		16.5281		46.281
0.127	-0.147041	0.237	-0.166895		39.5179		4.34371
0.158	-0.139761	0.154	-0.262911		40.2761		12.1958
0.174	-0.129883	0.255	-0.170034		9.31176		42.6745
0.104	-0.185352	0.226	-0.206188		45.3778		181.857
0.145	-0.136439	0.281	-0.146661		14.1194		19.6358
0.132	-0.184358	0.18	-0.261196		21.2105		21.5466
0.14	-0.143478	0.205	-0.198429		26.4441		10.9134
0.182	-0.132433	0.203	-0.194303		42.3387		48.9105
0.134	-0.140364	0.31	-0.139546		44.5672		44.5693
0.137	-0.130613	0.26	-0.139604		25.4671		18.0911
0.101	-0.18713	0.287	-0.164218		46.5216		47.0442
0.124	-0.13778	0.281	-0.143213		47.4983		41.9728
0.128	-0.17376	0.242	-0.163037		42.7298		41.3362
0.118	-0.183833	0.245	-0.170014		18.9507		40.3932
0.131	-0.165429	0.255	-0.151773		20.4271		28.2328
0.15	-0.131482	0.196	-0.214419		21.1125		104.969
0.132	-0.154534	0.282	-0.141467		13.4924		4.12941
0.102	-0.19064	0.202	-0.181068		75.7887		41.327
0.101	-0.184054	0.228	-0.183795		42.7791		50.4496
0.112	-0.136305	0.25	-0.149912		39.9338		4.6177
0.15	-0.131559	0.261	-0.130542		16.7558		94.9643
0.131	-0.185721	0.334	-0.141534		35.9507		47.7436
0.158	-0.109865	0.267	-0.146659		21.6801		102.297
0.121	-0.163361	0.227	-0.161696		30.7565		4.56908
0.152	-0.130485	0.331	-0.135766		46.2734		77.2968
0.122	-0.16033	0.324	-0.130353		20.8432		30.8195
0.156	-0.135304	0.241	-0.166434		37.2781		41.9514
0.134	-0.166582	0.314	-0.129598		20.1109		43.506
0.12	-0.127872	0.319	-0.137617		9.74315		86.3323
0.124	-0.19583	0.198	-0.167281		37.8		4.88471
0.14	-0.137876	0.245	-0.15716		18.051		21.0003
0.156	-0.152856	0.215	-0.193446		18.3852		16.786
0.181	-0.132048	0.298	-0.143188		20.9495		43.4899
0.143	-0.13222	0.225	-0.196562		12.2193		26.7366
0.112	-0.134637	0.213	-0.201338		19.7539		66.3112
0.138	-0.13215	0.311	-0.142703		37.0386		79.7587
0.104	-0.177505	0.257	-0.17737		25.4569		11.1469
0.129	-0.13261	0.193	-0.202313		39.0789		9.52856
0.139	-0.153836	0.267	-0.165192		43.901		4.03218
0.138	-0.142774	0.199	-0.185321		19.6776		11.3466
0.13	-0.168788	0.197	-0.202697		43.3588		44.349
0.126	-0.149543	0.258	-0.152549		19.3704		20.7512
0.141	-0.125875	0.217	-0.168096		39.3695		233.092
0.102	-0.152267	0.213	-0.18785		10.1137		4.78501
0.147	-0.146036	0.291	-0.126219		37.8007		38.4888
0.131	-0.124652	0.195	-0.197475		43.1477		150.934
0.159	-0.112776	0.239	-0.159626		21.2897		42.3078
0.147	-0.13795	0.322	-0.134978		33.5073		4.22469
0.133	-0.136374	0.246	-0.182064		22.4048		61.4776
0.161	-0.123835	0.263	-0.148257		28.2804		50.6498
0.157	-0.139116	0.335	-0.127535		19.7161		4.0613
0.138	-0.150475	0.208	-0.196613		19.3542		43.4076
0.119	-0.147834	0.225	-0.202099		69.4373		9.51695
0.128	-0.143664	0.268	-0.134969		39.5069		18.2245
0.144	-0.128758	0.219	-0.17237		38.9201		45.692
0.13	-0.138438	0.276	-0.160945		17.7868		5.60519
0.104	-0.156942	0.227	-0.15934		11.4296		4.54624
0.141	-0.141803	0.221	-0.187298		38.34		27.9092
0.176	-0.118569	0.197	-0.20208		61.0534		11.8951
0.12	-0.179014	0.302	-0.131535		18.7387		10.2533
0.162	-0.140125	0.252	-0.150771		22.7908		26.518
0.129	-0.146838	0.203	-0.184938		13.4302		4.46144
0.142	-0.132355	0.297	-0.141433		8.44076		61.7655
0.12	-0.177352	0.288	-0.145923		13.0495		10.6098
0.092	-0.178539	0.248	-0.159601		36.7586		80.5216
0.149	-0.13439	0.214	-0.173103		39.0758		17.5659
0.124	-0.173532	0.22	-0.195041		27.5221		8.33206
0.137	-0.139302	0.218	-0.154781		18.2013		4.71053
0.132	-0.157527	0.189	-0.193031		35.9156		9.69436
0.103	-0.181714	0.215	-0.199368		18.2133		43.4896
0.133	-0.140032	0.333	-0.135226		20.2915		3.36618
0.131	-0.186208	0.217	-0.202181		44.5549		85.8781
0.121	-0.128656	0.233	-0.169192		20.2155		9.62407
0.14	-0.138099	0.22	-0.178053		38.6615		11.4965
0.111	-0.166448	0.289	-0.156677		18.4842		43.1927
0.125	-0.185735	0.292	-0.14602		52.5723		26.7428
0.105	-0.168523	0.283	-0.137342		19.4843		43.6024
0.127	-0.137704	0.21	-0.181959		24.5541		4.07335
0.12	-0.145004	0.236	-0.141483		17.0252		140.621
0.158	-0.135002	0.279	-0.128221		42.5321		44.6385
0.138	-0.154196	0.225	-0.187637		23.0389		18.2201
0.141	-0.136483	0.292	-0.140491		20.2579		10.2862
0.129	-0.152058	0.234	-0.157111		20.2718		20.2632
0.171	-0.113575	0.213	-0.156611		38.0911		4.51234
0.141	-0.139028	0.207	-0.209299		37.633		28.0584
0.132	-0.141717	0.272	-0.151642		11.4251		145.383
0.121	-0.186638	0.291	-0.136942		24.1025		10.4662
0.13	-0.162221	0.256	-0.181598		40.1144		3.93834
0.134	-0.112812	0.266	-0.188124		18.4506		190.401
0.113	-0.168405	0.229	-0.179624		29.61		3.54418
0.121	-0.125227	0.271	-0.15337		21.198		4.02884
0.115	-0.188477	0.224	-0.160271		72.808		9.92525
0.145	-0.136186	0.315	-0.126897		44.9741		38.9867
0.117	-0.175529	0.252	-0.168737		9.77482		76.7025
0.131	-0.144915	0.291	-0.134581		20.7818		41.5498
0.141	-0.136338	0.247	-0.168397		19.3109		41.3713
0.101	-0.181934	0.306	-0.13673		39.9876		53.8167
0.131	-0.151515	0.226	-0.16224		18.3125		3.20004
0.135	-0.141544	0.264	-0.139315		47.0066		17.2996
0.145	-0.136119	0.211	-0.199797		19.0529		41.1793
0.102	-0.175829	0.247	-0.159215		40.8137		39.823
0.141	-0.134735	0.305	-0.141589		21.0863		4.39306
0.12	-0.199773	0.201	-0.20441		11.3063		41.5946
0.124	-0.156233	0.273	-0.144826		44.5461		11.8205
0.096	-0.174019	0.205	-0.197616		51.4922		27.0641
0.121	-0.140965	0.282	-0.141457		40.9382		58.9776
0.124	-0.158026	0.212	-0.184688		18.4735		25.0438
0.125	-0.174038	0.224	-0.18819		20.5892		28.5028
0.157	-0.141999	0.322	-0.137655		18.1493		9.82836
0.112	-0.171888	0.238	-0.154268		19.1968		11.0164
0.121	-0.166588	0.213	-0.186234		5.73169		43.9561
0.153	-0.152923	0.201	-0.177414		47.643		111.378
0.14	-0.140403	0.223	-0.181714		15.3261		4.17828
0.205	-0.120463	0.238	-0.167675		24.9365		46.3547
0.14	-0.140403	0.282	-0.138476		21.241		43.2865
0.127	-0.150076	0.328	-0.135322		19.9575		58.3819
0.148	-0.133786	0.402	-0.123804		40.9904		3.41656
0.116	-0.188226	0.273	-0.173412		22.8752		3.87265
0.151	-0.13602	0.21	-0.175254		23.6227		3.67184
0.079	-0.215911	0.211	-0.200782		46.4701		4.34265
0.099	-0.15604	0.248	-0.15002		22.9699		18.9346
0.139	-0.136795	0.191	-0.215123		42.7417		4.41608
0.106	-0.176331	0.262	-0.162442		37.2413		45.8595
0.134	-0.145826	0.261	-0.138594		40.2527		3.86776
0.123	-0.168483	0.238	-0.177626		13.1922		42.0543
0.189	-0.122431	0.297	-0.134119		16.4682		147.891
0.122	-0.168838	0.262	-0.149323		19.9624		11.5052
0.14	-0.137384	0.241	-0.18124		10.0994		25.6084
0.13	-0.129596	0.271	-0.141559		43.3763		43.4671
0.117	-0.136327	0.299	-0.141106		12.7904		45.6342
0.141	-0.145813	0.271	-0.151672		41.6242		43.3219
0.118	-0.163627	0.239	-0.133626		36.8362		9.02618
0.176	-0.135683	0.227	-0.199882		40.5762		17.6022
0.18	-0.135208	0.309	-0.142333		21.0972		106.933
0.128	-0.139449	0.221	-0.217639		47.1941		139.621
0.093	-0.196429	0.266	-0.146315		41.5435		10.2595
0.121	-0.179727	0.33	-0.13434		42.4054		9.28819
0.16	-0.122474	0.214	-0.168656		38.2752		18.2527
0.123	-0.148299	0.214	-0.200302		20.4487		4.06503
0.104	-0.182157	0.23	-0.210923		19.126		74.0843
0.179	-0.131962	0.223	-0.194521		17.746		4.96312
0.096	-0.179825	0.259	-0.167954		19.3335		4.26931
0.141	-0.16566	0.266	-0.163493		37.8234		17.6388
0.128	-0.135973	0.307	-0.130617		41.0569		44.3179
0.146	-0.133455	0.246	-0.171406		19.3344		48.9084
0.105	-0.197843	0.253	-0.187236		41.0474		9.77171
0.176	-0.140827	0.212	-0.19109		76.7613		4.27661
0.127	-0.150898	0.22	-0.148646		20.3115		93.8981
0.133	-0.153004	0.243	-0.182755		43.0278		46.273
0.158	-0.132629	0.23	-0.194371		39.233		4.49881
0.112	-0.173879	0.332	-0.125497		27.2531		27.2711
0.139	-0.138131	0.222	-0.169424		44.3685		78.034
0.153	-0.134671	0.281	-0.134109		42.459		24.106
0.109	-0.163327	0.213	-0.182747		19.4046		80.953
0.143	-0.133607	0.211	-0.178553		22.2378		84.4215
0.131	-0.135048	0.182	-0.216225		18.3493		41.3965
0.118	-0.177496	0.217	-0.194698		19.7082		3.98434
0.104	-0.158249	0.247	-0.139678		22.3083		45.2006
0.151	-0.137879	0.223	-0.179997		41.2989		4.83286
0.119	-0.178801	0.211	-0.193123		22.778		61.9493
0.193	-0.121186	0.228	-0.185682		32.1467		25.5212
0.142	-0.136599	0.27	-0.136878		17.9082		74.4692
0.133	-0.134505	0.246	-0.184591		34.2901		4.20854
0.122	-0.1588	0.224	-0.185904		40.1729		12.4104
0.144	-0.126072	0.197	-0.1887		39.5099		94.5061
0.174	-0.135156	0.186	-0.208022		40.8354		40.7438
0.148	-0.137056	0.266	-0.149501		19.9523		12.7984
0.094	-0.172891	0.286	-0.141698		42.5791		18.1393
0.158	-0.130601	0.219	-0.205505		19.7169		27.9233
0.134	-0.143055	0.204	-0.194487		42.5376		44.0059
0.137	-0.14775	0.332	-0.13034		40.705		10.8147
0.142	-0.140972	0.24	-0.136159		20.9355		190.817
0.165	-0.121042	0.291	-0.152534		39.7042		4.64451
0.12	-0.130525	0.281	-0.145394		42.0378		84.6763
0.144	-0.132299	0.254	-0.174952		34.888		4.75689
0.125	-0.154334	0.318	-0.127597		20.6796		48.1814
0.159	-0.13261	0.218	-0.16554		17.6862		3.68099
0.118	-0.187372	0.252	-0.16284		38.8302		3.56644
0.119	-0.16864	0.203	-0.19711		16.819		80.2983
0.12	-0.136724	0.279	-0.143809		21.3218		4.58605
0.107	-0.189567	0.251	-0.156937		20.1365		4.96717
0.131	-0.154233	0.235	-0.152856		6.85264		42.8802
0.119	-0.176956	0.289	-0.142642		40.1758		139.665
0.093	-0.192589	0.256	-0.142814		39.4567		23.8687
0.154	-0.137403	0.192	-0.214644		35.6917		24.2882
0.153	-0.144969	0.258	-0.15049		40.8428		24.7768
0.131	-0.130648	0.209	-0.197371		37.9642		131.052
0.161	-0.138046	0.165	-0.184019		44.598		106.626
0.165	-0.132572	0.235	-0.184106		21.6571		3.61007
0.112	-0.165215	0.233	-0.174454		38.2981		9.56047
0.164	-0.122587	0.246	-0.190807		6.12697		99.6427
0.144	-0.126583	0.211	-0.201943		21.7549		3.57499
0.155	-0.13666	0.256	-0.126756		20.6617		16.8971
0.111	-0.175046	0.227	-0.177545		42.4195		4.91383
0.153	-0.159092	0.185	-0.196891		22.3903		16.8679
0.163	-0.140728	0.259	-0.156017		17.3527		52.3263
0.147	-0.139287	0.21	-0.180343		38.0178		40.5573
0.121	-0.132188	0.256	-0.138702		38.2926		81.3687
0.096	-0.166668	0.232	-0.181088		37.2178		39.9116
0.132	-0.13597	0.199	-0.202058		45.1875		10.2955
0.121	-0.139951	0.285	-0.139389		38.8042		39.7383
0.091	-0.178991	0.207	-0.193465		20.2986		18.576
0.112	-0.173517	0.241	-0.15196		20.5161		83.2142
0.132	-0.141568	0.212	-0.20158		44.4145		122.011
0.151	-0.138063	0.286	-0.140194		40.0958		41.0442
0.157	-0.129465	0.224	-0.174694		83.0441		30.8568
0.119	-0.143371	0.291	-0.134863		18.7814		86.085
0.161	-0.135465	0.281	-0.142665		18.9075		126.558
		0.286	-0.170273		22.5171		60.4459
		0.306	-0.127374		84.8413		170.74
		0.289	-0.135943		10.8035		52.7304
		0.207	-0.203928		30.4271		12.4445
		0.33	-0.13398		10.3297		10.4705
		0.334	-0.136854		17.6804		13.1399
		0.277	-0.135604		13.9925		162.434
		0.221	-0.224808		41.2538		5.30135
		0.306	-0.139476		38.6941		18.8468
		0.307	-0.134938		45.3984		10.7718
		0.191	-0.201287		19.5368		48.7709
		0.275	-0.123992		25.1073		10.8222
		0.353	-0.128342		41.7107		42.5207
		0.278	-0.151255		17.6915		60.1056
		0.3	-0.139372		21.3602		11.6276
		0.271	-0.148784		16.4479		10.7166
		0.263	-0.159997		42.2186		43.115
		0.16	-0.215609		44.1232		10.5742
		0.202	-0.176822		19.8668		42.8487
		0.301	-0.129901		18.5293		43.519
		0.258	-0.148095		11.7094		107.613
		0.234	-0.182707		21.3358		3.81374
		0.283	-0.134154		19.2768		180.339
		0.285	-0.143972		19.9338		4.57947
		0.225	-0.173597		7.11438		43.9256
		0.293	-0.135892		37.7941		179.293
		0.274	-0.144825		8.75309		18.8796
		0.249	-0.163258		17.8613		26.134
		0.252	-0.162091		43.7949		24.1495
		0.261	-0.155453		42.7706		44.4921
		0.231	-0.147926		39.1218		82.3885
		0.217	-0.190821		15.7978		42.1152
		0.263	-0.142867		41.236		17.382
		0.259	-0.175783		18.1218		60.3975
		0.297	-0.142759		31.22		4.23545
		0.209	-0.185032		56.0117		17.3843
		0.29	-0.143995		45.0467		98.2386
		0.237	-0.149849		16.9359		11.8996
		0.21	-0.190909		20.0187		42.5194
		0.208	-0.180064		44.6261		11.3716
		0.231	-0.136421		38.2252		4.30992
		0.21	-0.197401		39.5766		9.57733
		0.271	-0.144418		21.4257		79.0861
		0.25	-0.140877		50.1984		94.7449
		0.309	-0.13416		41.8325		18.0668
		0.297	-0.145273		29.1667		40.7808
		0.264	-0.145299		21.2013		42.3023
		0.231	-0.173975		26.3452		57.4707
		0.252	-0.168746		42.7405		3.91878
		0.261	-0.141358		20.5755		3.44963
		0.161	-0.189798		21.764		4.0455
		0.269	-0.14673		38.3365		82.9211
		0.214	-0.190583		37.4073		86.0401
		0.198	-0.205162		37.016		82.0765
		0.203	-0.196939		53.7911		117.902
		0.261	-0.151464		7.91438		80.2443
		0.218	-0.186814		7.7985		4.79835
		0.28	-0.127693		41.6856		137.102
		0.253	-0.164854		17.597		26.8695
		0.201	-0.214406		36.5667		4.71543
		0.196	-0.184225		20.3129		47.8631
		0.277	-0.180281		37.1507		10.7639
		0.247	-0.149985		21.488		45.1253
		0.314	-0.130847		20.9625		4.61164
		0.207	-0.202723		8.60554		44.434
		0.239	-0.178667		17.8882		17.2019
		0.22	-0.180567		19.7562		4.33326
		0.293	-0.142281		10.7808		4.51863
		0.175	-0.201547		9.9076		45.3342
		0.268	-0.143758		43.8098		23.7618
		0.234	-0.170832		19.8648		67.6139
		0.228	-0.193715		22.3225		46.1749
		0.284	-0.129583		36.2789		25.9845
		0.23	-0.187645		19.3037		82.5775
		0.24	-0.18228		20.746		79.0299
		0.249	-0.162799		40.5511		45.1046
		0.319	-0.133006		21.8195		44.0908
		0.309	-0.132267		22.848		10.2333
		0.276	-0.150627		40.8475		130.82
		0.282	-0.147866		17.6639		17.885
		0.229	-0.13989		38.4624		18.773
		0.201	-0.180506		34.0684		97.6199
		0.315	-0.141038		7.57565		4.35923
		0.233	-0.191981		21.5733		26.6183
		0.214	-0.199383		39.5931		45.195
		0.186	-0.19319		41.1413		25.5296
		0.252	-0.166661		23.2058		9.64157
		0.195	-0.163155		40.8613		186.747
		0.212	-0.196781		37.7946		6.48655
		0.285	-0.135222		19.3964		4.89935
		0.264	-0.158581		8.65711		96.6589
		0.29	-0.140316		22.8981		130.365
		0.226	-0.169611		42.1981		42.4734
		0.201	-0.194888		36.3652		178.833
		0.196	-0.191842		18.5519		83.2052
		0.237	-0.169389		39.7519		20.9739
		0.223	-0.179162		38.9881		43.4611
		0.194	-0.197517		17.9638		4.29917
		0.178	-0.197632		14.5007		78.7217
		0.323	-0.128931		20.0035		9.99349
		0.282	-0.143269		45.0497		39.3164
		0.257	-0.179187		18.6551		42.6854
		0.265	-0.142602		16.4822		3.88707
		0.211	-0.198605		43.3029		3.72482
		0.216	-0.193719		6.59115		43.5188
		0.18	-0.201528		13.9723		100.717
		0.243	-0.16478		40.7481		45.4971
		0.265	-0.135323		19.5084		10.6108
		0.328	-0.139938		40.6029		60.0641
		0.218	-0.162174		13.4215		18.7723
		0.296	-0.138123		36.7006		4.37683
		0.221	-0.156941		41.1685		40.6052
		0.243	-0.17033		38.1396		3.8724
		0.254	-0.152605		37.6202		3.30947
		0.256	-0.151402		20.1377		26.6088
		0.25	-0.151732		95.1516		49.5137
		0.293	-0.143894		17.6431		44.3894
		0.219	-0.163178		16.6243		102.801
		0.24	-0.155581		36.3043		10.1924
		0.23	-0.179728		38.7582		41.7567
		0.186	-0.210571		19.8137		29.065
		0.294	-0.136991		39.5477		39.9182
		0.164	-0.19457		57.4792		19.7515
		0.218	-0.178271		37.8737		10.1408
		0.287	-0.138079		39.4862		84.7383
		0.257	-0.172724		10.8432		4.15102
		0.254	-0.165931		40.9898		4.24754
		0.199	-0.197573		23.2472		49.4126
		0.25	-0.134249		18.2277		41.6853
		0.282	-0.135559		42.4435		60.6074
		0.243	-0.135796		39.99		3.95524
		0.208	-0.192033		22.9854		23.5866
		0.213	-0.185255		21.5532		55.8542
		0.289	-0.141729		40.6415		44.3227
		0.264	-0.149708		35.3869		128.726
		0.234	-0.187102		22.5509		11.0481
		0.298	-0.153053		21.7361		28.6972
		0.203	-0.198228		21.1945		19.8722
		0.226	-0.183705		16.7534		9.28104
		0.264	-0.149391		20.2673		26.8942
		0.301	-0.133353		42.6123		10.6444
		0.23	-0.174856		5.03336		42.2612
		0.257	-0.154379		38.6671		48.1609
		0.212	-0.192553		19.4759		79.0016
		0.282	-0.15148		39.7162		75.521
		0.27	-0.140913		40.3603		43.0638
		0.198	-0.193224		42.7554		138.43
		0.224	-0.17464		67.007		9.83481
		0.209	-0.162002		38.2606		50.2734
		0.266	-0.142036		41.9897		3.63907
		0.24	-0.156773		19.4108		25.6292
		0.202	-0.204197		22.4737		38.5379
		0.324	-0.129939		37.9536		125.66
		0.298	-0.130024		39.2255		9.60258
		0.209	-0.20705		34.4743		10.2439
		0.239	-0.159626		37.0343		25.2193
		0.284	-0.133787		38.8431		60.2377
		0.267	-0.164545		41.7695		19.042
		0.249	-0.143787		38.2414		43.9609
		0.237	-0.149234		18.4191		18.2704
		0.237	-0.173547		17.882		44.6546
		0.282	-0.131829		38.4104		10.9199
		0.258	-0.137606		38.8076		11.8225
		0.32	-0.131429		19.033		98.4674
		0.235	-0.191661		18.2324		4.059
		0.209	-0.208095		56.6164		9.42869
		0.312	-0.13043		41.6568		77.8903
		0.276	-0.138229		17.6518		25.4293
		0.263	-0.130327		20.1124		78.863
		0.295	-0.134495		43.0608		4.80898
		0.278	-0.136858		19.4274		58.888
		0.206	-0.196531		34.3702		16.1587
		0.265	-0.141318		40.0799		49.2795
		0.259	-0.139779		18.3455		76.6982
		0.273	-0.153874		21.4347		41.5281
		0.251	-0.181272		36.4585		43.435
					37.408		12.2835
					39.5049		3.44233
					40.438		17.3345
					18.2913		3.8501
					43.3112		21.0816
					46.5491		134.389
					41.1624		10.1523
					19.0661		44.6179
					20.344		91.8037
					46.97		25.6269
					40.628		43.8757
					39.393		11.3081
					53.6352		173.23
					21.2788		184.474
					43.2086		9.79197
					5.91161		4.09196
					19.6333		25.0472
					28.7833		9.73868
					36.2502		4.5124
					21.255		10.7451
					47.0843		47.4196
					40.1957		59.539
					39.4062		42.361
					10.5803		42.9323
					18.6987		3.89932
					27.783		96.1165
					18.7154		25.963
					41.6034		10.5095
					20.3202		183.872
					38.6542		19.2837
					41.9773		11.6949
					20.1845		4.77052
					22.9322		72.0922
					17.3062		11.1368
					39.8455		63.8156
					36.5268		64.739
					9.19287		79.3997
					20.7012		18.1795
					21.007		141.916
					41.8564		79.2857
					20.1249		10.1576
					59.2565		41.1534
					37.4298		3.53896
					34.0246		57.0038
					26.9947		4.27476
					47.2241		3.6932
					39.1108		205.277
					36.6564		77.3477
					18.5674		43.821
					44.8889		45.7935
					42.1853		102.717
					40.0607		27.9803
					40.6426		26.5262
					19.1513		183.876
					19.2088		44.7213
					43.8508		43.5954
					33.0756		45.1986
					15.9891		138.476
					38.4539		27.6103
					17.0858		60.2855
					22.6307		4.58651
					41.544		3.67948
					26.2407		29.1224
					18.1795		40.666
					42.6221		46.022
					44.1768		2.78268
					19.961		10.4927
					42.8362		8.52955
					19.0263		3.74853
					20.7679		2.80834
					44.3319		26.471
					18.3701		25.3901
					45.5342		41.4101
					19.0969		24.7779
					20.5148		23.2426
					38.9984		42.5468
					18.3763		24.0062
					18.5636		4.19282
					18.6989		43.8298
					19.1234		5.69286
					44.0592		11.1868
					36.8328		4.0547
					19.7259		24.6284
					39.8825		15.5984
					39.3086		4.58736
					7.73259		45.3532
					36.4288		106.265
					14.05		44.3999
					73.3741		45.0972
					39.9628		100.747
					23.3508		22.3474
					36.6796		27.3306
					38.4625		10.8258
					8.85258		142.861
					38.1035		60.3944
					43.4136		42.6395
					44.7369		26.7389
					38.9454		32.3032
					19.8836		16.8295
					19.3723		8.52125
					21.2043		94.3346
					97.235		96.6728
					42.6748		18.0741
					19.289		26.2816
					40.8464		10.7231
					23.037		62.1972
					45.4261		44.6559
					36.1251		27.2296
					16.6245		3.40631
					37.7002		9.88539
					17.3574		44.9727
					44.3727		4.41343
					36.1201		41.0652
					20.3187		106.579
					41.3438		44.5313
					19.7561		25.3407
					39.7619		25.9332
					21.0885		97.4552
					39.6732		134.861
					17.5531		40.2387
					37.9436		102.655
					37.4971		55.2563
					41.9579		41.9889
					41.9808		101.621
					39.531		138.319
					36.9991		43.3988
					42.8615		3.45765
					8.3681		11.165
					33.6961		40.9642
					16.6202		43.7664
					20.6543		3.52235
					6.2775		4.39282
					20.9311		62.2828
					36.4379		85.755
					42.8155		101.434
					44.981		60.1926
					43.8244		11.808
					39.3738		104.646
					39.1219		4.33032
					45.2309		3.3102
					17.515		3.67685
					42.5878		17.5649
					19.7499		26.8683
					20.4428		83.4525
					29.2257		27.4186
					38.8211		93.9261
					18.9533		3.6035
					38.1615		95.6645
					11.3138		134.135
					17.8572		3.68526
					33.3401		44.649
					19.5999		4.60992
					17.9233		39.0736
					35.723		10.5573
					20.7845		4.79371
					42.1688		12.4001
					19.9045		27.9544
					25.9674		94.6222
					13.6123		95.9616
					19.9294		44.6326
					40.9737		3.84591
					19.9582		44.3626
					36.7144		27.2534
					27.81		10.7792
					33.309		23.4965
					43.2782		4.36827
					41.1963		28.3918
					39.8002		43.05
					46.4386		46.0127
					18.442		58.6535
					12.9861		11.7229
					49.9914		27.6355
					21.438		101.925
					41.0863		3.46674
					41.5147		18.7673
					35.8501		10.1408
					23.8719		11.2517
					39.9242		44.3575
					27.0437		5.72559
					42.4717		11.526
					39.1127		143.896
					41.5465		138.589
					41.7919		19.8568
					20.3524		26.1823
					36.6185		107.522
					36.7294		11.0327
					42.109		5.14914
					12.2456		44.2107
					39.2775		44.8368
					18.7405		94.0023
					23.4463		131.189
					43.1344		10.7243
					17.6108		19.184
					41.0366		18.8969
					17.4363		3.64696
					22.6965		4.05711
					39.4861		92.1672
					40.4645		24.8583
					39.8421		26.6309
					39.1031		89.2697
					42.1047		10.608
					44.2791		8.71072
					36.6683		25.553
					39.6197		16.6203
					20.5405		44.3094
					35.614		12.3557
					40.4721		3.88774
					39.8547		10.3258
					39.002		97.2583
					44.337		4.789
					49.7222		11.9306
					47.2919		24.4082
					36.7556		19.7701
					42.3146		11.5358
					37.1561		4.10162
					41.0385		4.19441
					42.5107		11.4538
					36.1287		45.0759
					22.785		137.691
					42.2291		4.30964
					23.2366		28.6557
					10.3233		9.91143
					18.2631		173.69
					39.7833		41.2323
					39.074		27.4671
					7.69169		22.2444
					43.6295		100.456
					38.318		25.5504
					21.2535		11.1485
					42.1426		4.44418
					6.81777		23.3892
					16.889		24.4881
					19.5916		60.6638
					18.6269		9.09949
					28.0838		25.9104
					22.0365		45.2214
					41.0525		16.2602
					31.8874		84.4567
					22.5497		11.2331
					45.3252		11.9282
					19.2273		4.81561
					19.7353		10.5416
					43.9307		180.423
					48.0503		185.77
					24.2862		13.5028
					38.8695		42.7044
					20.0399		48.4119
					137.345		13.0926
					44.2861		103.759
					36.0437		19.862
					24.056		43.0356
					18.7579		19.5618
					42.8164		47.6279
					48.4616		44.4209
					43.327		46.0627
					17.8427		8.65245
					26.5613		44.949
					68.6605		16.4686
					43.4528		58.8544
					11.3015		78.637
					18.8508		139.722
					17.038		11.6945
					43.4402		91.1867
					14.3228		78.5346
					40.0494		45.0955
					22.1926		4.26378
					21.6427		4.78257
					42.1159		38.5535
					47.3201		41.6815
					40.4617		17.7984
					32.6545		20.6336
					21.6219		26.1859
					19.6753		25.8747
					20.3525		24.9686
					19.398		4.40046
					18.5395		4.86514
					44.3582		27.8787
					15.215		20.2628
					44.6563		10.8688
					19.6856		85.1049
					24.2814		3.74667
					17.3071		18.6325
					27.0432		26.6025
					41.6155		29.7881
					37.563		4.32778
					19.7164		27.1043
					37.6356		28.4289
					38.8788		19.0989
					37.628		44.7606
					25.5079		38.5555
					39.3007		55.9523
					84.1121		3.28656
					19.7822		43.312
					19.5105		4.02095
					42.2014		10.9546
					21.0571		27.1914
					34.4493		182.193
					40.0888		16.2037
					40.6988		10.8255
					22.2735		85.1634
					42.2848		20.4657
					15.2952		27.3832
					13.7904		44.5892
					24.2344		51.2865
					36.9073		197.245
					106.071		39.1813
					45.3608		43.7176
					27.9543		80.9277
					19.258		9.30305
					41.5972		10.7264
					23.7987		83.1783
					23.8526		19.3564
					7.02642		5.01384
					37.1232		43.074
					18.8599		4.91842
					15.0315		12.1236
					38.6455		4.07054
					18.1879		45.5978
					18.412		10.2456
					39.7208		41.6957
					17.0595		52.9428
					28.8352		10.2276
					40.4775		10.8284
					21.3333		41.5884
					19.657		4.12145
					21.8948		12.6134
					18.7929		27.5174
					44.959		18.3143
					17.7013		19.0255
					39.6297		45.2676
					15.482		10.8932
					21.4194		88.5649
					43.2259		64.8184
					6.15203		42.0494
					32.6312		27.0101
					16.2805		17.8218
					17.8817		45.8455
					44.3354		81.6191
					13.0875		55.7649
					40.8114		3.81286
					20.2285		32.2358
					44.3908		143.91
					40.528		44.2904
					36.0391		75.3735
					11.3345		46.093
					18.0872		28.1218
					40.9857		81.1751
					55.9034		3.91639
					39.9627		25.529
					40.0755		28.7447
					6.75586		48.0248
					25.373		26.3895
					39.3405		18.8077
					35.8741		80.8127
					41.1748		25.5813
					36.5167		4.59736
					12.131		27.553
					19.8873		43.2412
					14.4421		3.77823
					21.7909		4.34335
					20.7159		4.29844
					26.3487		138.405
					14.9692		98.035
					17.5458		44.3395
					41.1645		36.4707
					38.7767		18.907
					18.3387		47.1442
					41.2014		40.2328
					18.492		19.344
					30.3137		3.87594
					43.2153		47.0822
					17.9491		91.9882
					13.0389		11.0524
					40.5994		86.1487
					16.2738		6.04946
					19.947		66.7643
					20.8204		148.629
					21.4339		60.0162
					46.8892		25.8196
					50.7244		9.2567
					8.03918		3.67704
					22.6564		4.14184
					42.5606		96.2592
					32.3986		18.1165
					40.253		137.719
					36.3775		17.8666
					18.8935		80.2661
					40.3605		4.43783
					14.0234		44.0181
					37.8235		29.2891
					35.4558		45.9449
					41.966		59.2369
					18.7471		74.4959
					74.1941		4.44269
					21.232		26.2219
					16.3764		26.3168
					19.9759		44.5129
					40.1597		68.4647
					39.6778		4.31157
					39.9972		32.5828
					36.5745		179.818
					42.6859		23.2327
					21.4687		79.2983
					40.0485		20.2019
					39.0815		46.1307
					19.0387		16.8509
					8.05832		5.61769
					20.7426		47.4959
					39.1968		26.6432
					40.0394		43.5378
					48.6535		11.8102
					18.6703		3.99807
					38.9297		41.914
					39.2378		45.1579
					18.5797		172.952
					13.5366		39.8437
					24.3451		18.8618
					15.516		62.625
					19.2897		22.1881
					42.1695		186.261
					44.164		77.2942
					18.4289		11.0269
					45.6594		16.2225
					23.1643		40.6887
					17.6443		10.2424
					17.4419		4.03094
					37.5165		41.1951
					17.351		4.29644
					21.2806		45.1154
					49.6339		44.4789
					10.131		63.46
					42.6286		105.157
					21.2311		20.8133
					41.3761		44.2789
					38.3977		10.9794
					34.0478		43.1015
					45.255		4.4748
					41.999		17.8596
					41.7626		107.303
					19.194		26.4011
					40.2708		10.0135
					42.0303		95.5136
					34.4521		4.1643
					35.6685		24.9619
					39.0502		12.1486
					38.158		10.952
					19.5669		5.24219
					42.7057		17.8894
					10.8517		17.6465
					19.3705		43.6767
					37.9158		81.0197
					19.5544		5.04157
					18.6578		16.693
					40.9857		80.8761
					39.0124		9.69314
					39.7654		24.3046
					22.5343		17.9116
					21.0441		3.61287
					15.0663		10.471
					18.9858		135.078
					15.1033		5.43745
					29.1384		47.8995
					21.6244		27.137
					39.6355		14.1266
					40.6009		45.0994
					40.7996		18.495
					27.8142		107.351
					40.526		10.4269
					34.1211		10.4479
					19.6969		57.3469
					20.489		177.925
					41.3573		4.88132
					37.5246		180.159
					18.9351		64.9096
					19.18		10.738
					45.4776		3.15422
					18.3274		24.9843
					19.8013		94.6222
					19.058		19.7826
					42.351		86.192
					51.0299		81.25
					28.9986		40.3707
					38.6217		17.1158
					19.688		43.0075
					41.7108		123.847
					35.4648		142.698
					17.8856		37.9244
					10.7499		102.774
					40.0455		38.0746
					14.1911		26.173
					37.4047		103.785
					18.9522		45.439
					9.43928		42.9913
					23.9248		13.0724
					31.4671		49.1783
					19.323		23.0561
					16.6569		43.5994
					41.4049		47.685
					39.0884		5.49334
					17.0069		96.3686
					35.1732		40.8719
					41.4055		4.98006
					19.5472		44.1159
					95.8133		3.69711
					21.7045		19.548
					22.2453		46.64
					28.3744		25.2215
					19.2		48.4107
					43.095		10.9649
					25.6468		47.3704
					38.3078		43.9875
					40.1391		143.713
					42.4745		22.9875
					36.8462		3.2558
					20.1063		43.119
					69.9251		4.73841
					30.507		44.8815
					39.4192		54.3624
					23.3463		41.1767
					19.6085		78.1772
					40.7366		100.023
					40.5713		27.1259
					39.9303		12.1434
					39.4828		21.3002
					40.6764		4.34553
					35.7071		10.5092
					24.6444		20.2997
					19.6085		35.6161
					41.6579		43.7886
					43.0444		12.751
					19.011		4.79851
					19.7569		17.7657
					21.7873		41.5735
					36.0587		4.11176
					49.8896		27.5808
					20.4963		18.3983
					36.999		24.8035
					17.0072		4.48162
					15.3978		25.4998
					41.0359		43.3876
					18.9715		11.2765
					41.9159		137.877
					9.84681		39.0932
					42.6518		56.1241
					18.6435		41.3592
					39.6759		3.60956
					19.4905		4.47556
					41.6396		77.0922
					35.2242		48.8088
					20.6753		3.58364
					38.4771		42.2936
					23.0897		75.0006
					39.9248		21.2166
					44.1194		5.18939
					36.7514		5.61232
					43.1115		58.7352
					20.552		104.345
					19.1865		102.99
					43.6989		42.8698
					40.4894		45.1892
					16.8012		4.41064
					15.9053		9.95262
					42.3801		21.7232
					7.90628		43.7581
					40.8195		78.715
					20.5152		27.6649
					41.5265		10.6789
					19.2582		147.074
					23.8311		45.0193
					24.2905		10.702
					17.7993		16.7628
					51.7373		12.0616
					41.6494		4.2692
					31.986		3.51385
					18.2184		43.177
					21.701		44.2982
					19.5476		10.9888
					36.2341		39.4711
					44.3776		59.7015
					44.6848		24.688
					18.1916		3.52271
					18.8977		3.70236
					23.5725		47.5087
					42.6193		10.8902
					35.8826		11.5623
					41.95		47.1738
					14.4473		40.7514
					17.2172		3.89511
					31.7666		62.3181
					41.669		3.89213
					38.4895		101.167
					41.8165		3.47665
					40.6431		18.562
					23.3111		17.3704
					38.2841		17.488
					17.3572		104.172
					39.1259		24.9381
					19.4349		21.0775
					37.5525		43.0677
					40.0947		38.8849
					20.7292		44.7204
					39.9043		120.557
					38.2704		136.212
					24.7355		41.7837
					35.1286		44.8885
					19.1161		4.81388
					80.4733		10.2429
					41.596		43.8163
					20.3032		23.3318
					40.3517		10.6666
					20.91		26.7146
					46.0014		3.65991
					37.7407		28.0808
					41.855		18.1779
					19.4292		3.71072
					41.7949		19.1109
					19.1521		3.12525
					20.5598		47.5465
					17.7529		43.3229
					36.2275		44.3716
					39.9922		51.3406
					19.0575		75.9662
					17.6441		17.163
					35.8118		27.1947
					20.8951		25.0116
					45.8544		10.8032
					16.4076		41.2819
					35.3069		48.529
					40.8401		17.5991
					34.6365		4.27039
					20.7709		3.82703
					106.945		48.6988
					29.7327		40.0952
					8.55423		44.4495
					21.2273		79.0761
					23.3409		3.6201
					41.3393		92.4832
					38.7122		132.964
					12.6533		3.06967
					38.711		176.815
					37.8824		16.4089
					19.3491		179.99
					85.9814		9.90952
					17.8382		10.9859
					19.3234		45.4773
					42.1154		99.1914
					35.6864		108.171
					6.8952		4.17673
					10.516		45.0929
					18.1044		46.6194
					37.2905		43.2796
					29.0681		89.1076
					8.5406		4.30486
					41.2908		25.7567
					12.7336		40.4746
					39.1156		170.719
					23.4669		18.0771
					40.226		4.23245
					31.8582		22.9421
					20.2317		82.4166
					38.8163		106.339
					16.2015		5.29553
					20.5873		41.4918
					39.5809		24.2472
					19.1219		73.514
					11.2403		17.95
					20.1924		138.086
					19.9681		10.2974
					44.3421		177.675
					42.0965		191.775
					19.9239		40.2585
					39.27		25.4952
					15.6127		3.95736
					26.3065		141.961
					33.5134		4.06607
					19.0008		3.71604
					19.2415		12.9511
					38.1815		5.96707
					32.9501		4.47888
					39.8926		28.6397
					26.9756		51.009
					25.0616		45.3968
					21.037		4.43395
					22.062		10.086
					39.4104		145.213
					20.0199		44.2066
					16.3615		7.70571
					40.9143		46.0413
					20.2373		44.4168
					39.4738		102.238
					14.1139		83.4366
					43.7323		18.8385
					45.5599		48.6044
					5.55314		45.2628
					20.1549		2.99316
					40.1894		5.03143
					41.4703		4.12845
					21.0072		82.1599
					39.3923		10.0414
					40.0887		18.1789
					136.261		3.89932
					40.1683		77.0623
					17.8621		82.0312
					102.34		3.47793
					39.6257		93.2196
					21.114		47.8819
					40.7707		27.5524
					22.1303		44.2152
					42.6675		18.9398
					17.064		17.9743
					22.1745		17.7976
					21.8283		30.5321
					10.7062		101.733
					18.4564		62.6653
					37.9965		95.6319
					38.2083		42.2042
					20.0547		3.81392
					12.885		20.6807
					39.07		25.313
					18.1816		3.80023
					33.8098		4.38346
					21.1382		26.2291
					37.7323		9.83697
					19.3789		44.5344
					37.5758		100.938
					24.2947		27.2673
					4.23684		23.6607
					22.8881		3.83673
					41.2022		42.0023
					20.4278		45.6626
					42.0491		4.46962
					15.944		99.3829
					15.9511		43.8037
					38.7012		93.2152
					17.9019		41.5841
					43.2285		39.2598
					38.1048		9.35367
					51.8219		44.2864
					16.8901		28.3456
					37.9467		75.8895
					43.8882		27.647
					16.2443		4.32536
					35.7557		105.366
					35.3185		14.5705
					41.0842		4.65221
					19.3845		93.2962
					79.2305		4.41024
					18.6376		10.8582
					37.128		49.3303
					35.4524		44.0763
					42.009		78.6683
					44.9907		45.0965
					43.4408		4.20883
					40.6454		9.72343
					38.1021		10.6077
					34.2259		146.906
					39.6289		139.144
					20.7973		18.0354
					20.2785		73.167
					37.9981		11.9324
					40.4363		17.2887
					37.4027		10.7174
					36.1579		76.5866
					41.9597		20.4139
					45.4497		3.8659
					28.2099		3.70171
					17.011		26.2452
					21.7646		23.8853
					88.7426		42.7786
					38.2044		10.1786
					18.4452		4.66762
					19.0683		19.5442
					23.9063		45.2599
					10.2604		20.9498
					11.4164		144.284
					40.371		3.71931
					147.306		4.55538
					41.4267		63.7779
					20.2818		25.8053
					16.1544		44.125
					35.6638		41.6402
					27.9792		186.596
					19.1116		27.1243
					48.6318		24.0796
					7.01138		95.7814
					43.0052		16.0842
					41.1266		75.3775
					29.9929		1.30566
					42.3667		24.7273
					24.2168		105.753
					42.4061		39.3304
					45.225		4.8774
					20.9467		44.3364
					40.4542		43.509
					43.4602		26.61
					22.1999		44.1234
					21.403		10.4187
					22.8762		46.7563
					19.1387		140.907
					22.1188		16.4855
					25.1397		4.36334
					39.081		26.0998
					20.8841		47.446
					44.1349		42.9826
					34.7483		25.8568
					42.9385		87.8947
					37.1555		43.4498
					43.4171		100.33
					26.7208		51.2403
					18.8128		25.1257
					40.6833		43.2647
					40.2912		4.20323
					15.6859		181.398
					19.4923		44.2275
					19.0627		25.388
					19.4947		11.0889
					38.5572		10.3026
					33.4228		18.7888
					122.954		11.3161
					9.33182		25.6697
					18.3383		9.97905
					18.6465		19.6247
					11.5882		9.70043
					39.6126		145.963
					21.8773		44.7504
					37.4966		78.2978
					24.5702		61.008
					22.0347		4.421
					39.1511		103.235
					18.5804		40.7827
					19.4882		10.3039
					19.5841		41.8805
					20.6437		126.339
					39.978		3.90731
					16.0434		43.5511
					17.6237		24.8513
					43.6508		143.573
					43.8823		28.4194
					44.3067		20.1489
					43.7114		45.2671
					4.84546		5.20602
					21.1863		19.7905
					19.9033		18.2541
					24.0071		10.8967
					38.1001		4.13214
					44.5555		97.6386
					31.5845		11.2141
					24.3114		63.0136
					39.39		42.1521
					36.8289		10.5758
					37.6787		3.56671
					36.2805		24.4808
					15.7152		79.8198
					9.3972		62.7557
					39.3248		10.5866
					27.3911		42.0862
					19.7353		43.4569
					40.2715		39.694
					18.9152		10.966
					41.048		58.8893
					41.5587		42.6041
					18.8027		79.9257
					37.1138		9.80484
					39.7369		45.041
					10.862		18.4249
					20.5708		46.2148
					36.5331		44.0078
					41.3901		18.7203
					13.7998		4.85831
					23.3005		11.8334
					19.6106		43.8612
					40.2205		25.2532
					62.5794		35.6947
					12.6703		3.79473
					13.1796		55.467
					19.0919		25.3974
					43.1072		44.724
					46.828		15.397
					41.4928		4.6313
					40.6674		4.30576
					18.7122		10.351
					42.6856		25.3716
					38.5275		29.0078
					21.5182		3.38816
					43.2062		40.5582
					45.7668		44.2659
					37.9847		3.99827
					41.5086		138.863
					37.4248		3.98345
					44.3725		9.77588
					21.0832		3.73888
					39.1054		10.5677
					19.343		58.3077
					46.0568		2.33038
					38.9986		43.067
					16.0216		60.1105
					18.4091		9.42929
					37.6796		25.5361
					39.4259		47.5466
					19.0014		41.0421
					43.5508		45.1721
					16.8858		10.6471
					44.2667		94.195
					28.4452		19.7494
					38.8809		187.044
					38.7082		47.4423
					18.2358		49.5853
					40.353		132.036
					40.3451		21.5324
					20.6039		10.3656
					36.3298		95.7371
					17.4881		19.7468
					19.7248		4.44537
					42.5222		18.7138
					14.6383		40.8195
					45.8115		78.2849
					10.1182		22.9705
					19.0791		4.01787
					36.7057		3.93852
					21.1971		24.179
					36.867		60.1703
					71.2548		16.098
					52.8132		41.047
					11.0249		92.7902
					42.4686		97.3647
					41.9422		10.9435
					44.121		25.3062
					41.7782		5.26236
					20.9152		42.8265
					4.82798		27.2809
					94.0655		42.429
					42.228		18.7991
					21.2075		65.0006
					37.4846		11.4114
					38.4528		11.391
					42.3756		26.6244
					23.7846		43.8047
					44.8225		27.4412
					40.3197		10.9872
					18.7924		11.1224
					84.4766		41.6288
					19.4794		56.0343
					38.4446		97.7471
					12.9451		10.7084
					19.0535		60.9567
					40.6259		19.5101
					39.7495		25.8165
					9.95568		97.8931
					17.8296		25.516
					39.204		44.3875
					13.1248		17.0581
					17.7381		37.7237
					27.4971		72.9655
					8.98582		106.007
					18.233		28.0577
					18.4481		4.10935
					45.4273		9.74252
					20.5223		44.4129
					9.73039		11.3588
					45.1046		185.197
					20.031		76.3739
					17.0971		44.6538
					16.2809		97.1462
					18.9862		3.54984
					19.3413		63.5599
					39.5515		4.17677
					46.0385		4.75426
					41.2518		27.7146
							19.3492
							43.5378
							42.1654
							42.7031
							3.81216
							10.9673
							47.0061
							42.1568
							178.665
							22.5515
							180.647
							48.2421
							9.6257
							178.163
							11.2132
							47.7594
							17.3103
							136.81
							3.63431
							44.4564
							54.5494
							43.1137
							41.7606
							176.958
							11.4003
							11.1777
							7.01751
							138.277
							58.6263
							4.52281
							10.7469
							100.501
							41.8625
							128.174
							11.1108
							44.9145
							4.1858
							95.53
							26.7651
							186.256
							131.302
							182.532
							100.6
							44.31
							12.269
							4.04658
							46.0894
							133.985
							141.205
							81.2178
							9.47298
							4.82198
							12.7793
							10.0311
							79.8673
							138.76
							5.17548
							23.4027
							4.79397
							83.0853
							45.6641
							81.1227
							11.4989
							4.35132
							10.1134
							10.1057
							44.2974
							42.4648
							27.4637
							3.38708
							10.6671
							23.8812
							19.0405
							26.0367
							42.6778
							81.0991
							96.339
							39.9735
							82.19
							21.5159
							4.39865
							4.63654
							82.8944
							40.023
							9.69254
							25.4987
							3.192
							24.2008
							25.7044
							70.8922
							4.13285
							44.7552
							58.5313
							12.9522
							10.448
							76.7849
							42.2718
							10.9188
							67.7906
							25.7215
							136.009
							11.3442
							99.3599
							9.4921
							3.71753
							17.091
							43.5888
							75.7642
							42.4683
							10.1313
							4.22578
							179.873
							19.0891
							17.7615
							11.1727
							4.98888
							57.1649
							172.783
							39.8901
							42.7411
							106.891
							43.1112
							64.471
							18.964
							11.3187
							11.703
							43.2555
							4.62978
							25.4363
							181.205
							49.8851
							44.3992
							48.3017
							12.7531
							44.3331
							23.9611
							3.82488
							19.1972
							9.90704
							45.0185
							26.635
							44.8396
							4.51765
							10.3378
							3.04352
							20.9469
							10.2877
							41.8143
							42.8977
							27.9027
							43.8561
							3.8877
							3.64702
							18.3221
							28.4307
							3.68897
							68.3385
							60.9378
							184.583
							131.586
							21.14
							44.8154
							95.263
							130.729
							28.0824
							40.4986
							18.1258
							22.4219
							4.1905
							42.3855
							42.7791
							46.5066
							18.4033
							3.51345
							78.5979
							28.3086
							4.31993
							3.86948
							11.1537
							78.7027
							40.9928
							42.1149
							18.2665
							3.81607
							24.7054
							3.82977
							11.5059
							27.1086
							94.9217
							3.44161
							43.5212
							175.925
							45.8119
							10.4291
							4.67318
							20.2194
							78.5752
							42.2541
							58.6252
							4.32562
							142.956
							10.9297
							48.1564
							42.7227
							5.07419
							4.47717
							3.56959
							58.2112
							4.68266
							9.23355
							10.2863
							190.416
							93.9054
							9.8707
							55.0056
							102.328
							48.3692
							42.9048
							77.3477
							3.37963
							9.992
							11.0065
							27.351
							18.159
							41.7244
							11.0974
							19.2
							116.005
							45.3297
							77.8537
							38.9236
							19.471
							16.4076
							45.7909
							25.4744
							44.8094
							4.84042
							4.23008
							42.3027
							27.5464
							80.9847
							9.96719
							24.8629
							39.4124
							44.0031
							44.5482
							4.30553
							12.4068
							18.341
							111.114
							25.433
							18.4193
							4.70717
							44.8893
							12.3712
							29.4185
							55.5901
							28.4888
							45.16
							3.46955
							25.3894
							81.4968
							45.1221
							104.17
							15.497
							25.4658
							57.4339
							3.47244
							11.6338
							96.5867
							3.94631
							144.45
							3.52616
							44.2849
							11.171
							23.6626
							20.8063
							43.9577
							44.3257
							4.04868
							108.171
							10.6746
							21.5135
							18.9155
							27.8393
							27.4079
							82.5078
							5.07505
							10.9818
							10.4369
							41.1895
							3.66941
							3.73613
							43.4755
							40.3674
							17.9561
							18.828
							84.5145
[truncated: 3,002 more rows]

## Sheet: Figure S9
Charge deficit (fC)
6.69259
57.3625
56.0358
55.3649
48.2211
52.1774
57.1368
52.8068
66.1878
55.5596
53.0101
53.7691
56.4935
48.1073
58.3508
51.4629
110.199
50.14
48.6171
50.5898
86.6789
52.8858
45.3884
48.6834
56.7512
53.2437
45.0599
43.0049
51.5486
45.8356
48.5083
56.0741
54.439
57.9665
54.6206
63.7967
57.1806
51.9494
52.7628
127.222
47.8134
53.3479
83.0329
47.6967
49.3665
57.1762
48.2347
47.0147
49.2785
48.35
50.7099
50.052
49.2013
33.7047
50.6148
50.7884
41.8487
51.4226
45.608
46.2785
48.4146
51.646
58.7878
55.7272
62.0833
49.3719
17.196
52.2312
62.9049
59.1028
47.8762
51.0027
50.8848
52.0192
46.3147
52.7678
46.2684
58.4282
53.8519
47.0721
33.2063
51.8612
47.3917
49.1073
42.6097
44.1225
43.2192
52.6855
56.5517
58.8651
54.2327
47.4912
56.2049
48.8231
54.0847
58.4156
55.1481
49.9262
9.54306
46.3251
51.54
48.4632
4.59821
50.2327
57.6446
46.2969
47.3911
52.0615
41.7789
47.2646
44.1981
53.4884
52.2721
6.06194
43.0131
45.1516
80.5648
57.461
58.7564
56.9957
6.43294
53.7532
50.6222
61.3469
54.7123
51.8187
49.8568
49.0543
51.7946
51.7943
48.9175
52.8583
52.6897
53.9701
50.5431
49.0743
23.0018
46.1098
152.854
48.7456
51.1084
50.5828
42.19
44.9845
7.55926
54.9291
54.7873
55.5853
54.0686
55.2298
58.2548
52.9553
59.2361
51.9016
59.507
51.4277
51.4284
57.8576
48.4261
48.8624
52.4655
48.137
48.2304
49.6198
47.9283
46.3428
46.3711
49.6105
46.2693
47.8734
43.8525
44.4178
45.9228
39.7889
54.6301
60.9622
55.8179
52.583
119.956
19.6123
49.4898
49.3879
49.729
49.5978
51.0648
45.5001
58.1794
175.288
48.2572
50.5197
50.4769
55.6693
47.0054
46.0027
52.6411
51.834
45.4465
43.8905
50.1265
49.0414
40.1246
46.9358
52.4617
58.4872
54.417
55.9537
6.20726
53.5576
119.611
53.3813
102.304
55.2454
53.2387
53.0594
53.4182
49.2392
54.1522
44.7532
51.1828
56.8526
49.827
44.8956
51.1028
49.9897
47.4296
51.3725
48.3396
50.5829
49.9429
58.3835
45.5017
47.3254
44.3919
117.883
56.5472
49.2434
49.4185
50.0605
69.7934
7.67436
51.7831
48.5291
6.8106
53.498
53.2855
65.1383
56.4645
50.4093
50.0817
55.9865
45.4986
5.64447
51.4698
50.5471
47.6498
34.3379
66.5689
50.722
46.3125
50.8268
27.3294
49.2282
53.2042
45.3609
47.227
51.3211
52.9082
55.9384
51.1716
48.3084
47.2344
26.8849
51.0962
49.9749
49.9668
54.6994
47.142
49.4833
50.1902
50.3422
51.982
53.6901
48.222
51.8595
59.8144
48.6547
48.4094
49.0908
54.8407
45.7784
34.298
49.8924
54.6741
46.8347
60.2427
54.2055
51.5423
7.04836
54.4524
44.9413
54.9099
52.666
52.2021
54.3461
53.852
15.6665
46.9891
58.5395
55.6357
50.3208
56.3637
48.2457
49.7925
49.8945
44.4275
57.813
47.8353
45.135
53.9662
5.07132
33.7732
47.8359
55.3507
46.8742
56.469
50.6206
50.884
56.9614
56.3105
50.0524
23.0686
62.719
49.9358
53.5002
53.3206
45.5188
46.916
46.2209
6.83147
45.9828
51.3143
47.1668
57.7392
42.0469
50.6793
48.6745
51.9857
48.7243
52.5197
52.0955
50.1149
109.813
48.144
48.3833
47.6208
50.5279
48.2783
22.9925
49.227
55.547
51.9141
26.0286
59.7448
46.0688
48.2588
48.3345
57.2506
49.8712
55.5854
51.5137
48.9572
48.0617
57.5008
46.3681
50.6977
47.6125
43.3887
56.3211
50.8057
45.7312
63.8984
15.4135
49.1278
49.9008
57.9342
46.3515
56.5005
65.2305
54.7216
49.7718
47.1634
59.5848
51.7177
53.2921
51.2481
4.60308
53.2042
45.3569
48.6015
49.8976
49.87
51.2782
53.5964
47.8734
50.8457
47.7183
46.6751
53.6911
43.9407
48.2544
51.3034
51.7303
51.4584
48.1492
56.1395
5.85295
54.7249
71.5569
54.4028
47.2375
54.3492
51.9788
51.5876
52.6904
49.0132
46.6102
52.2934
6.70381
52.5632
50.5849
48.5156
44.6137
55.2702
12.0498
53.4679
50.4899
51.1782
47.616
55.5464
49.3647
61.7815
56.1847
48.8052
49.5834
48.8932
119.919
53.6625
47.016
48.341
61.2333
48.6453
54.9019
50.027
55.2112
50.5393
46.4728
33.0222
17.4362
49.0376
47.9805
51.8159
53.1958
47.9183
53.7201
220.42
45.1416
6.39743
53.4797
52.9809
37.1386
48.7177
50.8103
55.2392
52.7419
50.3831
6.7949
49.241
45.6438
5.64811
49.6242
49.4205
6.37075
49.4399
14.1199
7.53955
6.25453
76.6226
56.6539
55.6711
5.9332
55.2752
50.7622
49.4699
46.7672
76.4436
50.5184
54.7886
45.0334
49.5546
52.0992
7.68458
56.4755
49.209
48.8238
132.464
59.9607
49.4079
50.1374
49.3266
46.9772
25.3988
46.9783
48.6907
50.9367
48.0216
50.9625
55.5941
56.2969
47.0228
23.3248
52.0989
27.2043
49.0973
46.7821
48.2359
48.0254
178.717
62.1763
49.5423
45.2831
54.6129
54.307
5.70181
57.4147
49.0488
51.4581
50.6571
49.3897
46.2523
49.0565
52.6005
50.1201
51.9119
57.0069
58.8285
50.7959
49.6395
31.947
57.8161
48.8811
44.8475
49.6389
47.8268
24.3969
46.9198
49.9514
54.6918
95.4162
48.5835
305.692
52.0786
55.5987
46.6765
66.0637
55.308
58.7817
51.5453
45.548
54.8788
50.576
54.0607
57.8031
51.2165
54.2324
54.6568
45.1301
32.6529
58.7404
433.963
58.2985
56.3335
46.116
51.416
49.4666
55.8869
49.8582
46.8637
59.285
44.3272
45.2474
52.3394
48.7256
49.5456
46.5413
34.0428
50.2321
53.4065
55.9027
47.118
46.6504
45.6096
53.2374
47.1006
49.2292
53.1184
45.9627
6.62385
45.0365
47.2026
46.8903
46.1585
53.628
50.5531
52.3824
51.8465
52.0607
50.687
53.7653
47.0833
57.719
56.4095
195.292
56.8854
44.9007
55.2945
9.65307
34.4008
52.9742
47.6085
44.9987
48.0726
49.6593
78.0761
54.6138
45.9655
57.1934
24.6418
56.2109
51.6966
57.5507
16.0402
6.09425
54.644
49.2014
53.3911
53.3425
50.813
57.4614
52.4915
56.6284
56.432
55.7973
50.0041
54.9087
50.6471
55.6527
52.1148
51.6675
47.1272
61.0592
51.8266
51.0976
48.2023
47.8682
47.0842
63.2081
54.4884
48.3855
53.7934
51.7713
15.6265
47.2989
48.7355
50.0547
54.0624
51.103
6.83839
50.306
52.0538
50.9827
49.2404
47.894
52.6924
33.2654
46.9064
49.4541
53.4629
49.4491
47.4441
47.2923
53.0635
49.1101
125.006
46.0114
70.5878
49.0242
52.2511
53.221
53.1308
50.0825
43.2293
32.8623
32.9039
111.583
6.89033
5.42004
16.177
62.6826
48.2369
47.3989
4.87624
48.5818
47.8043
43.6254
53.8982
55.5878
50.3513
7.58733
55.3141
50.8275
47.5511
52.9417
42.2776
59.7428
49.8637
55.8563
58.7352
47.6034
68.2511
51.6077
7.06653
59.4548
52.3818
52.7905
50.3653
49.816
49.2584
51.647
50.1486
49.6562
51.3657
53.1106
46.1577
14.105
52.5281
46.0318
54.1708
48.5726
51.5978
57.2099
44.9588
49.51
9.81941
32.8202
47.5639
60.289
5.97228
54.1105
59.4255
53.7984
41.8404
50.8895
50.3017
53.3422
54.4052
54.4068
51.4676
51.6198
57.6093
55.4667
46.1665
80.3143
51.0131
75.2328
57.5376
46.8936
50.1211
53.4006
36.4952
49.8852
52.3294
51.815
50.0285
49.8446
49.7316
37.7782
5.42895
52.0059
53.8465
51.7311
48.7618
50.9118
6.21146
51.5864
51.1347
53.3989
59.4235
49.4298
53.6601
58.1254
62.6652
22.6841
52.153
57.1745
49.5317
53.3193
5.42734
55.115
50.0586
49.1634
51.003
53.9417
51.2878
50.2255
14.951
44.3328
53.0245
50.5503
50.2168
53.6388
59.6624
59.693
46.4324
55.2628
224.756
61.0569
50.0481
53.7517
49.1278
49.3917
51.4275
13.446
54.6119
48.4498
50.5596
58.5454
48.0506
53.6272
47.975
30.9697
57.466
62.2531
50.9998
52.2805
52.868
57.7615
45.8294
45.8148
409.708
60.6755
48.7217
49.3309
57.3695
58.25
43.9294
48.78
57.2176
50.4184
45.852
4.82392
53.3652
49.7986
48.034
43.2472
46.4576
53.6384
52.6383
42.7418
50.8113
55.4527
163.189
52.613
50.1769
46.2293
97.7514
51.9632
51.9555
60.7466
37.0037
54.1717
47.9682
53.3695
49.4818
57.9402
46.49
47.5041
25.216
46.1114
61.5138
46.6745
55.8828
5.49802
7.82535
45.1185
47.8621
58.3816
54.0574
48.7247
45.6662
75.8852
35.3777
53.1643
51.1902
54.9491
46.1845
50.2216
51.5655
25.3027
59.4594
54.8222
53.7015
57.2374
50.3572
53.4905
223.586
53.2693
46.3805
57.3475
50.7126
169.649
50.8264
53.7121
49.4969
59.5761
53.935
56.8079
36.0966
54.2854
287.788
55.8969
54.4441
49.6813
55.8752
49.6068
50.2943
47.5637
48.8629
52.295
80.7586
50.1383
22.3317
47.0064
51.5164
45.872
50.7222
12.011
49.6926
46.3833
45.5296
47.6517
5.85121
54.3214
50.2804
59.2204
63.9183
52.5902
50.9804
21.8604
55.0899
78.6888
49.251
50.76
46.5752
46.7069
43.3185
47.6799
52.2964
15.3571
66.9336
51.7445
52.4168
56.9597
51.1902
47.5932
52.2059
47.6102
49.3359
55.097
48.9959
44.8086
49.8948
65.0268
53.0369
104.238
53.0648
57.69
51.2217
49.5959
101.226
51.2058
57.3852
52.7478
52.7625
52.9123
56.5611
47.5356
49.5914
51.0721
50.3747
53.8232

## Sheet: Figure S17
a			n = 1			n = 2			n = 3			n = 4			n = 5			n > 5
Transcription cycles	Percentage of events in sample		Time (ms)	Charge deficit (fC)		Time (ms)	Charge deficit (fC)		Time (ms)	Charge deficit (fC)		Time (ms)	Charge deficit (fC)		Time (ms)	Charge deficit (fC)		Time (ms)	Charge deficit (fC)
1	58.1		0.117	19.3974		0.409	76.1773		0.688	136.662		0.835	172.63		1.298	273.438		1.781	384.26
2	28.7		0.263	43.6197		0.379	67.289		0.809	140.489		1.011	199.555		1.331	252.308
3	7.2		0.132	22.6442		0.394	70.7134		0.659	134.799		1.021	175.334		1.167	211.943
4	3.8		0.113	22.7185		0.344	63.6149		0.682	132.165		0.965	169.232		1.198	223.765
5	1.9		0.123	22.0083		0.394	68.384		0.588	98.4008		0.887	152.876		1.189	209.273
6+	0.4		0.248	43.1057		0.345	55.6919		0.561	96.8423		0.942	158.524
			0.066	10.3906		0.388	74.9414		0.557	95.0549		0.892	155.246
			0.259	75.3341		0.543	100.721		0.651	114.758		1.005	168.243
			0.124	19.9158		0.321	53.7408		0.66	115.814		0.754	124.12
			0.114	18.0821		0.471	89.0447		0.637	105.51		1.111	182.709
			0.087	12.2671		0.387	67.0537		0.72	111.952
			0.121	18.358		0.389	72.7285		0.661	110.46
			0.164	28.2642		0.393	64.5156		0.669	111.799
			0.116	19.7285		0.387	70.287		0.627	100.82
			0.098	20.8845		0.362	74.6926		0.687	125.354
			0.129	19.4976		0.434	78.8947		0.533	79.0134
			0.11	17.174		0.398	66.3249		0.756	121.4
			0.117	17.5694		0.447	74.5		0.742	130.22
			0.133	22.6151		0.466	78.431		0.651	111.538
			0.156	23.8471		0.5	88.0308
			0.14	20.5829		0.529	102.94
			0.103	16.3068		0.465	79.272
			0.13	18.5798		0.266	42.4525
			0.186	29.4741		0.431	74.9402
			0.114	17.3877		0.377	61.0983
			0.135	23.9162		0.355	59.0733
			0.097	14.0619		0.521	88.9094
			0.14	23.5311		0.398	67.9531
			0.283	46.1197		0.39	67.3359
			0.116	20.0542		0.39	62.3898
			0.137	21.0447		0.353	57.3856
			0.126	21.2851		0.412	69.0802
			0.09	12.9204		0.387	66.4902
			0.124	19.3731		0.396	65.284
			0.09	16.257		0.397	64.787
			0.122	18.3251		0.373	61.4262
			0.113	17.765		0.384	59.5445
			0.167	27.9361		0.292	43.9086
			0.12	19.5615		0.388	68.1149
			0.128	20.909		0.399	70.5462
			0.137	20.8382		0.384	61.2705
			0.168	25.0306		0.35	60.5859
			0.11	15.5833		0.557	88.6183
			0.135	20.8955		0.227	33.9638
			0.216	31.8449		0.517	81.0465
			0.127	20.3509		0.579	97.2228
			0.134	22.3504		0.341	52.1902
			0.107	15.8684		0.389	61.3228
			0.144	21.7573		0.275	43.1798
			0.126	19.5392		0.43	67.3938
			0.123	19.1035		0.362	57.5702
			0.114	17.7885		0.459	71.8941
			0.134	19.8356		0.381	64.0802
			0.108	18.3445		0.363	57.4547
			0.131	22.0875		0.361	55.7478
			0.163	25.5225		0.377	59.9123
			0.194	29.2324		0.28	41.6975
			0.132	19.6899		0.333	53.7458
			0.119	17.6652		0.398	62.5462
			0.093	16.6487		0.387	64.4405
			0.129	18.6596		0.491	73.7845
			0.129	20.8189		0.404	61.5383
			0.119	17.5278		0.315	50.949
			0.206	34.3785		0.438	69.5243
			0.134	20.4744		0.339	52.1107
			0.115	16.8257		0.358	57.6903
			0.113	16.6699		0.366	56.2336
			0.125	17.5527		0.354	53.5741
			0.104	15.9857		0.261	41.6346
			0.102	15.8221		0.442	65.7128
			0.117	18.4732		0.484	72.7839
			0.135	19.3382		0.329	56.702
			0.121	17.5273		0.373	60.5243
			0.114	17.4008		0.357	58.344
			0.127	21.7363		0.355	55.333
			0.206	32.2536		0.333	49.8807
			0.218	33.8554
			0.104	15.5612
			0.097	17.5447
			0.096	14.6442
			0.113	17.3474
			0.226	36.4616
			0.087	16.6501
			0.135	18.2148
			0.097	14.0155
			0.163	27.3366
			0.148	29.7997
			0.097	14.9384
			0.107	17.4466
			0.113	17.208
			0.119	17.2549
			0.124	17.808
			0.108	16.2895
			0.226	33.4731
			0.106	17.6544
			0.108	15.918
			0.128	18.5223
			0.12	16.0408
			0.128	17.2356
			0.121	16.7405
			0.127	18.0305
			0.213	33.2564
			0.117	17.5331
			0.104	15.581
			0.116	16.7284
			0.237	34.0169
			0.231	32.5033
			0.106	15.9756
			0.103	16.074
			0.116	18.9155
			0.118	16.2694
			0.091	16.7067
			0.128	17.8636
			0.141	19.6233
			0.117	16.2696
			0.225	31.823
			0.107	15.2024
			0.12	18.3823
			0.26	37.0499
			0.123	17.3108
			0.129	17.7015
			0.131	17.1752
			0.111	16.323
			0.107	15.2813
			0.219	32.4465
			0.111	17.454
			0.259	38.8563
			0.13	18.2365
			0.238	33.5791
			0.114	16.331
			0.119	16.6046
			0.117	16.657
			0.23	32.4343
			0.107	14.8587
			0.206	33.9249
			0.172	24.7354
			0.141	19.1767
			0.229	35.5658
			0.127	21.8311
			0.126	18.8973
			0.225	30.0141
			0.121	20.4121
			0.122	15.831
			0.111	18.6628
			0.247	35.701
			0.129	17.5094
			0.124	18.2628
			0.119	19.0609
			0.081	11.2322
			0.105	14.9864
			0.214	31.9187
			0.104	15.6027
			0.096	15.4195
			0.1	13.7971

## Sheet: Figure S18
a							b
All events	n = 1	n = 2	n = 3	n = 4	n = 5		All events		n = 1		n = 2		n = 3		n = 4		n = 5
Charge deficit (fC)	Charge deficit (fC)	Charge deficit (fC)	Charge deficit (fC)	Charge deficit (fC)	Charge deficit (fC)		Time (ms)	Mean current (nA)	Time (ms)	Mean current (nA)	Time (ms)	Mean current (nA)	Time (ms)	Mean current (nA)	Time (ms)	Mean current (nA)	Time (ms)	Mean current (nA)
80.4411	20.8722	90.7143	105.309	188.694	237.584		0.128	-0.139228	0.118	-0.177313	0.471	-0.192705	0.661	-0.159392	0.98	-0.192594	1.231	-0.193035
49.0045	18.5417	56.4494	95.135	234.44	232.606		0.196	-0.250261	0.117	-0.158889	0.441	-0.128095	0.66	-0.14421	1.206	-0.194435	1.473	-0.157945
76.2109	20.5377	77.6725	148.784	132.464	228.952		0.291	-0.262061	0.11	-0.187128	0.419	-0.185496	0.781	-0.190569	0.841	-0.157558	1.582	-0.144751
20.8722	17.1611	86.0253	133.708	200.701	175.421		0.118	-0.177313	0.114	-0.150988	0.463	-0.185906	0.746	-0.179296	1.106	-0.181511	1.087	-0.161423
51.9026	11.2396	54.6416	133.267				0.189	-0.274886	0.092	-0.122737	0.363	-0.150662	0.803	-0.166021
173.377	55.6972	62.1618	79.47				0.654	-0.265171	0.22	-0.25337	0.375	-0.165883	0.623	-0.12764
69.0293	6.07157	34.4384	114.416				0.389	-0.177575	0.058	-0.105399	0.258	-0.133643	0.705	-0.162356
334.189	45.6529	48.0969	129.635				1.076	-0.310629	0.254	-0.179933	0.349	-0.137928	0.754	-0.171998
90.7143	30.2878	119.714	134.101				0.471	-0.192705	0.178	-0.170431	0.664	-0.180366	0.823	-0.163002
6.79709	34.544	40.561	101.563				0.055	-0.124547	0.221	-0.15651	0.344	-0.118056	0.641	-0.158523
305.875	14.5017	87.8468	109.31				4.001	-0.076462	0.105	-0.138574	0.51	-0.172344	0.698	-0.15667
3045.07	20.3775	53.4923	100.892				39.615	-0.076868	0.132	-0.154677	0.414	-0.12933	0.648	-0.155775
3564.73	35.8503	54.0965	152.467				46.519	-0.076631	0.273	-0.131476	0.416	-0.130145	0.957	-0.15937
9.33569	28.8651	79.2186	191.852				0.129	-0.072759	0.215	-0.134432	0.456	-0.173832	0.704	-0.272586
4.89453	24.4354	55.7024	96.4332				0.061	-0.081052	0.15	-0.163235	0.365	-0.152736	0.658	-0.146631
228.796	19.9045	59.5624	91.1656				1.094	-0.209184	0.12	-0.166294	0.39	-0.152846	0.611	-0.149293
187.056	27.4471	86.071	104.206				0.897	-0.208591	0.16	-0.171846	0.53	-0.162489	0.685	-0.152196
35.3895	24.3476	75.1368	89.0147				0.23	-0.154079	0.143	-0.170575	0.452	-0.16634	0.61	-0.146005
7.10448	22.0907	41.6944					0.066	-0.108386	0.137	-0.161588	0.27	-0.154605
237.584	19.4837	64.1605					1.231	-0.193035	0.118	-0.165508	0.395	-0.16256
18.5417	28.8633	45.644					0.117	-0.158889	0.206	-0.140346	0.32	-0.142789
20.5377	16.641	67.1451					0.11	-0.187128	0.119	-0.140227	0.424	-0.158476
62.4368	29.4192	63.1158					0.279	-0.223969	0.206	-0.14305	0.41	-0.154063
105.309	50.6589	57.8852					0.661	-0.159392	0.325	-0.156029	0.352	-0.164586
17.1611	29.8723	67.725					0.114	-0.150988	0.205	-0.14596	0.488	-0.138877
56.4494	28.5221	68.2544					0.441	-0.128095	0.19	-0.150373	0.482	-0.141712
95.135	28.9897	62.2906					0.66	-0.14421	0.187	-0.155277	0.427	-0.145991
11.2396	22.5978	44.7133					0.092	-0.122737	0.138	-0.164073	0.302	-0.148208
55.6972	19.7766	55.1674					0.22	-0.25337	0.114	-0.173918	0.353	-0.15642
59.0336	13.4031	59.337					0.352	-0.167837	0.098	-0.13726	0.402	-0.147722
12.5291	14.0882	50.4208					0.125	-0.100643	0.113	-0.125143	0.347	-0.14545
133.541	46.1702	75.547					0.594	-0.224902	0.403	-0.114694	0.499	-0.151497
5.02761	29.3998	82.2819					0.063	-0.080658	0.191	-0.154189	0.551	-0.149419
76.2638	36.6178	53.476					0.739	-0.103267	0.226	-0.162247	0.377	-0.14198
6.07157	30.9724	58.728					0.058	-0.105399	0.2	-0.155114	0.407	-0.144415
4.75648	48.2205	66.4244					0.066	-0.072808	0.279	-0.173009	0.451	-0.147389
50.3709	27.0803	54.8743					0.289	-0.174468	0.172	-0.157729	0.38	-0.144528
18.6538	16.0649	45.2044					0.14	-0.133595	0.116	-0.1389	0.331	-0.136722
180.923	25.6854	50.9385					0.77	-0.23503	0.179	-0.143775	0.35	-0.145674
52.3692	17.9861	51.4066					0.246	-0.213088	0.119	-0.151528	0.34	-0.151342
77.6725	17.8828	54.1845					0.419	-0.185496	0.121	-0.148188	0.389	-0.13941
85.523	19.4091	89.8003					0.394	-0.21719	0.124	-0.156899	0.645	-0.139298
24.7584	16.4605	54.2129					0.148	-0.167625	0.134	-0.123138	0.382	-0.142046
45.6529	25.5081						0.254	-0.179933	0.167	-0.153022
30.2878	18.3396						0.178	-0.170431	0.119	-0.154494
9.78759	14.2277						0.067	-0.146827	0.105	-0.136
12.4958	17.9252						0.058	-0.216326	0.132	-0.136186
86.0253	15.0696						0.463	-0.185906	0.115	-0.131428
70.4826	39.1121						0.323	-0.218365	0.244	-0.160493
16.2642	19.8848						0.083	-0.196484	0.135	-0.147669
165.606	15.9782						0.636	-0.260464	0.119	-0.134654
20.7846	18.9111						0.095	-0.219282	0.13	-0.145833
18.0586	20.7776						0.082	-0.220764	0.129	-0.161463
15.6541	18.8573						0.106	-0.148101	0.126	-0.15001
34.544	9.8277						0.221	-0.15651	0.086	-0.11484
54.6416	26.8191						0.363	-0.150662	0.193	-0.139205
14.5017	15.8592						0.105	-0.138574	0.115	-0.138311
20.3775	14.2556						0.132	-0.154677	0.111	-0.128869
56.7152	13.5774						0.311	-0.182519	0.11	-0.12384
35.8503	21.2748						0.273	-0.131476	0.163	-0.130826
28.8651	20.5657						0.215	-0.134432	0.137	-0.150458
15.4055	37.231						0.123	-0.125655	0.251	-0.148527
24.4354	16.7418						0.15	-0.163235	0.11	-0.152637
19.9045	16.2557						0.12	-0.166294	0.086	-0.189506
89.1024	8.52774						0.394	-0.22627	0.064	-0.13399
27.4471	16.6415						0.16	-0.171846	0.128	-0.130394
64.1217	16.5098						0.265	-0.242154	0.116	-0.142742
119.279	15.4027						0.509	-0.234435	0.117	-0.132076
24.3476	18.4825						0.143	-0.170575	0.14	-0.132376
148.784	14.4279						0.781	-0.190569	0.118	-0.122671
22.0907	20.9518						0.137	-0.161588	0.132	-0.159075
25.2977	19.4636						0.11	-0.230411	0.145	-0.134571
56.7696	22.5459						0.238	-0.238735	0.149	-0.151654
133.034	19.8297						0.491	-0.271042	0.145	-0.137096
133.708	17.6431						0.746	-0.179296	0.121	-0.146218
186.21	15.4283						0.937	-0.198783	0.107	-0.144659
217.683	16.5135						0.983	-0.221494	0.123	-0.134638
16.6239	15.6831						0.129	-0.129198	0.112	-0.140441
62.1618	15.5895						0.375	-0.165883	0.122	-0.128209
99.5754	34.6341						0.457	-0.217996	0.239	-0.145097
19.4837	13.9033						0.118	-0.165508	0.108	-0.129198
47.7653	12.7692						0.27	-0.177075	0.087	-0.147356
28.8633	19.6352						0.206	-0.140346	0.141	-0.139577
16.641	12.8466						0.119	-0.140227	0.104	-0.12398
34.4384	12.3662						0.258	-0.133643	0.094	-0.132086
262.601	9.13944						0.991	-0.265037	0.064	-0.143578
48.0969	17.1021						0.349	-0.137928	0.129	-0.132961
131.294	16.3644						0.736	-0.178456	0.117	-0.140304
29.4192	14.9207						0.206	-0.14305	0.11	-0.136073
50.6589	13.2047						0.325	-0.156029	0.103	-0.128654
29.8723	12.7878						0.205	-0.14596	0.113	-0.113571
28.5221	15.8586						0.19	-0.150373	0.115	-0.138298
28.9897	18.5136						0.187	-0.155277	0.126	-0.147336
83.5434	16.4862						0.324	-0.257999	0.129	-0.128186
21.2143	36.5417						0.112	-0.189846	0.281	-0.130212
106.912	19.0553						0.43	-0.24874	0.128	-0.149246
175.51	16.0676						0.649	-0.270505	0.109	-0.147824
22.5978	18.8515						0.138	-0.164073	0.137	-0.137951
17.069	23.4004						0.106	-0.161461	0.164	-0.142975
23.8604	15.2044						0.108	-0.221361	0.119	-0.128159
188.694	12.7481						0.98	-0.192594	0.097	-0.131857
75.9708	16.5453						0.325	-0.233894	0.122	-0.135999
19.7766	15.8778						0.114	-0.173918	0.121	-0.131603
63.3924	31.3283						0.395	-0.160615	0.207	-0.15157
36.0007	13.542						0.179	-0.201376	0.095	-0.143026
281.492	13.5648						1.631	-0.172615	0.099	-0.137462
27.1752	67.4731						0.19	-0.143271	0.463	-0.145833
13.4031	28.0258						0.098	-0.13726	0.205	-0.136951
10.2989	13.8023						0.072	-0.14374	0.095	-0.145806
242.681	15.2476						0.863	-0.281262	0.116	-0.131871
107.541	27.1766						0.387	-0.278008	0.194	-0.140317
14.0882	15.6908						0.113	-0.125143	0.107	-0.147074
32.9158	26.5663						0.144	-0.228905	0.2	-0.133086
46.1702	17.034						0.403	-0.114694	0.129	-0.132442
272.682	15.9963						1.171	-0.232906	0.116	-0.138278
29.3998	18.0541						0.191	-0.154189	0.117	-0.154711
36.6178	35.9546						0.226	-0.162247	0.284	-0.126777
62.9456	13.1123						0.411	-0.153272	0.088	-0.149571
13.3886	13.88						0.094	-0.142909	0.107	-0.130124
73.4409	14.714						0.429	-0.171303	0.116	-0.127227
30.9724	15.0504						0.2	-0.155114	0.122	-0.123777
21.3754	16.0135						0.123	-0.17418	0.117	-0.137295
187.068	13.3361						0.687	-0.272367	0.111	-0.120602
48.2205	12.1454						0.279	-0.173009	0.094	-0.129676
8.15151	17.005						0.062	-0.13225	0.136	-0.125374
20.604	12.3828						0.1	-0.206543	0.089	-0.139665
473.904	14.3264						2.07	-0.228962	0.087	-0.165253
21.4889	8.38932						0.141	-0.152731	0.07	-0.120534
200.394	15.8312						1.002	-0.200041	0.121	-0.13121
133.267	27.7891						0.803	-0.166021	0.214	-0.130076
23.1397	16.7443						0.093	-0.249348	0.135	-0.124369
33.3723	15.5261						0.166	-0.201341	0.123	-0.126628
48.2738	29.5828						0.249	-0.194068	0.232	-0.127725
32.199	13.7628						0.174	-0.185348	0.11	-0.12558
8.85995	12.7931						0.06	-0.148504	0.098	-0.13102
10.9417	13.8818						0.099	-0.110987	0.106	-0.131409
73.139	15.8485						0.394	-0.18575	0.096	-0.165568
255.126	13.5373						0.967	-0.263884	0.086	-0.157961
9.11976	15.5313						0.095	-0.096561	0.12	-0.129817
13.3718	14.9321						0.072	-0.186275	0.108	-0.138706
143.938	13.9662						0.986	-0.146033	0.109	-0.12856
14.9329	17.6786						0.197	-0.076065	0.153	-0.115869
111.174	14.5705						0.586	-0.189804	0.11	-0.132843
157.96	15.3077						0.702	-0.225083	0.119	-0.129064
17.8963	17.6457						0.139	-0.129108	0.135	-0.131074
59.4002	12.8355						0.365	-0.162879	0.102	-0.126302
27.0803	15.7218						0.172	-0.157729	0.126	-0.12516
119.714	15.7895						0.664	-0.180366	0.123	-0.128714
24.2193	17.8058						0.156	-0.155574	0.133	-0.134222
84.1392							0.322	-0.261453
85.2384							0.315	-0.270752
34.6182							0.192	-0.180567
137.956							0.71	-0.194371
75.7342							0.371	-0.20427
73.9578							0.37	-0.200014
125.075							0.591	-0.211709
10.3006							0.071	-0.145715
283.644							1.506	-0.188374
16.0649							0.116	-0.1389
65.3135							0.383	-0.170636
79.47							0.623	-0.12764
12.5991							0.112	-0.112924
13.3167							0.083	-0.160905
51.4887							0.273	-0.188778
40.561							0.344	-0.118056
13.395							0.105	-0.128053
24.8324							0.144	-0.172783
26.8525							0.15	-0.179354
95.2749							0.391	-0.243798
38.9158							0.251	-0.155242
163.828							0.836	-0.196026
87.8468							0.51	-0.172344
25.6854							0.179	-0.143775
43.7386							0.244	-0.179448
23.9954							0.122	-0.197077
17.9861							0.119	-0.151528
21.9613							0.108	-0.20376
17.8828							0.121	-0.148188
19.4091							0.124	-0.156899
36.593							0.166	-0.22075
30.4331							0.127	-0.240014
52.9038							0.337	-0.157131
5.54233							0.053	-0.105423
15.4448							0.072	-0.215182
52.3648							0.312	-0.167995
55.442							0.252	-0.220192
16.4605							0.134	-0.123138
53.4923							0.414	-0.12933
54.0965							0.416	-0.130145
49.8328							0.394	-0.126608
33.5533							0.233	-0.144219
35.8286							0.243	-0.147649
31.4523							0.214	-0.14721
912.89							2.243	-0.407018
26.6134							0.156	-0.170928
28.6092							0.201	-0.142579
25.5081							0.167	-0.153022
31.4595							0.213	-0.147916
132.567							0.495	-0.267905
16.2196							0.079	-0.205954
322.536							1.108	-0.291141
18.3396							0.119	-0.154494
18.7037							0.135	-0.138893
187.904							0.777	-0.241897
401.99							1.934	-0.207879
18.5471							0.089	-0.208961
60.0123							0.277	-0.216833
62.6811							0.291	-0.215564
65.6021							0.299	-0.21957
14.2277							0.105	-0.136
11.3957							0.083	-0.137858
39.2447							0.325	-0.120903
54.06							0.543	-0.09965
263.725							1.539	-0.171393
10.9293							0.1	-0.109793
234.44							1.206	-0.194435
105.88							0.52	-0.20371
24.6902							0.145	-0.170611
141.179							0.639	-0.22101
105.559							0.525	-0.201157
68.6939							0.379	-0.18138
21.8457							0.144	-0.152044
45.3173							0.208	-0.218097
17.9252							0.132	-0.136186
61.5184							0.258	-0.238637
49.7341							0.311	-0.160073
15.0696							0.115	-0.131428
29.4971							0.208	-0.142029
339.581							1.108	-0.306521
94.5743							0.46	-0.205694
48.4686							0.35	-0.138622
333.833							1.973	-0.169224
32.4961							0.177	-0.183849
20.3076							0.171	-0.119011
14.7503							0.111	-0.13332
44.4191							0.232	-0.191668
153.177							0.769	-0.199252
77.3833							0.447	-0.173228
39.1121							0.244	-0.160493
161.393							0.847	-0.190604
61.9495							0.394	-0.157356
19.8848							0.135	-0.147669
65.5554							0.313	-0.20959
28.7814							0.167	-0.172625
40.1762							0.172	-0.233867
15.9782							0.119	-0.134654
18.9111							0.13	-0.145833
20.7776							0.129	-0.161463
18.8573							0.126	-0.15001
25.398							0.177	-0.143753
16.3819							0.091	-0.180558
136.876							0.795	-0.172233
9.8277							0.086	-0.11484
60.7769							0.279	-0.218015
124.337							0.713	-0.174452
9.81712							0.09	-0.109561
12.7247							0.108	-0.118283
16.904							0.087	-0.194879
71.4237							0.303	-0.235884
6.82503							0.064	-0.107409
31.4269							0.188	-0.167429
124.469							0.529	-0.235384
26.8191							0.193	-0.139205
82.4185							0.501	-0.164603
79.2186							0.456	-0.173832
21.3444							0.136	-0.157291
25.4841							0.158	-0.161599
13.2316							0.09	-0.147552
20.6509							0.155	-0.133545
7.00643							0.06	-0.117593
182.768							0.751	-0.243432
109.525							0.645	-0.169884
13.3347							0.102	-0.131208
66.5668							0.405	-0.164478
222.471							0.721	-0.308625
55.7024							0.365	-0.152736
132.464							0.841	-0.157558
15.8592							0.115	-0.138311
14.2556							0.111	-0.128869
50.2639							0.291	-0.172898
62.5232							0.259	-0.241581
10.5801							0.081	-0.131177
13.5774							0.11	-0.12384
13.8181							0.082	-0.169097
200.701							1.106	-0.181511
21.2748							0.163	-0.130826
7.72434							0.072	-0.107966
13.6399							0.093	-0.147199
20.5657							0.137	-0.150458
37.231							0.251	-0.148527
16.7418							0.11	-0.152637
19.9533							0.108	-0.185211
16.2557							0.086	-0.189506
23.8907							0.174	-0.137575
114.416							0.705	-0.162356
8.52774							0.064	-0.13399
293.699							1.386	-0.21194
16.6415							0.128	-0.130394
15.5678							0.132	-0.118315
59.5624							0.39	-0.152846
123.125							0.562	-0.219162
32.3766							0.202	-0.160519
75.2371							0.275	-0.273752
16.5098							0.116	-0.142742
15.4027							0.117	-0.132076
18.4825							0.14	-0.132376
12.631							0.106	-0.119634
17.5609							0.127	-0.138607
65.6206							0.274	-0.239661
42.8512							0.282	-0.152134
93.4996							0.467	-0.200311
14.4279							0.118	-0.122671
129.635							0.754	-0.171998
86.071							0.53	-0.162489
75.1368							0.452	-0.16634
55.9105							0.349	-0.160348
6.04811							0.058	-0.105155
126.211							0.63	-0.200413
10.7484							0.102	-0.105872
125.45							0.712	-0.176265
45.6775							0.183	-0.249875
20.9518							0.132	-0.159075
41.6944							0.27	-0.154605
19.4636							0.145	-0.134571
24.1413							0.166	-0.145726
34.2131							0.223	-0.153643
5.06015							0.052	-0.09827
134.101							0.823	-0.163002
44.0398							0.3	-0.146958
164.189							0.6	-0.27373
98.8842							0.572	-0.172956
14.7289							0.105	-0.140769
64.1605							0.395	-0.16256
113.455							0.554	-0.204881
13.9917							0.081	-0.173305
82.0112							0.623	-0.131724
60.1138							0.241	-0.249639
98.5921							0.276	-0.357396
56.5853							0.237	-0.23896
7.30712							0.062	-0.118703
314.428							1.406	-0.223668
22.5459							0.149	-0.151654
45.304							0.296	-0.153225
17.9759							0.14	-0.128739
11.8994							0.095	-0.125775
19.8297							0.145	-0.137096
254.623							1.249	-0.203902
18.1546							0.096	-0.189646
10.4867							0.088	-0.119708
17.6431							0.121	-0.146218
57.5404							0.32	-0.179959
62.5245							0.344	-0.18189
15.4283							0.107	-0.144659
16.5135							0.123	-0.134638
154.167							0.837	-0.184245
313.983							1.667	-0.188382
22.1326							0.162	-0.136927
15.2661							0.091	-0.168272
17.1517							0.087	-0.197634
44.4713							0.305	-0.145971
27.0939							0.164	-0.165505
45.644							0.32	-0.142789
11.8776							0.076	-0.156937
26.3201							0.149	-0.176984
194.031							0.731	-0.265495
20.4641							0.16	-0.128213
60.9352							0.341	-0.178838
17.4893							0.137	-0.128018
47.7034							0.203	-0.235234
21.4867							0.118	-0.182516
172.374							0.898	-0.192002
170.276							0.838	-0.203253
22.0503							0.126	-0.175403
117.188							0.443	-0.264648
17.7263							0.102	-0.174266
15.6831							0.112	-0.140441
73.5858							0.332	-0.221795
15.5895							0.122	-0.128209
16.6163							0.085	-0.196068
77.3101							0.47	-0.164585
121.503							0.451	-0.26952
18.6122							0.144	-0.129554
16.1933							0.119	-0.1365
34.6341							0.239	-0.145097
101.563							0.641	-0.158523
109.31							0.698	-0.15667
54.5732							0.282	-0.193701
216.782							0.782	-0.27728
113.741							0.416	-0.27353
95.9799							0.582	-0.164991
13.9033							0.108	-0.129198
19.1649							0.113	-0.17003
12.7692							0.087	-0.147356
13.6722							0.09	-0.152431
22.3565							0.184	-0.121742
20.2966							0.131	-0.155317
19.6352							0.141	-0.139577
28.394							0.162	-0.175582
50.7454							0.273	-0.186061
11.6743							0.09	-0.13028
7.70049							0.069	-0.112311
15.5107							0.115	-0.135282
112.908							0.474	-0.23831
34.43							0.241	-0.143062
15.4267							0.116	-0.133413
15.7479							0.113	-0.139795
180.608							1.112	-0.162462
57.1889							0.258	-0.221838
26.59							0.129	-0.206506
32.6466							0.205	-0.159492
12.8466							0.104	-0.12398
52.0515							0.245	-0.212647
161.985							0.533	-0.303997
8.64605							0.074	-0.117413
96.5989							0.436	-0.221674
13.691							0.068	-0.201983
5.37756							0.052	-0.104344
65.8314							0.383	-0.172001
90.7421							0.394	-0.230435
48.8479							0.398	-0.122857
12.3662							0.094	-0.132086
14.9774							0.108	-0.139144
49.5293							0.203	-0.244228
67.1451							0.424	-0.158476
10.5445							0.075	-0.14119
137.392							0.504	-0.272699
63.1158							0.41	-0.154063
55.882							0.29	-0.192869
30.4904							0.188	-0.162448
111.259							0.477	-0.233352
40.8849							0.194	-0.210971
34.0526							0.218	-0.15642
60.2687							0.352	-0.171352
16.6655							0.125	-0.133707
9.556							0.064	-0.150127
15.2361							0.092	-0.166149
69.6788							0.33	-0.211292
119.05							0.505	-0.235844
67.8652							0.415	-0.163643
318.537							1.119	-0.284704
31.3283							0.207	-0.15157
56.8329							0.309	-0.184079
11.2149							0.061	-0.184622
18.1284							0.14	-0.129792
14.9409							0.085	-0.176316
144.499							0.796	-0.181593
10.4112							0.086	-0.121595
9.13944							0.064	-0.143578
47.2846							0.223	-0.212261
68.877							0.291	-0.236857
18.887							0.131	-0.144534
46.8221							0.283	-0.165623
16.6573							0.097	-0.172205
26.2877							0.16	-0.164581
89.2284							0.554	-0.16115
61.0367							0.393	-0.155432
11.7576							0.099	-0.119248
17.1021							0.129	-0.132961
16.3644							0.117	-0.140304
7.82228							0.072	-0.109317
12.196							0.105	-0.116636
51.4776							0.344	-0.149787
202.647							0.9	-0.225216
6.79457							0.059	-0.115958
14.9207							0.11	-0.136073
5.83951							0.058	-0.101518
157.028							0.717	-0.219076
6.70276							0.06	-0.112543
16.3505							0.082	-0.200004
13.2047							0.103	-0.128654
44.3381							0.208	-0.213402
13.7201							0.083	-0.165883
12.7878							0.113	-0.113571
17.3726							0.093	-0.1873
33.0854							0.237	-0.139812
159.245							0.866	-0.183941
57.8852							0.352	-0.164586
185.056							0.939	-0.197129
83.6871							0.348	-0.24062
18.2716							0.108	-0.16964
15.8586							0.115	-0.138298
15.204							0.087	-0.175335
100.892							0.648	-0.155775
37.0832							0.2	-0.185657
6.59296							0.063	-0.105482
31.2942							0.229	-0.136858
18.5136							0.126	-0.147336
113.122							0.389	-0.290928
48.9424							0.287	-0.170692
15.3074							0.103	-0.149093
10.733							0.103	-0.104662
15.2014							0.083	-0.183742
16.4862							0.129	-0.128186
163.275							0.424	-0.385201
66.1085							0.306	-0.216197
13.5663							0.122	-0.111603
47.0334							0.347	-0.135689
36.5417							0.281	-0.130212
28.3912							0.136	-0.209089
96.9703							0.413	-0.234906
14.9926							0.095	-0.158327
397.273							1.498	-0.265234
119.872							0.382	-0.313926
19.0553							0.128	-0.149246
16.0676							0.109	-0.147824
19.4426							0.107	-0.182162
61.788							0.379	-0.163159
57.9913							0.311	-0.186624
18.8515							0.137	-0.137951
57.6046							0.215	-0.26817
62.3695							0.366	-0.170541
67.725							0.488	-0.138877
88.081							0.405	-0.217604
444.311							1.073	-0.414126
14.0248							0.112	-0.125662
68.2544							0.482	-0.141712
14.4481							0.084	-0.172524
116.124							0.471	-0.246654
42.6264							0.287	-0.148684
26.1559							0.173	-0.151468
19.7525							0.146	-0.135616
23.4004							0.164	-0.142975
20.0351							0.117	-0.171668
152.467							0.957	-0.15937
61.4523							0.401	-0.153368
12.0835							0.085	-0.142717
91.994							0.54	-0.170446
17.1735							0.153	-0.112585
62.2906							0.427	-0.145991
35.081							0.245	-0.143372
118.053							0.438	-0.26964
15.2044							0.119	-0.128159
12.7481							0.097	-0.131857
94.2421							0.186	-0.506929
16.5453							0.122	-0.135999
15.8778							0.121	-0.131603
98.4421							0.674	-0.146128
19.2							0.14	-0.137479
57.2725							0.308	-0.186109
109.11							0.662	-0.164893
27.5697							0.217	-0.127279
52.4621							0.304	-0.172729
41.8917							0.253	-0.16578
48.3669							0.312	-0.155182
44.7133							0.302	-0.148208
116.878							0.643	-0.181841
175.126							0.999	-0.175348
16.6436							0.101	-0.165271
13.542							0.095	-0.143026
13.5648							0.099	-0.137462
65.161							0.299	-0.218092
9.9419							0.08	-0.12487
60.9331							0.352	-0.173246
53.0558							0.294	-0.180633
67.4731							0.463	-0.145833
157.892							0.951	-0.166076
55.2545							0.378	-0.146307
80.8253							0.466	-0.173552
28.0258							0.205	-0.136951
57.4906							0.293	-0.196372
77.1801							0.429	-0.180029
16.4808							0.098	-0.168654
13.8023							0.095	-0.145806
32.4617							0.185	-0.175744
147.59							0.903	-0.163499
13.966							0.099	-0.141549
84.8544							0.218	-0.389453
14.22							0.088	-0.162151
46.0595							0.172	-0.268059
16.0162							0.083	-0.193568
122.044							0.502	-0.243214
7.7362							0.069	-0.112833
17.0119							0.111	-0.15369
103.526							0.427	-0.242562
50.0758							0.234	-0.214207
9.31489							0.052	-0.18009
11.5712							0.117	-0.099319
177.583							0.502	-0.353847
78.4697							0.391	-0.200802
50.1819							0.267	-0.188118
104.802							0.481	-0.217984
84.0615							0.473	-0.177826
55.1674							0.353	-0.15642
232.606							1.473	-0.157945
17.2435							0.122	-0.14174
15.2476							0.116	-0.131871
203.987							0.752	-0.271319
15.7945							0.113	-0.140192
102.181							0.46	-0.222235
44.5906							0.234	-0.190768
11.583							0.094	-0.12374
54.9898							0.22	-0.250172
12.569							0.068	-0.185542
13.0966							0.077	-0.170703
65.0776							0.33	-0.197341
14.8124							0.101	-0.147128
153.978							0.913	-0.168705
111.239							0.731	-0.152239
60.665							0.289	-0.210085
13.5073							0.107	-0.126675
16.8719							0.093	-0.181905
102.538							0.411	-0.249596
32.188							0.159	-0.202765
310.494							1.867	-0.166332
11.0241							0.092	-0.120352
49.2036							0.34	-0.144868
27.1766							0.194	-0.140317
77.1964							0.46	-0.167922
19.7172							0.136	-0.145311
13.4143							0.113	-0.119155
37.4921							0.194	-0.193503
14.5984							0.11	-0.133123
244.04							1.5	-0.162722
8.4275							0.071	-0.119337
16.6361							0.104	-0.160431
99.1986							0.538	-0.184471
8.25353							0.058	-0.143202
67.995							0.39	-0.174472
15.6908							0.107	-0.147074
18.3881							0.095	-0.194088
32.4351							0.166	-0.195697
10.0655							0.083	-0.121888
26.5663							0.2	-0.133086
13.594							0.088	-0.155041
78.4499							0.396	-0.198228
49.3624							0.241	-0.20502
73.6987							0.529	-0.139409
141.705							0.583	-0.243139
191.852							0.704	-0.272586
59.337							0.402	-0.147722
59.9575							0.244	-0.245935
11.7134							0.11	-0.106923
44.2963							0.212	-0.20917
15.7222							0.121	-0.130331
18.9891							0.141	-0.134988
54.4107							0.232	-0.234726
125.271							0.599	-0.209216
49.6029							0.323	-0.153722
75.1712							0.407	-0.184805
27.1495							0.135	-0.201463
18.3794							0.119	-0.154869
21.8392							0.153	-0.143058
11.1831							0.063	-0.178279
24.4548							0.193	-0.12695
12.6637							0.108	-0.117705
10.7393							0.079	-0.136561
13.4757							0.078	-0.173403
157.484							1.029	-0.153094
58.7635							0.39	-0.150803
44.8885							0.244	-0.184167
14.6091							0.086	-0.170425
16.3508							0.111	-0.147715
60.4218							0.366	-0.165216
11.3409							0.09	-0.126566
138.703							0.554	-0.250447
53.6963							0.271	-0.198318
128.467							1.03	-0.124771
6.47447							0.054	-0.120805
17.034							0.129	-0.132442
17.243							0.137	-0.126226
40.1956							0.162	-0.24842
15.9963							0.116	-0.138278
6.35319							0.055	-0.11641
9.21543							0.067	-0.138271
14.3863							0.081	-0.178222
12.5694							0.099	-0.127442
44.5542							0.212	-0.210383
102.152							0.362	-0.28233
14.2221							0.11	-0.129755
18.0541							0.117	-0.154711
56.0226							0.228	-0.245929
170.742							0.984	-0.173566
4.48815							0.053	-0.085595
22.828							0.096	-0.238312
31.8079							0.171	-0.186271
80.2634							0.55	-0.146024
38.2933							0.235	-0.163157
14.7115							0.07	-0.210869
43.4395							0.169	-0.257334
25.2719							0.185	-0.136861
35.9546							0.284	-0.126777
18.7136							0.123	-0.152508
73.7603							0.314	-0.235058
27.9851							0.158	-0.177435
16.2696							0.124	-0.131586
74.7335							0.391	-0.19126
11.9737							0.101	-0.11903
51.876							0.29	-0.179047
92.9124							0.387	-0.24021
81.1052							0.58	-0.139919
195.167							0.928	-0.210363
59.8481							0.244	-0.245482
181.333							0.751	-0.241525
9.76707							0.08	-0.122716
6.65579							0.057	-0.117627
22.8739							0.178	-0.128789
181.317							1.081	-0.167777
73.3825							0.419	-0.175262
13.241							0.111	-0.119718
17.2261							0.138	-0.125149
14.5776							0.083	-0.176215
13.1123							0.088	-0.149571
80.9053							0.517	-0.156583
228.952							1.582	-0.144751
64.683							0.382	-0.169458
111.487							0.467	-0.238832
108.18							0.635	-0.170439
14.6209							0.114	-0.128693
13.88							0.107	-0.130124
15.2463							0.117	-0.130731
17.7332							0.114	-0.156005
170.432							0.824	-0.206892
13.1004							0.072	-0.18261
15.5958							0.124	-0.126171
83.1212							0.311	-0.267422
15.4697							0.129	-0.120301
55.1482							0.362	-0.152475
30.5149							0.236	-0.12951
9.99155							0.087	-0.115388
81.4752							0.43	-0.18959
33.483							0.204	-0.164351
12.8608							0.104	-0.124134
31.2317							0.149	-0.209917
14.714							0.116	-0.127227
15.0504							0.122	-0.123777
11.7709							0.083	-0.142426
57.1819							0.292	-0.196002
9.79656							0.089	-0.110637
26.5114							0.142	-0.187041
56.3702							0.288	-0.195894
23.6936							0.12	-0.197829
383.352							2.498	-0.153484
56.1019							0.257	-0.218475
16.0135							0.117	-0.137295
78.7003							0.294	-0.267856
140.239							0.708	-0.198146
15.6697							0.123	-0.12779
61.25							0.309	-0.19838
78.7751							0.297	-0.265392
11.7693							0.091	-0.129858
11.7221							0.098	-0.120118
94.3494							0.628	-0.150319
50.0891							0.335	-0.149668
13.6763							0.085	-0.161487
130.754							0.367	-0.356413
52.8334							0.317	-0.166822
321.085							1.745	-0.184028
13.3361							0.111	-0.120602
53.6415							0.365	-0.147087
65.0449							0.322	-0.20216
5.83609							0.054	-0.109025
50.4208							0.347	-0.14545
14.1148							0.105	-0.134902
75.547							0.499	-0.151497
60.7328							0.299	-0.203281
56.7318							0.358	-0.158605
54.8441							0.302	-0.181768
13.9604							0.085	-0.164801
30.7346							0.164	-0.187716
12.0575							0.098	-0.123533
31.0415							0.171	-0.181829
55.5695							0.277	-0.200794
8.35192							0.072	-0.11668
113.252							0.423	-0.267852
9.09005							0.076	-0.120268
6.07488							0.053	-0.115545
8.85055							0.076	-0.117125
10.8191							0.072	-0.150919
14.3464							0.081	-0.177713
12.1454							0.094	-0.129676
28.9859							0.147	-0.197506
56.8514							0.264	-0.215537
31.8447							0.241	-0.132347
96.4332							0.658	-0.146631
200.334							1.251	-0.160175
82.2819							0.551	-0.149419
16.4974							0.11	-0.150419
17.005							0.136	-0.125374
207.78							0.715	-0.290667
12.3828							0.089	-0.139665
14.3264							0.087	-0.165253
16.4306							0.107	-0.154024
53.476							0.377	-0.14198
16.8628							0.101	-0.167441
53.4834							0.332	-0.161242
28.6962							0.226	-0.127201
8.38932							0.07	-0.120534
75.2936							0.336	-0.22424
58.728							0.407	-0.144415
15.8312							0.121	-0.13121
27.7891							0.214	-0.130076
26.6134							0.217	-0.122868
12.4649							0.085	-0.147234
91.1656							0.611	-0.149293
6.68							0.062	-0.108548
27.15							0.226	-0.120358
167.348							0.547	-0.306032
13.1244							0.097	-0.135799
43.7769							0.171	-0.256298
184.452							0.952	-0.193804
37.334							0.197	-0.189768
57.0232							0.298	-0.19151
121.458							0.495	-0.245466
68.1466							0.281	-0.242694
16.7443							0.135	-0.124369
104.206							0.685	-0.152196
68.9796							0.446	-0.154768
52.9369							0.341	-0.155385
48.0848							0.202	-0.238277
15.5261							0.123	-0.126628
137.719							0.714	-0.192953
14.8537							0.084	-0.177407
72.1022							0.178	-0.405348
11.1007							0.067	-0.166401
29.5828							0.232	-0.127725
127.761							0.798	-0.160157
63.8249							0.438	-0.14583
16.4312							0.131	-0.125798
11.5112							0.072	-0.160578
15.8693							0.114	-0.139646
86.0825							0.613	-0.140505
7.33078							0.06	-0.123013
49.6127							0.327	-0.151864
13.7628							0.11	-0.12558
37.1459							0.182	-0.204378
12.7931							0.098	-0.13102
13.9508							0.082	-0.170724
66.4244							0.451	-0.147389
13.31							0.108	-0.123706
52.8637							0.34	-0.15562
15.0511							0.099	-0.152503
40.5681							0.194	-0.209378
105.913							0.313	-0.338529
15.3963							0.092	-0.16789
60.9794							0.364	-0.167651
45.0141							0.194	-0.23226
11.7474							0.092	-0.128245
123.305							0.85	-0.14512
54.8743							0.38	-0.144528
15.653							0.085	-0.184759
13.8818							0.106	-0.131409
15.8485							0.096	-0.165568
13.5373							0.086	-0.157961
65.7273							0.474	-0.138766
53.15							0.242	-0.21982
15.5313							0.12	-0.129817
82.1219							0.334	-0.246012
74.9173							0.323	-0.232094
17.4314							0.112	-0.15606
46.3764							0.248	-0.187198
91.9922							0.37	-0.248753
14.6473							0.105	-0.139973
6.7624							0.061	-0.111698
58.2839							0.254	-0.229661
56.6154							0.381	-0.14873
14.9321							0.108	-0.138706
41.4463							0.236	-0.175814
15.1154							0.087	-0.174253
57.8437							0.285	-0.203136
45.2044							0.331	-0.136722
2923.56							3.655	-0.800021
17.2666							0.092	-0.188211
25.5242							0.164	-0.155919
15.2118							0.086	-0.177434
13.9662							0.109	-0.12856
16.1855							0.121	-0.134136
8.1438							0.08	-0.102403
50.9385							0.35	-0.145674
53.5806							0.311	-0.17244
107.206							0.628	-0.170786
13.4503							0.098	-0.137752
139.567							0.738	-0.189174
17.0539							0.138	-0.123946
11.8645							0.1	-0.119149
17.6786							0.153	-0.115869
22.6154							0.194	-0.116836
6.55743							0.058	-0.113921
14.5705							0.11	-0.132843
175.421							1.087	-0.161423
15.3077							0.119	-0.129064
15.4731							0.117	-0.132678
51.4066							0.34	-0.151342
60.6391							0.334	-0.181698
30.5402							0.234	-0.130725
8.71406							0.086	-0.101926
27.3023							0.228	-0.11997
12.3943							0.092	-0.135215
54.1845							0.389	-0.13941
15.43							0.101	-0.153239
9.77349							0.055	-0.178597
12.9732							0.084	-0.155023
32.3791							0.146	-0.222099
15.0329							0.12	-0.12568
89.0147							0.61	-0.146005
31.5326							0.18	-0.175461
17.6457							0.135	-0.131074
67.0515							0.406	-0.165274
12.8355							0.102	-0.126302
41.5692							0.195	-0.213418
24.1156							0.184	-0.131328
221.984							1.129	-0.196663
15.7218							0.126	-0.12516
89.8003							0.645	-0.139298
10.1148							0.088	-0.115502
33.0707							0.159	-0.208302
29.7517							0.141	-0.211355
14.8495							0.091	-0.163705
12.9926							0.077	-0.169359
159.023							0.691	-0.230201
14.9777							0.115	-0.130659
58.4961							0.396	-0.147834
56.8819							0.274	-0.207777
134.397							0.841	-0.159861
616.062							3.666	-0.16806
44.4607							0.265	-0.167953
29.2941							0.17	-0.172616
14.8515							0.084	-0.177395
15.2128							0.098	-0.155709
12.8305							0.074	-0.174029
15.7895							0.123	-0.128714
17.8058							0.133	-0.134222
105.492							0.434	-0.243182
14.7199							0.084	-0.175847
14.9951							0.088	-0.170952
133.289							0.534	-0.24969
17.0896							0.134	-0.127907
54.2129							0.382	-0.142046
60.6131							0.355	-0.170872
34.7046							0.274	-0.126836
19.3837							0.124	-0.15669
39.4399							0.24	-0.164541
66.8499							0.484	-0.138222
13.0717							0.089	-0.14741
19.3047							0.104	-0.186063
15.6949							0.087	-0.180953
33.2857							0.239	-0.139473
121.903							0.497	-0.245379
75.0017							0.505	-0.148604
12.9259							0.089	-0.145782
51.5748							0.346	-0.149206
14.744							0.099	-0.149424
42.7458							0.293	-0.146046
47.3585							0.24	-0.197527
17.5955							0.132	-0.133678
24.5581							0.208	-0.118302
33.0755							0.187	-0.177145
90.3876							0.584	-0.154856
132.719							0.82	-0.161913
19.0848							0.116	-0.164954
21.2863							0.112	-0.190496
14.2683							0.11	-0.130156
123.396							0.497	-0.248376
19.9777							0.145	-0.138132
14.9938							0.08	-0.187981
53.654							0.256	-0.209774
143.523							0.784	-0.183126
51.0708							0.238	-0.214798
99.2424							0.425	-0.233618
57.9913							0.419	-0.138516
24.9199							0.206	-0.121209
15.5603							0.107	-0.145856
27.9445							0.176	-0.159042
28.8415							0.142	-0.203474
38.1315							0.261	-0.146286
13.7107							0.11	-0.125099
24.1733							0.181	-0.13383
32.0417							0.161	-0.199304
329.241							1.351	-0.243737
38.2027							0.254	-0.150586
33.9102							0.229	-0.148297
124.133							0.773	-0.160649
61.0885							0.423	-0.144537
53.9616							0.372	-0.145188
10.9986							0.084	-0.131522
15.2166							0.109	-0.14006
32.317							0.167	-0.1938
679.059							4.348	-0.156188
82.4682							0.542	-0.152246
113.569							0.753	-0.150888
16.8453							0.099	-0.170658
22.5312							0.152	-0.148552
19.788							0.145	-0.136829
14.2449							0.103	-0.138779
20.7593							0.115	-0.180947
70.7713							0.496	-0.142785
42.2344							0.315	-0.134227
67.9066							0.312	-0.217802
7.27135							0.074	-0.098936
14.7377							0.1	-0.147873
152.096							0.732	-0.207849
21.0153							0.162	-0.130032
39.3736							0.162	-0.243319
5.47698							0.052	-0.1062
117.636							0.475	-0.247761
82.449							0.559	-0.147583
28.765							0.203	-0.141946
51.6322							0.129	-0.400624
16.0754							0.122	-0.132171
99.2581							0.488	-0.203495
36.001							0.227	-0.158819
38.8215							0.293	-0.132669
16.7789							0.106	-0.158777
11.7656							0.094	-0.125638
14.7547							0.092	-0.160919
15.991							0.087	-0.184337
46.147							0.32	-0.144354
24.2539							0.165	-0.147297
40.6531							0.2	-0.203507
14.0153							0.09	-0.156269
87.1646							0.376	-0.231952
74.4796							0.445	-0.167481
13.9472							0.084	-0.166643
156.855							0.932	-0.168353
14.2348							0.079	-0.180774
28.6608							0.208	-0.138024
17.8668							0.148	-0.121033
6.46873							0.071	-0.091802
17.3801							0.122	-0.142858
82.47							0.553	-0.149215
22.0615							0.118	-0.187368
30.5856							0.156	-0.196385
13.8068							0.121	-0.114494
12.8818							0.103	-0.125513
15.3688							0.134	-0.115062
52.2003							0.363	-0.143929
29.4833							0.221	-0.133625
51.6692							0.261	-0.198161
23.6082							0.138	-0.171435
97.1427							0.619	-0.157005
17.413							0.095	-0.183754
72.518							0.446	-0.16271
45.9585							0.199	-0.231204
28.3347							0.147	-0.193086
137.673							0.773	-0.178163
14.8997							0.085	-0.175865
23.9013							0.154	-0.155516
28.1732							0.16	-0.176392
56.9323							0.249	-0.228832
56.943							0.245	-0.232622
6.92826							0.065	-0.10735
43.8158							0.206	-0.212928
60.9004							0.339	-0.179788
11.9719							0.092	-0.130656
19.1217							0.148	-0.129515
90.3712							0.637	-0.141945
12.5365							0.096	-0.131083
13.2451							0.113	-0.117651
11.8731							0.095	-0.125484
51.0749							0.284	-0.180023
52.1153							0.28	-0.186301
34.0575							0.196	-0.173994
96.1995							0.431	-0.223311
6.55619							0.055	-0.120045
46.6489							0.198	-0.235846
151.111							0.573	-0.263802
8.55826							0.054	-0.159409
114.082							0.542	-0.210565
49.8589							0.295	-0.169179
59.2828							0.276	-0.21496
27.127							0.137	-0.19838
13.3398							0.107	-0.125134
14.9213							0.113	-0.132507
85.315							0.587	-0.145428
13.0452							0.08	-0.16368
11.5103							0.098	-0.117967
13.1606							0.101	-0.130787
54.1226							0.355	-0.152603
43.873							0.328	-0.133899
52.4297							0.372	-0.141064
32.8967							0.255	-0.129188
6.12414							0.06	-0.102953
14.8643							0.122	-0.122252
14.9099							0.119	-0.125686
44.3975							0.262	-0.169632
34.6803							0.189	-0.183737
52.6127							0.251	-0.209815
29.6638							0.215	-0.138173
75.7058							0.52	-0.145678
18.2258							0.1	-0.182744
53.6529							0.286	-0.187772
146.916							0.956	-0.153731
15.1333							0.091	-0.166853
14.2671							0.092	-0.155623
40.6955							0.204	-0.199707
14.5072							0.092	-0.158198
14.6303							0.098	-0.149762
26.6582							0.17	-0.157107
17.1644							0.126	-0.136616
14.2325							0.107	-0.13348
11.9939							0.084	-0.143348
54.0272							0.276	-0.195928
14.4283							0.084	-0.172367
19.1446							0.133	-0.1443
10.9019							0.074	-0.148006
74.229							0.506	-0.146795
33.3366							0.247	-0.135157
32.78							0.191	-0.171876
15.7901							0.123	-0.128744
239.394							1.361	-0.175928
12.7214							0.073	-0.174902
25.6347							0.179	-0.143481
27.275							0.204	-0.133945
14.5321							0.119	-0.122533
14.3							0.086	-0.166842
15.2687							0.086	-0.178124
8.29007							0.075	-0.111145
48.811							0.334	-0.146282
14.1285							0.096	-0.147682
53.2485							0.309	-0.172484
48.3311							0.232	-0.208516
55.2151							0.243	-0.227428
126.992							0.787	-0.161422
47.4479							0.24	-0.197888
14.3057							0.101	-0.142129
136.91							0.426	-0.321503
13.6235							0.121	-0.112996
51.2347							0.244	-0.210174
62.8738							0.323	-0.194804
27.4127							0.146	-0.188092
224.201							1.28	-0.175196
29.0275							0.23	-0.126422
49.9578							0.336	-0.148824
74.0856							0.323	-0.229517
95.402							0.644	-0.148207
12.9949							0.102	-0.127898
13.4629							0.074	-0.182545
61.1978							0.439	-0.139506
15.9545							0.104	-0.153856
56.691							0.272	-0.208598
15.7255							0.099	-0.159307
44.7059							0.203	-0.220473
17.5673							0.152	-0.115897
53.9854							0.307	-0.176011
141.108							0.759	-0.185976
8.63078							0.087	-0.099757
16.0584							0.093	-0.173195
149.929							0.912	-0.16445
14.6162							0.093	-0.157674
12.8667							0.106	-0.121838
14.45							0.127	-0.114171
143.338							0.87	-0.164812
15.6792							0.142	-0.110763
33.7568							0.164	-0.206096
85.5247							0.607	-0.140977
51.3267							0.295	-0.174138
13.2505							0.078	-0.170462
23.346							0.174	-0.134451
75.2914							0.462	-0.163068
43.9329							0.34	-0.129354
7.88881							0.059	-0.134486
89.6105							0.607	-0.147711
25.9924							0.182	-0.143073
30.1892							0.212	-0.142629
15.3122							0.089	-0.172604
21.319							0.162	-0.131899
58.4302							0.401	-0.145837
62.8112							0.415	-0.151469
75.9992							0.228	-0.333533
16.0588							0.131	-0.122955
35.3366							0.205	-0.172605
88.1768							0.457	-0.193053
13.0204							0.101	-0.129362
100.953							0.668	-0.151198
213.784							0.817	-0.261727
10.6678							0.086	-0.124591
80.1275							0.55	-0.14578
10.5501							0.091	-0.116498
41.6496							0.267	-0.156169
13.5514							0.105	-0.129524
25.6911							0.127	-0.202688
22.0513							0.108	-0.204644
7.04904							0.055	-0.129008
5.7942							0.055	-0.106286
33.3191							0.189	-0.176549
16.0032							0.095	-0.16899
15.1498							0.124	-0.122586
43.4284							0.206	-0.211055
53.4057							0.185	-0.288927
9.22942							0.089	-0.104262
10.4426							0.066	-0.1589
17.858							0.102	-0.175567
41.3753							0.289	-0.14334
144.844							0.609	-0.23792
14.1454							0.094	-0.151031
14.8964							0.099	-0.150953
42.8665							0.309	-0.138885
58.0402							0.367	-0.158275
24.4379							0.172	-0.142359
33.5066							0.201	-0.166948
58.0634							0.299	-0.19434
50.5498							0.365	-0.138628
9.28263							0.08	-0.116652
39.6742							0.297	-0.133749
11.6275							0.079	-0.14777
37.1673							0.252	-0.147668
74.6834							0.299	-0.24994
94.7933							0.417	-0.227433
50.4632							0.271	-0.186383
23.0405							0.138	-0.167321
43.1606							0.325	-0.132952
31.1956							0.221	-0.14138
10.1133							0.066	-0.154019
24.1755							0.198	-0.122351
102.089							0.598	-0.170799
38.4545							0.199	-0.193464
51.7459							0.283	-0.183021
55.9809							0.282	-0.198676
17.2329							0.091	-0.189879
12.705							0.115	-0.110888
40.1361							0.254	-0.158211
36.6557							0.28	-0.131085
15.4508							0.098	-0.158145
11.0782							0.101	-0.110186
13.3289							0.109	-0.122733
7.84639							0.063	-0.125345
91.4516							0.474	-0.193037
14.9551							0.117	-0.128232
39.8314							0.243	-0.16412
9.2065							0.06	-0.15427
12.8917							0.093	-0.139158
10.3098							0.076	-0.136249
36.671							0.266	-0.138039
17.1064							0.151	-0.11361
15.355							0.115	-0.133954
90.7764							0.385	-0.235908
15.416							0.116	-0.133288
15.9092							0.122	-0.130796
170.507							0.998	-0.170895
49.6292							0.263	-0.18889
28.2872							0.171	-0.165721
12.9998							0.093	-0.140343
33.0323							0.24	-0.137846
15.522							0.125	-0.124572
75.5181							0.42	-0.179925
29.13							0.161	-0.181243
52.4058							0.387	-0.135533
14.0773							0.083	-0.170225
16.2653							0.115	-0.141828
65.6859							0.415	-0.158402
150.633							0.727	-0.207267
42.9397							0.312	-0.137785
53.1519							0.358	-0.148599
19.0787							0.123	-0.155493
49.9227							0.341	-0.146546
14.6653							0.115	-0.127949
12.9483							0.076	-0.170989
31.0635							0.215	-0.144712
6.63831							0.056	-0.119419
19.323							0.127	-0.152534
61.0551							0.408	-0.149771
14.0066							0.116	-0.121159
14.4602							0.126	-0.115164
16.1223							0.088	-0.183759
80.5692							0.432	-0.186613
23.0053							0.124	-0.185909
15.8268							0.124	-0.128027
16.1349							0.094	-0.172173
116.225							0.57	-0.203988
6.82069							0.071	-0.096798
9.90691							0.084	-0.118562
26.6969							0.209	-0.127968
147.821							0.723	-0.204522
71.1582							0.493	-0.144437
12.5766							0.069	-0.182925
15.2723							0.099	-0.154749
47.2263							0.341	-0.138627
50.6718							0.315	-0.161017
29.995							0.235	-0.127838
50.5735							0.359	-0.141
49.7839							0.222	-0.224472
52.3622							0.3	-0.174704
73.7467							0.513	-0.143848
97.8256							0.666	-0.146959
7.93034							0.071	-0.112396
35.6543							0.267	-0.133712
11.1999							0.077	-0.1461
14.0772							0.109	-0.129615
15.6938							0.107	-0.147118
147.449							0.868	-0.169926
259.26							1.178	-0.220128
66.1848							0.279	-0.237391
29.7683							0.22	-0.135541
15.7689							0.091	-0.173807
7.57842							0.061	-0.125032
42.2527							0.208	-0.20337
38.0515							0.213	-0.178884
5.20141							0.057	-0.092098
10.2422							0.066	-0.155934
19.4259							0.171	-0.113895
25.1128							0.15	-0.167725
61.8346							0.448	-0.138136
73.0518							0.543	-0.134615
16.1952							0.126	-0.128893
38.4032							0.28	-0.137333
90.1105							0.499	-0.180676
54.5164							0.274	-0.199131
73.3898							0.492	-0.149266
13.6554							0.081	-0.169236
91.9991							0.421	-0.218639
35.9701							0.212	-0.169899
17.5064							0.144	-0.1219
5.86843							0.057	-0.103789
65.9956							0.368	-0.17947
9.69928							0.09	-0.108308
15.4904							0.102	-0.152351
50.1397							0.356	-0.140974
14.6734							0.078	-0.188759
168.056							1	-0.168105
108.232							0.77	-0.140623
81.815							0.353	-0.231908
108.408							0.582	-0.186353
130.45							0.854	-0.152813
95.6401							0.555	-0.172408
8.55075							0.068	-0.126478
13.9654							0.111	-0.126254
98.7849							0.646	-0.15299
13.9421							0.082	-0.170616
85.3355							0.454	-0.188069
72.6698							0.505	-0.143996
78.2594							0.525	-0.149157
14.1245							0.1	-0.141707
28.3726							0.201	-0.141403
13.2814							0.087	-0.153228
12.6507							0.098	-0.129583
78.3714							0.536	-0.146306
24.9089							0.131	-0.190527
89.9832							0.496	-0.18152
102.852							0.496	-0.207455
77.3446							0.336	-0.23033
51.3893							0.225	-0.228601
17.8247							0.099	-0.180547
98.4911							0.457	-0.215625
14.1123							0.109	-0.129933
58.3695							0.38	-0.15372
137.577							0.912	-0.150901
10.9816							0.106	-0.104064
29.3298							0.213	-0.137931
13.4435							0.08	-0.168638
93.8875							0.512	-0.183467
215.994							1.062	-0.203431
14.8674							0.126	-0.118377
95.2705							0.548	-0.173939
54.4679							0.271	-0.201165
14.2001							0.079	-0.180333
15.5728							0.094	-0.166163
31.4355							0.176	-0.178864
95.9054							0.653	-0.146942
8.46289							0.06	-0.141819
40.9749							0.278	-0.147559
13.2882							0.112	-0.119086
15.4746							0.122	-0.127244
14.2622							0.098	-0.146034
62.8973							0.302	-0.208433
18.8142							0.15	-0.125752
55.9344							0.318	-0.176052
75.4127							0.431	-0.175085
61.5166							0.258	-0.238621
54.5416							0.377	-0.144802
55.3669							0.385	-0.143935
45.1426							0.193	-0.234157
12.8798							0.101	-0.127998
72.2078							0.402	-0.179747
71.6891							0.39	-0.183932
142.058							0.888	-0.160027
8.01679							0.069	-0.116909
73.1822							0.454	-0.161295
54.8533							0.224	-0.245085
19.2682							0.126	-0.153295
12.2785							0.102	-0.12082
96.3134							0.609	-0.158231
15.5285							0.106	-0.146936
86.7034							0.391	-0.221867
49.6422							0.344	-0.144443
26.0861							0.203	-0.128746
14.6748							0.102	-0.144351
16.3006							0.104	-0.157165
80.442							0.534	-0.150732
37.5603							0.282	-0.133371
21.6211							0.132	-0.164177
14.9107							0.118	-0.126735
23.738							0.183	-0.129977
48.919							0.341	-0.143603
17.1372							0.094	-0.18284
141.152							0.617	-0.22885
35.4052							0.186	-0.190599
7.68057							0.064	-0.120791
13.7599							0.104	-0.132782
15.4356							0.094	-0.164738
101.068							0.632	-0.159994
14.9763							0.105	-0.143102
10.7767							0.067	-0.161593
104.412							0.507	-0.206038
15.674							0.09	-0.174712
55.2264							0.248	-0.222877
89.2452							0.386	-0.231322
27.6821							0.237	-0.117013
19.9133							0.16	-0.124765
14.0924							0.111	-0.127401
53.4527							0.296	-0.180733
13.0459							0.083	-0.157768
12.9778							0.103	-0.126493
96.9732							0.4	-0.242553
15.9418							0.132	-0.121146
8.03293							0.065	-0.124285
26.792							0.149	-0.180129
52.496							0.236	-0.222642
5.52314							0.052	-0.107146
60.0293							0.427	-0.140694
14.6348							0.114	-0.128795
14.3011							0.084	-0.170829
8.93541							0.071	-0.126475
308.593							1.747	-0.17667
104.382							0.588	-0.177608
58.9747							0.32	-0.184447
53.4284							0.36	-0.148551
153.35							0.593	-0.258682
42.8149							0.312	-0.137384
11.9814							0.115	-0.104622
147.52							0.723	-0.204107
57.4738							0.365	-0.157591
188.961							1.108	-0.170582
130.604							0.535	-0.244207
12.0473							0.081	-0.149351
98.9299							0.647	-0.152981
147.245							0.637	-0.231229
102.453							0.524	-0.19561
18.4465							0.131	-0.141205
71.3871							0.295	-0.24216
21.0044							0.166	-0.126842
33.3969							0.264	-0.12668
14.1612							0.095	-0.149576
16.031							0.113	-0.142308
73.6074							0.494	-0.1491
25.5041							0.204	-0.12526
61.1455							0.331	-0.184878
9.94271							0.058	-0.172296
117.278							0.525	-0.223473
15.843							0.119	-0.133574
57.9569							0.253	-0.229267
12.5954							0.084	-0.150503
20.6633							0.17	-0.121823
65.5687							0.467	-0.140508
12.5809							0.087	-0.145151
25.6779							0.17	-0.151318
56.4748							0.381	-0.148359
17.8734							0.142	-0.126211
14.5023							0.091	-0.159906
45.082							0.314	-0.14373
58.7612							0.38	-0.154762
142.337							0.727	-0.195855
6.69949							0.069	-0.097825
34.2988							0.197	-0.174344
56.6252							0.404	-0.140278
126.146							0.809	-0.155985
22.7585							0.202	-0.112923
11.1856							0.1	-0.112364
52.2073							0.32	-0.163293
28.6142							0.154	-0.186107
111.602							0.756	-0.147681
46.6065							0.283	-0.164864
67.6441							0.482	-0.140445
170.902							1.079	-0.158434
29.7964							0.167	-0.17871
36.4576							0.286	-0.127647
13.6898							0.106	-0.129599
127.052							0.85	-0.149524
129.53							0.675	-0.191967
34.1354							0.255	-0.13406
96.7667							0.508	-0.190579
29.2046							0.23	-0.127179
52.4156							0.365	-0.143736
90.313							0.488	-0.185161
13.3039							0.078	-0.171198
38.2462							0.172	-0.222651
147.958							0.629	-0.235298
97.9862							0.403	-0.243254
99.4772							0.424	-0.23472
48.6095							0.307	-0.158481
14.941							0.119	-0.125965
18.8077							0.097	-0.194401
162.142							0.749	-0.216543
13.0309							0.089	-0.146945
13.7944							0.116	-0.119344
39.2198							0.212	-0.185211
14.5191							0.106	-0.137416
16.3521							0.092	-0.178257
7.92516							0.052	-0.153327
170.542							0.692	-0.246514
41.354							0.212	-0.195284
61.0312							0.335	-0.182323
51.8154							0.264	-0.196438
5.36159							0.053	-0.102119
14.1272							0.082	-0.172917
13.7657							0.086	-0.160645
188.274							1.021	-0.184445
49.0855							0.303	-0.162158
30.5085							0.199	-0.153554
40.7127							0.221	-0.184435
46.1096							0.274	-0.168459
34.2505							0.178	-0.192687
117.581							0.791	-0.148703
15.8802							0.101	-0.157675
182.76							0.707	-0.25857
74.3946							0.547	-0.13609
158.593							0.506	-0.313526
14.661							0.095	-0.15484
54.2263							0.398	-0.136363
13.4123							0.097	-0.138781
81.0466							0.359	-0.225893
37.8347							0.289	-0.131082
13.4481							0.114	-0.118409
207.314							0.782	-0.265167
15.6782							0.131	-0.120051
137.243							0.684	-0.200721
18.7409							0.14	-0.134227
51.9036							0.239	-0.217369
31.2622							0.184	-0.170167
52.9436							0.355	-0.149275
75.6133							0.427	-0.177195
14.1429							0.113	-0.125597
17.5875							0.14	-0.125958
15.1242							0.135	-0.112405
58.5548							0.361	-0.162329
7.27408							0.062	-0.118107
13.2319							0.108	-0.122964
48.491							0.276	-0.175869
8.55334							0.072	-0.119471
10.8173							0.078	-0.139264
52.1714							0.245	-0.213148
57.4358							0.414	-0.138856
95.9728							0.646	-0.148644
103.011							0.736	-0.140026
55.2488							0.276	-0.200355
92.9943							0.605	-0.153794
11.9955							0.061	-0.197484
57.4838							0.422	-0.136335
58.4249							0.294	-0.198889
158.436							0.855	-0.185364
6.87729							0.063	-0.109993
9.96645							0.088	-0.113787
74.6362							0.559	-0.133607
14.6964							0.086	-0.171463
91.1263							0.549	-0.166074
14.5718							0.113	-0.129383
12.6693							0.084	-0.151383
15.7394							0.099	-0.159456
14.0304							0.102	-0.13805
53.6611							0.287	-0.187131
50.317							0.325	-0.154976
15.0403							0.093	-0.162258
9.73435							0.079	-0.123873
94.4386							0.599	-0.157741
76.3068							0.506	-0.150901
46.4701							0.285	-0.163209
23.4494							0.127	-0.18502
55.3377							0.265	-0.209015
41.9311							0.296	-0.141813
58.1604							0.221	-0.26339
33.663							0.229	-0.147202
18.2832							0.145	-0.126424
14.3971							0.11	-0.131348
32.5669							0.217	-0.150299
16.1383							0.104	-0.155619
61.8003							0.309	-0.200147
269.08							0.977	-0.275461
62.1578							0.22	-0.282743
18.2831							0.125	-0.146644
14.2175							0.087	-0.163946
93.0699							0.476	-0.195626
31.1362							0.246	-0.126755
6.36072							0.055	-0.116487
17.9554							0.113	-0.159334
104.892							0.537	-0.195415
56.6767							0.26	-0.218172
234.22							1.199	-0.195385
13.1459							0.112	-0.117806
116.958							0.691	-0.169324
9.54969							0.062	-0.154822
14.3847							0.108	-0.133643
8.9837							0.061	-0.148098
19.8733							0.155	-0.128531
14.2305							0.119	-0.120004
32.4788							0.181	-0.179706
6.33308							0.052	-0.122697
35.1907							0.166	-0.212278
53.6951							0.366	-0.146836
18.786							0.139	-0.135504
15.8007							0.085	-0.186457
15.1858							0.095	-0.160354
56.5036							0.405	-0.139637
35.7288							0.284	-0.125971
50.8806							0.317	-0.160648
18.9635							0.105	-0.181036
82.4845							0.331	-0.249329
64.6513							0.305	-0.212133
52.6523							0.232	-0.227151
51.7733							0.254	-0.204015
13.7181							0.082	-0.167892
19.5809							0.154	-0.127461
8.4728							0.07	-0.121695
49.5976							0.222	-0.223627
100.468							0.606	-0.165871
16.3545							0.104	-0.157718
9.63367							0.062	-0.156173
52.0132							0.326	-0.159694
107.151							0.501	-0.213973
36.6693							0.148	-0.248104
28.4958							0.153	-0.186574
14.9922							0.103	-0.146018
140.784							0.669	-0.210514
15.7909							0.127	-0.12469
16.4511							0.132	-0.124979
8.56488							0.07	-0.123083
38.4375							0.296	-0.130001
101.179							0.692	-0.146282
138.971							0.497	-0.279721
59.0069							0.27	-0.218721
57.1852							0.318	-0.179973
32.1319							0.269	-0.119634
14.9454							0.113	-0.132702
7.88943							0.063	-0.126002
94.3261							0.632	-0.14933
16.5675							0.107	-0.155274
20.36							0.165	-0.123691
62.7084							0.271	-0.231582
15.3888							0.091	-0.169617
12.5574							0.106	-0.118897
18.3093							0.128	-0.143434
43.2443							0.295	-0.146758
261.455							1.014	-0.257894
14.7562							0.086	-0.172146
16.5843							0.13	-0.127955
119.499							0.448	-0.266852
30.7822							0.228	-0.135229
56.3822							0.235	-0.240133
19.0034							0.125	-0.152409
57.195							0.401	-0.142751
14.9888							0.114	-0.131925
57.805							0.287	-0.201589
102.654							0.55	-0.186727
16.1028							0.094	-0.171807
19.1596							0.105	-0.182927
14.1244							0.072	-0.196872
94.9046							0.39	-0.243473
12.0119							0.098	-0.123009
49.1415							0.222	-0.221565
56.3296							0.406	-0.138861
68.4064							0.347	-0.197271
18.8965							0.137	-0.138289
148.093							0.956	-0.154961
57.8822							0.305	-0.189937
13.7541							0.112	-0.123219
13.3832							0.1	-0.134329
10.3989							0.09	-0.116099
5.14452							0.057	-0.09116
12.8779							0.068	-0.190078
13.9952							0.088	-0.159604
101.241							0.723	-0.140097
16.8418							0.142	-0.118958
106.5							0.566	-0.188239
42.2992							0.169	-0.25058
67.3204							0.308	-0.218725
167.133							0.737	-0.22684
276.463							1.886	-0.146614
61.3003							0.437	-0.140383
15.5444							0.088	-0.177216
22.5089							0.13	-0.173537
15.7781							0.104	-0.152203
14.8571							0.091	-0.163817
11.6314							0.084	-0.139041
58.1244							0.329	-0.176824
16.9536							0.096	-0.177104
33.7912							0.259	-0.130661
16.9797							0.14	-0.121627
25.3601							0.196	-0.129616
62.3856							0.448	-0.139367
67.9734							0.366	-0.185855
25.4781							0.132	-0.19339
14.9101							0.112	-0.133549
27.8432							0.226	-0.123423
55.3275							0.356	-0.15554
26.6827							0.204	-0.131048
15.5148							0.129	-0.120652
62.2934							0.453	-0.13762
33.5246							0.262	-0.12814
13.6295							0.081	-0.168847
5.79439							0.053	-0.110265
50.4088							0.223	-0.22625
39.8514							0.282	-0.141494
176.188							0.682	-0.258412
98.0138							0.344	-0.285064
99.4019							0.576	-0.172658
59.6411							0.414	-0.14418
109.021							0.46	-0.237111
6.94034							0.065	-0.107537
16.136							0.112	-0.144513
49.7079							0.36	-0.138216
16.8319							0.124	-0.136143
59.3077							0.362	-0.163965
53.4606							0.328	-0.163142
9.33429							0.06	-0.156397
14.1886							0.114	-0.124865
59.1012							0.253	-0.233781
30.2825							0.166	-0.182738
15.8845							0.122	-0.13057
13.8609							0.095	-0.146436
41.8098							0.222	-0.188526
14.824							0.106	-0.140286
26.2862							0.173	-0.152206
27.5098							0.224	-0.123031
17.1406							0.104	-0.165265
79.2006							0.503	-0.157555
72.2653							0.44	-0.16435
19.0694							0.11	-0.173808
7.35067							0.06	-0.12331
18.0842							0.138	-0.131385
15.4955							0.097	-0.160241
15.1859							0.104	-0.146452
10.9235							0.112	-0.097951
16.7349							0.131	-0.128096
56.7193							0.299	-0.189863
29.4689							0.148	-0.199427
41.1392							0.248	-0.166067
39.1687							0.179	-0.219078
14.6256							0.111	-0.132208
29.0179							0.217	-0.133944
46.8672							0.266	-0.176381
13.8373							0.084	-0.165262
73.0353							0.456	-0.160272
21.9697							0.149	-0.147778
103.175							0.632	-0.163328
13.6413							0.093	-0.147217
35.3812							0.241	-0.147013
14.2382							0.114	-0.12534
14.9344							0.106	-0.141337
8.96106							0.066	-0.136476
27.3916							0.228	-0.120353
83.434							0.54	-0.154589
48.7852							0.305	-0.160111
14.7329							0.097	-0.152381
16.1366							0.104	-0.155594
48.7129							0.267	-0.18263
53.5817							0.244	-0.21979
213.039							1.369	-0.155653
33.212							0.169	-0.196795
98.0308							0.412	-0.238055
16.9046							0.139	-0.121966
15.4965							0.109	-0.142587
32.254							0.17	-0.190024
14.5466							0.11	-0.132661
59.5156							0.385	-0.154707
14.4595							0.081	-0.179129
99.3378							0.478	-0.207914
58.8565							0.309	-0.190634
50.4252							0.358	-0.140985
82.1285							0.446	-0.184253
13.0355							0.104	-0.125798
11.0961							0.084	-0.132615
40.7907							0.179	-0.228139
9.24076							0.089	-0.104376
29.3357							0.169	-0.173876
55.3709							0.223	-0.248508
17.7917							0.119	-0.14992
154.133							0.941	-0.16385
76.7434							0.373	-0.205873
52.7451							0.241	-0.219067
85.297							0.542	-0.157463
52.0964							0.224	-0.232797
100.35							0.667	-0.150525
48.0319							0.316	-0.152152
18.4147							0.1	-0.184644
58.3937							0.407	-0.143592
54.1955							0.324	-0.167427
19.5132							0.149	-0.131286
5.37738							0.057	-0.095229
54.5791							0.391	-0.139709
232.117							1.188	-0.19549
42.0746							0.314	-0.134154
9.6158							0.096	-0.100686
19.0499							0.156	-0.122396
14.904							0.125	-0.119634
81.8731							0.53	-0.154565
16.5759							0.127	-0.130913
74.8161							0.4	-0.187163
4.6334							0.052	-0.089998
47.6204							0.373	-0.127803
19.2609							0.138	-0.139892
86.1368							0.58	-0.148593
32.6433							0.211	-0.154934
5.08819							0.061	-0.084217
26.3644							0.135	-0.19565
7.59878							0.057	-0.134116
29.6653							0.164	-0.181171
33.0625							0.235	-0.140913
5.8122							0.051	-0.114901
74.4415							0.302	-0.246643
44.4958							0.239	-0.186383
62.2956							0.427	-0.146002
30.0977							0.236	-0.127731
9.94546							0.056	-0.17845
54.5164							0.339	-0.160952
140.463							0.728	-0.193012
13.1418							0.076	-0.173567
187.515							0.717	-0.261594
111.013							0.429	-0.258869
51.7098							0.368	-0.140636
12.8125							0.073	-0.176207
124.787							0.518	-0.240993
11.8566							0.109	-0.109241
24.9572							0.156	-0.160297
7.44778							0.075	-0.099985
16.025							0.121	-0.132833
25.0634							0.172	-0.145988
40.2819							0.196	-0.205769
59.5095							0.406	-0.146687
200.431							0.909	-0.220549
21.4112							0.172	-0.124771
7.00942							0.051	-0.138404
9.79822							0.066	-0.149179
5.64702							0.063	-0.0904
102.076							0.366	-0.279028
81.8406							0.38	-0.215498
47.4204							0.316	-0.150203
100.37							0.368	-0.272876
124.217							0.756	-0.164369
9.5239							0.078	-0.122732
51.8897							0.375	-0.138507
14.953							0.117	-0.128193
130.699							0.903	-0.144794
94.267							0.444	-0.212425
18.4182							0.137	-0.134782
28.0723							0.213	-0.132029
91.3589							0.548	-0.166802
284.315							1.051	-0.270566
14.6802							0.116	-0.126986
24.0159							0.132	-0.182296
51.4542							0.345	-0.149285
56.8609							0.338	-0.168366
124.777							0.607	-0.205637
6.83343							0.068	-0.101191
5.90022							0.058	-0.102592
104.881							0.698	-0.150326
97.2881							0.35	-0.278107
124.901							0.517	-0.241685
53.2567							0.39	-0.136684
98.5632							0.512	-0.192605
62.5287							0.43	-0.145526
31.9796							0.244	-0.131248
14.6384							0.122	-0.120361
61.2681							0.424	-0.144607
54.9983							0.27	-0.203879
14.3466							0.12	-0.11997
16.0501							0.111	-0.145037
64.3814							0.372	-0.173188
18.075							0.152	-0.119229
16.2202							0.096	-0.169438
10.6736							0.094	-0.114034
98.6666							0.534	-0.184858
37.1978							0.205	-0.1817
14.79							0.115	-0.129007
11.6212							0.076	-0.153564
5.9542							0.053	-0.113275
55.9682							0.347	-0.161429
142.431							0.902	-0.15796
15.7563							0.107	-0.147722
76.3696							0.317	-0.241068
34.933							0.103	-0.339609
70.5799							0.447	-0.158007
9.69384							0.076	-0.128184
54.6757							0.399	-0.13715
46.7564							0.214	-0.218698
25.6973							0.198	-0.130038
85.2098							0.445	-0.191589
49.3805							0.302	-0.163656
50.4823							0.386	-0.130912
20.827							0.134	-0.155794
115.827							0.624	-0.185699
10.521							0.084	-0.125858
8.42649							0.057	-0.148587
14.2647							0.095	-0.150627
15.0194							0.105	-0.1435
62.9934							0.35	-0.180127
30.7991							0.217	-0.142159
20.1536							0.154	-0.131195
88.9524							0.399	-0.223064
11.249							0.074	-0.152686
102.094							0.417	-0.244946
14.584							0.091	-0.160793
56.639							0.276	-0.205386
13.6539							0.086	-0.159289
44.0467							0.245	-0.179951
53.4454							0.29	-0.184461
26.7167							0.183	-0.146256
92.3546							0.398	-0.232168
151.642							1.044	-0.145292
83.6586							0.274	-0.305499
30.5422							0.251	-0.121889
51.9092							0.297	-0.174942
56.4666							0.262	-0.215709
27.6216							0.224	-0.123533
17.1133							0.127	-0.135128
52.2481							0.379	-0.13799
23.0243							0.158	-0.146033
178.621							1.08	-0.165436
193.667							1.207	-0.160492
61.0138							0.387	-0.157785
17.0414							0.115	-0.148603
54.4778							0.261	-0.208902
16.0216							0.104	-0.154515
77.6064							0.309	-0.251299
74.4341							0.46	-0.161924
21.0813							0.123	-0.171772
29.6888							0.174	-0.170905
22.0584							0.151	-0.146399
68.3078							0.474	-0.144212
57.4002							0.204	-0.28162
55.5454							0.332	-0.167452
79.8103							0.582	-0.137216
95.4111							0.639	-0.149387
51.7123							0.25	-0.207026
21.1017							0.17	-0.124419
55.8139							0.276	-0.202405
154.667							0.727	-0.212815
14.1989							0.081	-0.175891
30.4261							0.198	-0.153917
19.4548							0.107	-0.182293
71.7935							0.294	-0.244357
41.0815							0.17	-0.241953
142.896							0.953	-0.149997
27.4545							0.231	-0.119052
12.8962							0.083	-0.155968
58.4669							0.436	-0.134212
5.9103							0.059	-0.101047
21.6638							0.186	-0.11674
10.6288							0.095	-0.112438
26.0937							0.214	-0.122154
11.971							0.094	-0.127854
17.6734							0.117	-0.15142
25.5026							0.075	-0.340566
8.9779							0.092	-0.098135
6.10429							0.078	-0.078911
58.7663							0.262	-0.224474
43.035							0.209	-0.206118
18.9443							0.109	-0.174243
180.951							0.772	-0.234456
17.3929							0.138	-0.126394
14.4821							0.11	-0.132088
153.383							0.749	-0.204852
9.8586							0.058	-0.170712
14.7525							0.121	-0.122344
110.494							0.504	-0.219329
15.0632							0.101	-0.149647
90.7047							0.397	-0.228592
55.9078							0.317	-0.176514
16.5261							0.137	-0.120975
15.1712							0.117	-0.130069
59.0475							0.311	-0.190026
39.7373							0.268	-0.148455
6.75436							0.069	-0.098564
15.0096							0.078	-0.193093
8.5327							0.074	-0.11594
129.737							0.821	-0.158086
98.3459							0.652	-0.150912
55.2586							0.252	-0.219474
15.3472							0.092	-0.167352
22.9903							0.158	-0.145824
11.8379							0.077	-0.154362
16.985							0.134	-0.127136
36.1779							0.26	-0.139327
16.5141							0.093	-0.178083
32.4118							0.168	-0.193226
21.7657							0.163	-0.133822
14.9865							0.121	-0.124238
36.7187							0.223	-0.164872
58.9542							0.263	-0.224352
21.3074							0.156	-0.136906
124.58							0.491	-0.253828
30.9629							0.273	-0.113593
54.7938							0.283	-0.193782
28.1497							0.178	-0.15841
14.172							0.101	-0.140824
71.4955							0.511	-0.140009
42.0364							0.175	-0.240487
39.7259							0.175	-0.227265
19.516							0.111	-0.176249
88.3042							0.357	-0.247492
202.57							1.003	-0.202012
121.546							0.802	-0.151616
35.6202							0.175	-0.203822
165.105							0.748	-0.22079
180.132							0.596	-0.302317
62.2754							0.251	-0.248306
20.1392							0.129	-0.156505
56.5332							0.286	-0.197846
166.75							1.029	-0.162099
53.8596							0.372	-0.144917
14.476							0.106	-0.137026
[truncated: 3 more rows]

## Sheet: Figure S25
d			e					f					g
Time (ms)	Mean current (nA)		Time (ms)	Mean current (nA)	Time (ms)	Mean current (nA)		Time (ms)	Charge deficit (fC)	Time (ms)	Charge deficit (fC)		Kilobasepairs (kbp) PT	Kilobasepairs (kbp) END
0.32	-0.198713		0.231	-0.172781	0.419	-0.163896		0.231	39.8658	0.419	68.6262		3.01067	4.96599
0.229	-0.310545		0.235	-0.166105	0.404	-0.15816		0.235	38.9841	0.404	63.8492		3.19073	3.71441
0.256	-0.237612		0.254	-0.184471	0.4	-0.156127		0.254	46.8114	0.4	62.4015		2.88319	4.43043
0.189	-0.234202		0.254	-0.159709	0.383	-0.162467		0.254	40.5166	0.383	62.1734		3.08846	4.31683
0.267	-0.231812		0.235	-0.174123	0.378	-0.165093		0.235	40.8699	0.378	62.3578		2.87919	3.60296
0.349	-0.180098		0.26	-0.155389	0.36	-0.15506		0.26	40.3521	0.36	55.7719		2.89483	4.95997
0.104	-0.197755		0.268	-0.160183	0.361	-0.165902		0.268	42.8817	0.361	59.8423		3.16627	4.4893
0.263	-0.165167		0.245	-0.151952	0.41	-0.164548		0.245	37.1814	0.41	67.418		2.86632	4.25833
0.092	-0.184299		0.278	-0.164374	0.351	-0.172097		0.278	45.6459	0.351	60.355		3.27385	4.06777
0.253	-0.258614		0.249	-0.162055	0.431	-0.156746		0.249	40.3038	0.431	67.5081		3.07643	4.67348
0.374	-0.15844		0.249	-0.164534	0.39	-0.167147		0.249	40.9174	0.39	65.1407		2.80487	3.43979
0.269	-0.149566		0.267	-0.164051	0.381	-0.167673		0.267	43.7519	0.381	63.8353		2.58231	4.3707
0.75	-0.215438		0.259	-0.160343	0.385	-0.1617		0.259	41.4831	0.385	62.2062		3.33936	4.54437
0.085	-0.14826		0.276	-0.156924	0.371	-0.176219		0.276	43.2667	0.371	65.3264		2.74371	4.0634
0.313	-0.192372		0.247	-0.158827	0.404	-0.161412		0.247	39.1813	0.404	65.1627		2.8319	4.09172
0.447	-0.156368		0.29	-0.159713	0.338	-0.160908		0.29	46.2692	0.338	54.3378		3.10613	4.30935
0.218	-0.301825		0.309	-0.155784	0.371	-0.168877		0.309	48.0885	0.371	62.6036		2.84023	4.35972
0.294	-0.19187		0.276	-0.158356	0.362	-0.16535		0.276	43.6556	0.362	59.8073		3.00316	3.77229
0.447	-0.15628		0.237	-0.171302	0.341	-0.164582		0.237	40.5481	0.341	56.0732		3.25116	4.51963
0.195	-0.1481		0.257	-0.162726	0.382	-0.169379		0.257	41.7717	0.382	64.655		2.6596	4.78609
0.216	-0.173222		0.258	-0.156518	0.335	-0.174165		0.258	40.331	0.335	58.2975		2.98441	4.09588
0.19	-0.232512		0.307	-0.163757	0.345	-0.173081		0.307	50.2275	0.345	59.6636		2.7545	3.44916
0.097	-0.174055		0.263	-0.161124	0.391	-0.152215		0.263	42.3272	0.391	59.4669		2.71361	4.71983
0.196	-0.214823		0.265	-0.156555	0.416	-0.15589		0.265	41.4381	0.416	64.8023		2.92483	4.21909
0.075	-0.193014		0.281	-0.152016	0.415	-0.161082		0.281	42.667	0.415	66.7996		2.76971	4.35972
0.369	-0.163641		0.253	-0.165905	0.346	-0.15653		0.253	41.9241	0.346	54.1098		3.05778	4.21327
0.161	-0.246387		0.285	-0.153841	0.369	-0.165639		0.285	43.7975	0.369	61.0717		3.07368	4.08597
0.223	-0.20032		0.244	-0.16098	0.369	-0.158423		0.244	39.2336	0.369	58.4136		2.84161	4.14355
0.098	-0.133049		0.243	-0.162199	0.443	-0.143868		0.243	39.3644	0.443	63.6829		2.96424	4.35029
0.419	-0.163896		0.205	-0.168385	0.46	-0.163597		0.205	34.4729	0.46	75.2045		2.77717	4.41135
0.305	-0.153758		0.283	-0.150288	0.37	-0.159755		0.283	42.483	0.37	59.0637		3.17094	3.77974
0.285	-0.148621		0.237	-0.164779	0.379	-0.158051		0.237	39.0042	0.379	59.8514		3.07044	4.57889
0.179	-0.239662		0.293	-0.161718	0.376	-0.164966		0.293	47.3346	0.376	61.9782		2.97919	4.47955
0.265	-0.15135		0.239	-0.162448	0.376	-0.158749		0.239	38.7798	0.376	59.6406		2.91781	4.27486
0.298	-0.192401		0.262	-0.165153	0.403	-0.153378		0.262	43.2248	0.403	61.762		2.58196	4.11416
0.323	-0.169903		0.27	-0.152564	0.352	-0.15305		0.27	41.143	0.352	53.825		3.14099	4.34578
0.306	-0.155811		0.265	-0.15337	0.366	-0.161472		0.265	40.597	0.366	59.0534		2.86456	4.65315
0.112	-0.160192		0.243	-0.154623	0.387	-0.152941		0.243	37.5255	0.387	59.1405		3.16582	4.28528
0.185	-0.228168		0.253	-0.157206	0.401	-0.160441		0.253	39.7219	0.401	64.2887		2.93266	4.14213
0.293	-0.156226		0.258	-0.152945	0.369	-0.155416		0.258	39.4126	0.369	57.3019		2.83668	4.40607
0.254	-0.194038		0.259	-0.153001	0.396	-0.150252		0.259	39.577	0.396	59.4537		3.08569	3.78103
0.266	-0.163839		0.264	-0.154799	0.395	-0.158471		0.264	40.8173	0.395	62.5491		2.95042	4.10348
0.231	-0.172781		0.188	-0.152953	0.395	-0.154393		0.188	28.709	0.395	60.9363		2.93692	4.00394
0.071	-0.105837		0.242	-0.148181	0.375	-0.153737		0.242	35.8098	0.375	57.5991		2.7375	4.82422
0.119	-0.194587		0.23	-0.169709	0.43	-0.15862		0.23	38.9897	0.43	68.157		2.8647	4.64767
0.255	-0.174193		0.288	-0.159331	0.387	-0.152312		0.288	45.837	0.387	58.8959		2.96294	4.5625
0.107	-0.165634		0.267	-0.168975	0.374	-0.154992		0.267	45.07	0.374	57.9173		2.87118	4.46543
0.086	-0.145056		0.236	-0.16187	0.403	-0.140109		0.236	38.1505	0.403	56.4136		2.98989	4.48789
0.214	-0.218525		0.229	-0.165523	0.394	-0.148245		0.229	37.8591	0.394	58.3616		2.84543	4.49231
0.247	-0.267785		0.208	-0.149464	0.437	-0.15071		0.208	31.0413	0.437	65.8122		2.68536	4.42909
0.372	-0.185972
0.187	-0.191894
0.146	-0.150193
0.216	-0.183201
0.225	-0.17855
0.053	-0.128112
0.223	-0.181532
0.206	-0.17543
0.235	-0.166105
0.376	-0.148529
0.225	-0.264686
0.404	-0.15816
0.271	-0.245814
0.234	-0.167384
0.051	-0.113014
0.379	-0.165882
0.281	-0.219938
0.27	-0.158076
0.104	-0.124819
0.358	-0.181121
0.086	-0.132696
0.278	-0.259298
0.307	-0.150766
0.187	-0.222278
0.135	-0.143003
0.399	-0.167372
0.203	-0.177412
0.267	-0.156281
0.12	-0.138401
0.266	-0.163997
0.236	-0.181344
0.135	-0.215418
0.234	-0.158343
0.22	-0.177991
0.258	-0.166161
0.229	-0.173171
0.266	-0.237178
0.34	-0.179417
0.173	-0.234529
0.158	-0.12854
0.339	-0.149331
0.214	-0.168325
0.42	-0.181793
0.22	-0.199203
0.332	-0.183008
0.254	-0.184471
0.347	-0.182251
0.529	-0.280696
0.219	-0.178732
0.295	-0.221229
0.219	-0.173764
0.357	-0.166937
0.237	-0.156715
0.097	-0.159448
0.268	-0.161549
0.242	-0.147867
0.258	-0.162035
0.25	-0.240699
0.36	-0.154415
0.4	-0.156127
0.219	-0.161801
0.353	-0.146892
0.18	-0.239534
0.383	-0.162467
0.263	-0.260946
0.254	-0.159709
0.318	-0.19651
0.382	-0.177469
0.378	-0.165093
0.349	-0.195288
0.157	-0.151955
0.079	-0.124527
0.235	-0.174123
0.234	-0.174438
0.201	-0.237097
0.246	-0.25814
0.29	-0.206405
0.362	-0.178102
0.25	-0.162909
0.354	-0.169583
0.26	-0.155389
0.051	-0.118297
0.36	-0.15506
0.297	-0.153257
0.081	-0.12655
0.261	-0.159757
0.385	-0.156143
0.203	-0.19135
0.067	-0.191516
0.053	-0.134633
0.263	-0.261943
0.241	-0.154409
0.189	-0.231872
0.175	-0.236865
0.372	-0.181071
0.448	-0.181787
0.349	-0.1721
0.37	-0.175138
0.23	-0.305817
0.342	-0.204315
0.066	-0.143627
0.311	-0.212048
0.249	-0.263009
0.428	-0.158491
0.426	-0.152044
0.438	-0.1557
0.294	-0.217622
0.074	-0.149637
0.264	-0.158257
0.261	-0.14709
0.227	-0.180918
0.378	-0.150325
0.205	-0.136995
0.395	-0.156589
0.101	-0.134519
0.148	-0.172363
0.171	-0.238671
0.221	-0.151722
0.247	-0.258202
0.258	-0.233258
0.241	-0.199196
0.089	-0.158567
0.204	-0.217773
0.16	-0.308013
0.272	-0.157208
0.18	-0.156246
0.23	-0.202896
0.288	-0.153236
0.272	-0.158704
0.289	-0.214144
0.185	-0.2171
0.285	-0.149652
0.195	-0.212639
0.175	-0.213437
0.268	-0.160183
0.265	-0.145921
0.245	-0.151952
0.359	-0.167639
0.113	-0.128764
0.226	-0.15727
0.211	-0.179718
0.22	-0.177449
0.278	-0.164374
0.218	-0.223451
0.246	-0.17024
0.26	-0.169062
0.072	-0.163675
0.114	-0.127166
0.249	-0.162055
0.363	-0.163253
0.222	-0.204242
0.209	-0.226946
0.327	-0.175277
0.229	-0.171278
0.219	-0.210875
0.243	-0.153239
0.323	-0.182437
0.442	-0.151481
0.365	-0.168734
0.179	-0.234077
0.182	-0.218827
0.388	-0.305863
0.308	-0.187932
0.198	-0.209835
0.055	-0.148583
0.39	-0.153371
0.249	-0.164534
0.303	-0.149883
0.253	-0.215214
0.363	-0.166673
0.33	-0.184925
0.253	-0.158598
0.27	-0.219511
0.255	-0.234099
0.257	-0.165946
0.208	-0.179279
0.204	-0.207208
0.161	-0.150958
0.357	-0.157166
0.242	-0.186929
0.083	-0.125439
0.248	-0.176111
0.26	-0.151064
0.283	-0.226376
0.129	-0.165373
0.361	-0.165902
0.355	-0.16875
0.32	-0.210517
0.41	-0.164548
0.371	-0.18215
0.267	-0.164051
0.129	-0.14226
0.31	-0.179577
0.098	-0.151125
0.208	-0.237103
0.291	-0.154522
0.112	-0.120834
0.224	-0.17915
0.094	-0.139123
0.281	-0.231092
0.402	-0.155134
0.233	-0.159554
0.199	-0.218878
0.163	-0.181175
0.262	-0.154689
0.148	-0.141957
0.395	-0.154717
0.367	-0.155583
0.277	-0.176457
0.389	-0.155367
0.417	-0.172227
0.125	-0.223063
0.338	-0.201169
0.231	-0.161232
0.177	-0.182736
0.203	-0.183443
0.232	-0.178798
0.247	-0.177673
0.129	-0.211295
0.317	-0.158871
0.135	-0.1418
0.375	-0.161333
0.186	-0.217285
0.249	-0.17072
0.296	-0.157221
0.28	-0.243446
0.148	-0.18404
0.174	-0.148494
0.262	-0.145797
0.181	-0.222149
0.255	-0.175639
0.196	-0.160109
0.306	-0.197783
0.269	-0.255005
0.216	-0.193772
0.259	-0.145905
0.24	-0.143251
0.259	-0.160343
0.28	-0.145563
0.142	-0.205718
0.204	-0.161062
0.218	-0.18457
0.397	-0.157702
0.243	-0.253909
0.093	-0.14571
0.351	-0.172097
0.273	-0.251635
0.218	-0.175227
0.321	-0.200008
0.277	-0.219536
0.196	-0.226662
0.172	-0.21956
0.193	-0.24229
0.265	-0.235057
0.352	-0.163975
0.208	-0.201734
0.259	-0.204236
0.056	-0.137115
0.431	-0.156746
0.198	-0.14855
0.338	-0.18214
0.112	-0.147739
0.28	-0.168362
0.361	-0.168957
0.189	-0.231229
0.164	-0.166809
0.276	-0.156924
0.216	-0.223987
0.169	-0.163412
0.342	-0.156452
0.482	-0.154682
0.114	-0.147116
0.335	-0.161587
0.333	-0.186692
0.254	-0.166959
0.258	-0.243373
0.326	-0.167977
0.172	-0.236023
0.198	-0.210142
0.259	-0.149583
0.268	-0.144265
0.197	-0.206449
0.071	-0.135914
0.149	-0.228441
0.319	-0.201049
0.266	-0.174639
0.228	-0.27538
0.216	-0.149915
0.186	-0.143079
0.169	-0.247784
0.215	-0.172798
0.234	-0.164053
0.084	-0.140591
0.334	-0.181801
0.229	-0.168287
0.06	-0.12312
0.146	-0.150479
0.352	-0.170205
0.29	-0.144893
0.317	-0.17876
0.178	-0.224841
0.145	-0.220794
0.138	-0.139882
0.372	-0.163492
0.191	-0.204778
0.282	-0.224425
0.301	-0.210576
0.12	-0.194629
0.39	-0.167147
0.24	-0.165364
0.195	-0.190233
0.374	-0.171962
0.251	-0.254367
0.221	-0.165353
0.164	-0.127167
0.093	-0.13687
0.183	-0.231366
0.164	-0.247163
0.422	-0.171877
0.252	-0.155306
0.313	-0.207409
0.337	-0.187332
0.31	-0.208756
0.07	-0.134903
0.349	-0.180974
0.181	-0.22087
0.097	-0.126733
0.289	-0.152197
0.228	-0.163659
0.285	-0.227597
0.296	-0.223732
0.204	-0.194944
0.217	-0.15794
0.263	-0.154015
0.106	-0.135708
0.247	-0.16607
0.115	-0.160544
0.094	-0.126649
0.069	-0.175176
0.28	-0.221782
0.381	-0.167673
0.442	-0.155008
0.188	-0.230672
0.225	-0.242529
0.277	-0.219638
0.242	-0.243624
0.391	-0.183682
0.444	-0.152469
0.142	-0.222505
0.284	-0.161702
0.156	-0.153368
0.371	-0.170727
0.385	-0.1617
0.165	-0.217317
0.291	-0.247275
0.247	-0.158827
0.173	-0.168817
0.313	-0.179036
0.245	-0.175774
0.317	-0.206492
0.072	-0.127715
0.213	-0.183425
0.107	-0.123886
0.158	-0.230306
0.338	-0.164102
0.122	-0.137169
0.187	-0.182894
0.216	-0.155167
0.247	-0.253106
0.194	-0.202693
0.073	-0.191546
0.286	-0.149608
0.065	-0.192457
0.323	-0.212754
0.194	-0.205716
0.272	-0.148397
0.081	-0.117721
0.18	-0.222543
0.268	-0.251765
0.239	-0.194761
0.224	-0.180274
0.357	-0.188515
0.29	-0.159713
0.386	-0.151658
0.382	-0.154866
0.368	-0.172327
0.139	-0.158013
0.076	-0.151019
0.102	-0.136793
0.25	-0.165929
0.266	-0.155763
0.309	-0.155784
0.258	-0.237594
0.276	-0.244257
0.221	-0.16414
0.18	-0.246573
0.266	-0.152363
0.053	-0.111823
0.158	-0.164764
0.362	-0.334519
0.37	-0.163088
0.227	-0.151901
0.063	-0.10688
0.264	-0.163044
0.151	-0.161435
0.254	-0.161635
0.249	-0.153555
0.255	-0.254026
0.174	-0.165319
0.089	-0.124225
0.196	-0.215783
0.26	-0.263439
0.276	-0.158356
0.393	-0.160022
0.221	-0.227279
0.292	-0.209069
0.285	-0.20769
0.228	-0.169251
0.267	-0.155293
0.328	-0.217141
0.257	-0.151733
0.262	-0.159657
0.26	-0.164512
0.108	-0.187129
0.224	-0.241963
0.208	-0.20687
0.237	-0.171302
0.208	-0.171998
0.257	-0.162726
0.128	-0.146289
0.307	-0.197024
0.226	-0.168659
0.125	-0.13298
0.284	-0.23353
0.327	-0.171253
0.258	-0.156518
0.386	-0.155313
0.173	-0.224953
0.053	-0.147482
0.379	-0.16757
0.307	-0.163757
0.407	-0.154685
0.217	-0.181289
0.263	-0.161124
0.248	-0.250533
0.189	-0.22175
0.236	-0.157772
0.108	-0.13407
0.314	-0.186082
0.434	-0.155982
0.255	-0.219288
0.307	-0.191454
0.146	-0.135446
0.294	-0.231493
0.24	-0.153751
0.062	-0.179569
0.449	-0.163272
0.264	-0.144335
0.232	-0.176951
0.147	-0.19518
0.268	-0.253983
0.245	-0.221728
0.383	-0.152735
0.283	-0.15905
0.116	-0.159576
0.2	-0.22337
0.278	-0.148979
0.283	-0.153869
0.171	-0.145773
0.361	-0.168456
0.227	-0.248702
0.166	-0.238118
0.265	-0.156555
0.322	-0.18655
0.281	-0.152016
0.088	-0.175117
0.237	-0.16376
0.237	-0.173532
0.09	-0.141269
0.178	-0.153292
0.353	-0.162033
0.162	-0.155723
0.191	-0.220294
0.203	-0.192846
0.414	-0.154593
0.174	-0.224735
0.286	-0.164159
0.391	-0.155505
0.243	-0.16597
0.378	-0.171653
0.294	-0.21332
0.051	-0.138134
0.512	-0.283385
0.245	-0.188229
0.275	-0.242035
0.257	-0.241076
0.27	-0.244918
0.358	-0.149977
0.298	-0.21719
0.241	-0.155631
0.223	-0.18927
0.506	-0.157348
0.367	-0.162212
0.208	-0.214471
0.172	-0.214545
0.077	-0.15718
0.292	-0.210293
0.371	-0.176219
0.314	-0.200808
0.218	-0.16842
0.146	-0.193831
0.2	-0.212282
0.221	-0.188824
0.319	-0.206582
0.261	-0.232852
0.24	-0.179529
0.205	-0.135059
0.089	-0.096611
0.331	-0.181221
0.247	-0.159583
0.349	-0.176787
0.248	-0.145637
0.211	-0.120524
0.335	-0.166355
0.108	-0.158678
0.253	-0.165905
0.071	-0.165363
0.261	-0.24336
0.218	-0.168652
0.3	-0.201314
0.22	-0.167679
0.36	-0.175289
0.195	-0.19036
0.331	-0.164931
0.304	-0.154381
0.307	-0.225725
0.37	-0.154745
0.186	-0.211582
0.39	-0.155289
0.351	-0.178924
0.404	-0.161412
0.104	-0.125099
0.285	-0.153841
0.382	-0.157356
0.27	-0.143278
0.142	-0.222849
0.258	-0.250032
0.244	-0.16098
0.237	-0.253719
0.287	-0.156882
0.12	-0.129395
0.309	-0.171077
0.383	-0.15468
0.138	-0.144596
0.311	-0.214221
0.212	-0.203194
0.338	-0.160908
0.19	-0.232854
0.274	-0.249835
0.12	-0.180353
0.239	-0.166395
0.379	-0.173083
0.193	-0.210078
0.168	-0.236638
0.218	-0.152442
0.225	-0.16112
0.256	-0.159104
0.271	-0.24584
0.451	-0.163771
0.27	-0.150901
0.297	-0.190678
0.057	-0.154868
0.273	-0.141167
0.208	-0.218776
0.217	-0.214939
0.422	-0.152789
0.356	-0.165093
0.104	-0.167266
0.372	-0.169173
0.41	-0.161821
0.082	-0.142175
0.321	-0.174394
0.451	-0.150666
0.415	-0.164476
0.281	-0.23322
0.265	-0.147908
0.235	-0.181181
0.194	-0.214108
0.235	-0.184356
0.427	-0.157872
0.057	-0.154309
0.293	-0.212114
0.111	-0.196251
0.245	-0.143694
0.193	-0.239362
0.23	-0.184084
0.272	-0.146826
0.411	-0.16975
0.301	-0.142673
0.335	-0.16429
0.148	-0.131889
0.254	-0.234227
0.27	-0.27016
0.126	-0.220603
0.061	-0.111555
0.244	-0.161795
0.218	-0.185495
0.098	-0.2103
0.305	-0.146911
0.058	-0.115088
0.243	-0.162199
0.259	-0.143323
0.3	-0.159503
0.259	-0.26279
0.214	-0.162876
0.236	-0.182145
0.217	-0.17556
0.268	-0.222764
0.255	-0.144917
0.287	-0.156412
0.292	-0.151885
0.241	-0.153139
0.142	-0.175278
0.201	-0.158341
0.068	-0.132848
0.081	-0.202405
0.171	-0.208083
0.415	-0.146469
0.08	-0.112674
0.177	-0.231806
0.311	-0.162425
0.26	-0.157647
0.241	-0.149031
0.237	-0.162934
0.325	-0.177468
0.182	-0.228479
0.216	-0.151449
0.371	-0.168877
0.362	-0.16535
0.268	-0.175181
0.205	-0.168385
0.129	-0.173212
0.181	-0.228125
0.414	-0.168632
0.38	-0.162543
0.228	-0.174443
0.091	-0.152486
0.099	-0.123351
0.069	-0.168574
0.195	-0.146381
0.213	-0.206947
0.063	-0.152153
0.124	-0.136778
0.249	-0.232766
0.252	-0.155513
0.186	-0.209172
0.285	-0.169672
0.375	-0.168856
0.443	-0.151222
0.3	-0.163605
0.572	-0.189996
0.092	-0.122279
0.15	-0.230016
0.269	-0.232231
0.199	-0.194543
0.304	-0.207535
0.248	-0.184404
0.272	-0.155073
0.144	-0.131711
0.208	-0.224018
0.361	-0.174605
0.252	-0.255731
0.271	-0.261296
0.058	-0.10729
0.169	-0.151116
0.285	-0.237454
0.433	-0.160009
0.375	-0.174056
0.065	-0.189482
0.174	-0.227464
0.087	-0.131518
0.261	-0.151413
0.198	-0.172574
0.177	-0.221222
0.067	-0.116976
0.271	-0.217689
0.232	-0.146591
0.246	-0.140101
0.324	-0.170341
0.25	-0.246231
0.166	-0.143066
0.098	-0.153754
0.263	-0.155817
0.064	-0.110449
0.28	-0.143835
0.341	-0.164582
0.382	-0.169379
0.145	-0.176478
0.314	-0.184369
0.28	-0.140958
0.249	-0.159042
0.335	-0.174165
0.349	-0.168319
0.253	-0.142624
0.152	-0.204696
0.241	-0.14327
0.183	-0.14049
0.063	-0.109664
0.219	-0.176749
0.19	-0.206029
0.209	-0.169231
0.243	-0.163573
0.137	-0.218205
0.177	-0.221875
0.246	-0.237107
0.281	-0.146875
0.212	-0.235474
0.239	-0.233746
0.12	-0.135424
0.236	-0.143893
0.345	-0.173081
0.093	-0.193317
0.221	-0.168816
0.125	-0.153494
0.361	-0.160337
0.25	-0.252314
0.338	-0.179063
0.256	-0.153358
0.341	-0.173148
0.283	-0.150288
0.247	-0.148189
0.251	-0.149106
0.237	-0.164779
0.243	-0.253151
0.247	-0.265226
0.247	-0.139175
0.336	-0.158763
0.25	-0.227094
0.228	-0.256459
0.394	-0.149483
0.321	-0.194941
0.354	-0.163943
0.062	-0.115789
0.192	-0.217606
0.119	-0.258469
0.214	-0.188944
0.216	-0.187462
0.426	-0.162372
0.365	-0.143702
0.062	-0.119766
0.284	-0.180932
0.069	-0.122688
0.073	-0.136248
0.067	-0.141238
0.144	-0.189102
0.174	-0.229052
0.372	-0.164661
0.214	-0.202784
0.348	-0.169461
0.343	-0.21477
0.208	-0.187435
0.384	-0.151774
0.426	-0.149172
0.193	-0.219671
0.282	-0.210158
0.053	-0.15972
0.254	-0.161634
0.177	-0.22339
0.177	-0.137801
0.266	-0.240867
0.142	-0.128866
0.403	-0.169162
0.072	-0.121766
0.282	-0.153872
0.234	-0.181739
0.248	-0.257159
0.721	-0.153062
0.259	-0.153008
0.254	-0.172901
0.263	-0.215835
0.453	-0.157409
0.286	-0.144487
0.293	-0.161718
0.081	-0.130144
0.181	-0.20835
0.119	-0.149658
0.265	-0.254188
0.076	-0.170464
0.188	-0.200495
0.278	-0.24015
0.391	-0.152215
0.476	-0.136523
0.288	-0.209504
0.235	-0.17658
0.206	-0.163577
0.422	-0.162671
0.272	-0.142862
0.133	-0.147133
0.353	-0.877893
0.371	-0.158122
0.199	-0.194432
0.26	-0.228386
0.203	-0.165928
0.29	-0.145838
0.106	-0.131379
0.26	-0.151706
0.261	-0.238908
0.317	-0.196581
0.235	-0.165825
0.239	-0.162448
0.21	-0.145201
0.247	-0.246483
0.234	-0.172268
0.083	-0.121016
0.357	-0.180582
0.197	-0.185343
0.065	-0.140961
0.101	-0.125525
0.208	-0.172957
0.218	-0.148654
0.189	-0.173613
0.22	-0.183304
0.354	-0.16248
0.108	-0.127324
0.261	-0.154215
0.067	-0.124752
0.136	-0.16887
0.212	-0.195172
0.352	-0.148938
0.123	-0.181069
0.155	-0.136955
0.208	-0.147206
0.215	-0.197677
0.262	-0.165153
0.18	-0.202213
0.183	-0.213371
0.148	-0.149955
0.199	-0.213305
0.223	-0.168342
0.351	-0.182353
0.169	-0.236719
0.27	-0.152564
0.051	-0.109882
0.327	-0.178906
0.322	-0.180081
0.249	-0.145116
0.28	-0.144483
0.309	-0.222537
0.265	-0.15337
0.36	-0.178333
0.064	-0.157346
0.263	-0.155256
0.206	-0.202721
0.125	-0.128877
0.245	-0.165336
0.254	-0.258752
0.146	-0.209998
0.204	-0.179734
0.365	-0.169797
0.408	-0.157259
0.333	-0.232514
0.31	-0.141362
0.344	-0.174671
0.122	-0.209091
0.288	-0.145408
0.314	-0.181263
0.418	-0.15109
0.19	-0.201257
0.178	-0.214725
0.284	-0.201581
0.304	-0.212029
0.161	-0.252641
0.2	-0.20893
0.159	-0.151903
0.416	-0.15589
0.248	-0.152027
0.397	-0.159632
0.06	-0.139007
0.134	-0.173979
0.09	-0.153446
0.229	-0.207212
0.161	-0.138639
0.336	-0.165334
0.263	-0.151259
0.342	-0.178395
0.396	-0.14351
0.31	-0.171627
0.246	-0.2458
0.187	-0.243777
0.397	-0.163039
0.202	-0.172037
0.287	-0.159027
0.243	-0.154623
0.152	-0.203982
0.3	-0.24113
0.303	-0.151925
0.205	-0.203359
0.173	-0.209322
0.253	-0.157206
0.353	-0.171753
0.076	-0.144156
0.18	-0.173834
0.258	-0.152945
0.33	-0.1659
0.181	-0.138564
0.306	-0.212178
0.193	-0.203748
0.204	-0.204701
0.488	-0.22493
0.288	-0.210043
0.071	-0.133886
0.367	-0.155752
0.259	-0.158598
0.244	-0.149052
0.093	-0.136682
0.224	-0.135945
0.174	-0.204439
0.201	-0.167899
0.236	-0.183855
0.189	-0.227403
0.483	-0.160419
0.146	-0.288891
0.228	-0.164758
0.288	-0.187501
0.325	-0.165221
0.197	-0.221796
0.213	-0.181239
0.191	-0.215203
0.224	-0.170973
0.334	-0.186299
0.251	-0.173432
0.063	-0.140356
0.189	-0.211351
0.23	-0.154638
0.415	-0.161082
0.09	-0.152445
0.284	-0.15155
0.262	-0.150241
0.156	-0.13571
0.127	-0.211214
0.244	-0.247672
0.167	-0.248246
0.293	-0.198186
0.16	-0.194313
0.064	-0.180324
0.097	-0.200248
0.258	-0.167149
0.251	-0.250893
0.183	-0.206753
0.129	-0.136957
0.238	-0.160279
0.217	-0.151197
0.259	-0.153001
0.202	-0.189002
0.192	-0.231881
0.716	-0.315004
0.246	-0.171282
0.197	-0.226946
0.247	-0.151753
0.193	-0.187412
0.127	-0.142967
0.264	-0.139179
0.324	-0.188116
0.424	-0.152751
0.307	-0.196513
0.073	-0.136542
0.275	-0.151772
0.344	-0.17536
0.228	-0.267395
0.172	-0.140801
0.192	-0.192588
0.186	-0.234944
0.102	-0.133175
0.404	-0.156194
0.309	-0.205227
0.062	-0.120605
0.224	-0.154607
0.253	-0.251994
0.12	-0.136514
0.188	-0.19524
0.246	-0.143874
0.207	-0.149671
0.067	-0.10832
0.366	-0.165198
0.132	-0.197785
0.207	-0.187809
0.36	-0.176929
0.333	-0.154905
0.214	-0.167752
0.242	-0.255881
0.328	-0.232904
0.208	-0.143828
0.199	-0.18462
0.257	-0.237994
0.13	-0.207043
0.16	-0.141496
0.269	-0.148402
0.285	-0.214881
0.32	-0.186813
0.187	-0.217826
0.33	-0.188662
0.084	-0.123798
0.239	-0.152754
0.387	-0.151713
0.302	-0.219603
0.08	-0.161609
0.164	-0.152179
0.198	-0.208802
0.485	-0.179041
0.142	-0.137972
0.172	-0.226405
0.316	-0.19428
0.264	-0.154799
0.206	-0.212984
0.214	-0.192177
0.091	-0.12777
0.154	-0.130977
0.396	-0.158162
0.219	-0.158567
0.209	-0.137329
0.145	-0.143712
0.369	-0.159107
0.315	-0.202287
0.197	-0.185855
0.254	-0.169159
0.213	-0.187864
0.255	-0.146193
0.072	-0.193342
0.211	-0.226742
0.184	-0.228779
0.383	-0.165989
0.338	-0.172785
0.077	-0.130529
0.263	-0.250131
0.202	-0.210288
0.324	-0.162982
0.247	-0.138395
0.377	-0.158192
0.306	-0.193709
0.176	-0.224592
0.122	-0.212393
0.23	-0.166526
0.322	-0.214482
0.175	-0.228671
0.296	-0.203201
0.347	-0.162095
0.344	-0.14913
0.188	-0.152953
0.29	-0.159988
0.113	-0.207062
0.216	-0.180507
0.165	-0.223863
0.207	-0.190294
0.346	-0.15653
0.242	-0.148181
0.168	-0.141493
0.248	-0.260185
0.115	-0.204465
0.222	-0.16348
0.331	-0.19007
0.274	-0.239894
0.163	-0.132744
0.257	-0.163546
0.445	-0.155826
0.08	-0.12214
0.276	-0.226143
0.28	-0.14745
0.306	-0.139691
0.102	-0.139811
0.3	-0.164787
0.369	-0.165639
0.263	-0.146973
0.285	-0.235139
0.321	-0.219318
0.271	-0.148274
0.177	-0.12786
0.384	-0.161471
0.242	-0.154692
0.369	-0.158423
0.244	-0.152827
0.29	-0.223842
0.315	-0.194797
0.316	-0.191858
0.263	-0.171348
0.071	-0.129412
0.181	-0.243291
0.328	-0.161744
0.255	-0.137291
0.228	-0.163742
0.361	-0.176644
0.239	-0.139961
0.187	-0.205628
0.237	-0.146998
0.268	-0.146378
0.174	-0.217507
0.21	-0.191201
0.443	-0.143868
0.258	-0.162893
0.231	-0.188992
0.336	-0.16957
0.272	-0.22953
0.229	-0.237341
0.245	-0.155331
0.191	-0.234491
0.065	-0.139541
0.307	-0.199784
0.238	-0.163395
0.373	-0.154173
0.132	-0.158961
0.212	-0.171878
0.23	-0.169709
0.132	-0.230304
0.351	-0.166323
0.282	-0.242564
0.065	-0.129963
0.268	-0.234554
0.099	-0.125285
0.095	-0.141438
0.729	-0.17731
0.253	-0.179791
0.189	-0.198231
0.486	-0.284465
0.189	-0.198493
0.055	-0.1162
0.258	-0.160357
0.46	-0.163597
0.078	-0.173028
0.273	-0.14568
0.224	-0.171149
0.051	-0.099312
0.13	-0.188304
0.321	-0.197145
0.199	-0.178633
0.398	-0.164585
0.347	-0.153058
0.079	-0.128153
0.218	-0.15833
0.092	-0.125192
0.218	-0.172385
0.17	-0.197939
0.243	-0.160838
0.221	-0.179805
0.192	-0.173878
0.289	-0.201988
0.067	-0.105835
0.17	-0.160332
0.24	-0.172192
0.288	-0.159331
0.245	-0.152903
0.171	-0.20314
0.33	-0.188738
0.267	-0.168975
0.279	-0.236623
0.24	-0.169559
0.281	-0.151358
0.182	-0.207869
0.387	-0.151491
0.374	-0.160274
0.241	-0.159365
0.252	-0.149415
0.219	-0.169718
0.149	-0.133461
0.136	-0.154278
0.357	-0.16369
0.202	-0.196336
0.077	-0.130173
0.37	-0.159755
0.17	-0.205799
0.112	-0.13168
0.166	-0.191713
0.228	-0.149499
0.236	-0.16187
0.371	-0.167087
0.175	-0.142903
0.335	-0.193306
0.228	-0.180672
0.379	-0.158051
0.163	-0.238648
0.199	-0.18029
0.206	-0.214324
0.272	-0.232176
0.245	-0.197374
0.248	-0.172354
0.128	-0.141552
0.279	-0.148151
0.143	-0.131299
0.248	-0.214125
0.338	-0.158793
0.152	-0.163067
0.384	-0.154437
0.297	-0.179406
0.324	-0.171707
0.277	-0.142193
0.093	-0.187727
0.229	-0.165523
0.208	-0.149464
0.209	-0.177769
0.368	-0.14547
0.212	-0.165781
0.36	-0.155071
0.285	-0.206454
0.245	-0.150027
0.284	-0.149151
0.187	-0.141417
0.267	-0.15353
0.196	-0.212455
0.403	-0.15875
0.312	-0.204319
0.258	-0.156017
0.179	-0.229829
0.221	-0.164314
0.248	-0.243424
0.27	-0.151249
0.477	-0.155954
0.226	-0.152813
0.384	-0.149998
0.293	-0.144147
0.259	-0.149687
0.333	-0.182533
0.252	-0.162545
0.271	-0.155775
0.092	-0.122627
0.208	-0.176526
0.078	-0.16285
0.36	-0.157321
0.188	-0.205257
0.313	-0.196463
0.257	-0.14875
0.239	-0.18348
0.1	-0.177771
0.195	-0.198086
0.262	-0.228082
0.24	-0.15774
0.235	-0.162957
0.187	-0.230271
0.268	-0.150749
0.295	-0.217781
0.277	-0.152031
0.3	-0.153875
0.254	-0.169072
0.281	-0.21132
0.193	-0.152695
0.085	-0.167486
0.212	-0.164698
0.271	-0.139303
0.3	-0.151313
0.361	-0.161532
0.36	-0.148135
0.083	-0.131192
0.075	-0.147433
0.073	-0.111959
0.071	-0.203218
0.109	-0.192552
0.101	-0.127118
0.269	-0.149453
0.378	-0.152378
0.146	-0.221093
0.227	-0.174795
0.371	-0.152618
0.148	-0.220081
0.252	-0.153717
0.222	-0.178552
0.257	-0.144052
0.147	-0.197682
0.081	-0.120097
0.423	-0.152135
0.153	-0.144355
0.197	-0.148371
0.098	-0.113658
0.265	-0.147409
0.156	-0.214078
0.322	-0.144188
0.263	-0.234847
0.176	-0.231568
0.058	-0.143127
0.361	-0.164469
0.24	-0.139724
0.286	-0.230854
0.125	-0.186255
0.219	-0.169313
0.258	-0.145008
0.106	-0.13407
0.168	-0.219776
0.273	-0.158117
0.239	-0.163971
0.201	-0.196125
0.351	-0.1648
0.278	-0.153681
0.237	-0.173479
0.195	-0.200156
0.183	-0.138535
0.183	-0.210891
0.179	-0.1394
0.264	-0.147607
0.221	-0.169256
0.376	-0.164966
0.327	-0.194474
0.338	-0.155758
0.21	-0.218611
0.319	-0.144442
0.064	-0.165934
0.286	-0.146668
0.331	-0.173265
0.214	-0.205582
0.243	-0.153043
0.174	-0.222276
0.227	-0.136363
0.178	-0.224529
0.194	-0.218461
0.355	-0.162818
0.299	-0.194873
0.43	-0.150889
0.355	-0.162087
0.095	-0.153806
0.213	-0.178021
0.253	-0.215454
0.141	-0.152338
0.051	-0.178953
0.136	-0.186406
0.291	-0.218124
0.376	-0.158749
0.403	-0.153378
0.284	-0.151364
0.052	-0.127907
0.358	-0.160044
0.242	-0.156488
0.219	-0.141931
0.255	-0.148973
0.183	-0.213426
0.258	-0.156869
0.154	-0.132593
0.241	-0.168744
0.253	-0.160222
0.384	-0.163968
0.215	-0.172338
0.226	-0.140866
0.269	-0.166718
0.148	-0.134072
0.079	-0.163401
0.131	-0.151386
0.317	-0.175635
0.279	-0.240491
0.236	-0.169583
0.188	-0.137016
0.337	-0.158237
0.185	-0.220145
0.355	-0.155847
0.193	-0.20661
0.235	-0.181888
0.124	-0.135725

## Sheet: Figure S26
b		c
Charge deficit (fC)		x	abundance (fit)	abundance (nanopore)
21.2884		1	0.506058	0.508473
20.9374		2	0.101549	0.135486
20.7446		3	0.198574	0.221657
132.489		4	0.0398471	0
79.5085		5	0.077919	0.107524
18.6319		6	0.0156357	0
74.962		7	0.0305749	0.0268599
182.853		8	0.00613535	0
22.0003		9	0.0119974	0
24.5898
22.5912
193.038
23.3086
20.7302
20.2123
24.3106
20.3987
49.0207
21.9377
20.0078
21.2652
22.1126
20.6438
21.8121
19.1714
20.1121
19.2317
14.8967
22.5529
20.3117
13.396
22.4374
73.034
21.3551
139.071
139.071
74.1859
80.838
63.253
24.1477
27.7959
20.318
77.3465
18.8795
20.1235
16.7479
11.79
19.5614
61.426
17.4069
73.9586
62.1806
15.5606
16.5283
122.704
23.4959
23.213
84.889
73.6811
226.71
20.2922
118.35
18.8478
75.1109
19.4871
201.375
126.062
115.043
66.05
68.2603
19.9693
16.0714
56.7132
16.3328
225.274
19.1405
163.467
137.705
23.0158
23.7324
143.928
75.7516
75.7067
71.7124
10.0257
83.0375
73.7611
65.2805
12.2464
227.381
21.5642
19.8447
13.7273
65.1498
118.58
17.964
18.7726
29.8172
12.1245
90.7974
10.6815
51.2753
44.6055
45.0437
14.8888
34.4618
11.5652
14.3107
18.4744
17.2009
19.8092
19.9846
19.4251
87.9672
66.5911
30.3794
212.913
10.3364
102.071
756.937
1654.56
1340.22
31.3492
16.0079
16.4645
66.2187
18.2805
12.9446
20.0864
122.212
18.8912
199.912
75.3406
20.3693
149.952
88.9144
23.1341
26.3262
80.887
82.0825
79.6049
21.9222
19.0299
105.961
21.8441
67.1548
202.957
77.2961
22.6836
19.5308
20.6478
70.0155
70.2272
80.6932
195.376
19.524
23.1318
79.5098
73.9861
20.999
79.9937
27.2462
22.4714
43.8665
43.6779
23.0393
26.2653
12.8091
67.6582
71.4613
19.7506
17.7242
17.8459
15.2526
18.1159
20.617
20.689
135.333
85.1105
22.0928
16.8986
168.378
18.8117
22.6161
24.9111
22.9527
70.2804
13.0415
22.5049
17.5059
20.3636
307.561
95.0523
138.045
17.4428
70.5109
29.0423
10.7281
255.964
28.5857
315.798
19.669
19.1623
81.5824
55.6506
124.257
38.2945
21.3281
66.1464
71.5409
20.5466
18.7951
18.7914
70.0941
15.6395
18.6325
109.965
14.1227
16.8825
16.1635
112.286
38.8644
28.904
26.1617
108.593
23.2849
23.2899
16.6315
86.3187
23.7784
22.6505
55.0603
20.1834
24.8847
18.7507
15.8329
24.6962
19.2137
14.913
17.2878
14.3127
15.8793
16.0201
27.6407
15.3215
88.9486
151.473
23.9791
86.8777
22.642
77.3903
22.999
89.4154
23.3836
136.912
18.3833
17.137
21.7652
21.8991
73.4716
72.3648
73.7497
18.2211
38.0013
18.432
16.3926
16.9726
63.1304
15.81
21.7856
17.5588
20.6627
14.5795
26.4308
21.8264
86.8799
21.9147
98.8604
24.5644
22.3015
21.0005
20.6996
24.3567
20.2406
21.3856
18.295
18.6027
172.453
18.2166
22.5023
65.7463
18.6952
68.0235
18.7504
65.7059
15.712
67.314
65.9714
16.2246
22.3262
23.1294
24.2346
22.9473
45.5294
20.9371
20.6962
14.2797
76.9043
20.809
128.504
115.434
188.409
58.3912
70.5994
60.6889
15.1814
127.627
17.6866
15.483
79.9271
46.47
22.4142
24.668
22.7686
21.1568
111.024
20.6235
119.063
77.9025
142.351
72.4944
20.2335
16.6684
17.0974
121.873
21.4693
126.305
17.6398
196.921
19.706
17.9583
21.0756
25.1877
14.0581
84.7956
154.16
22.2601
77.0853
177.744
64.6968
76.7652
21.3473
76.7078
43.8049
22.8983
19.0537
19.8546
23.3382
59.7003
77.2152
35.823
18.9265
16.6659
61.9741
60.8744
15.1087
204.443
81.0652
81.2374
23.2554
21.2677
21.2184
134.259
21.8211
69.558
21.4047
21.4467
17.1986
18.1293
21.5866
128.229
109.362
18.9761
19.2622
19.0417
18.8006
17.0743
137.987
18.4402
21.078
76.1413
25.1705
19.7226
146.36
76.5976
19.2963
90.5028
71.6307
12.2342
18.662
68.4118
67.4102
50.8364
16.4215
20.3238
19.8046
18.5024
17.8911
69.6175
67.2552
133.506
21.0837
76.825
78.2976
75.2357
31.8257
18.9869
40.014
222.834
25.0516
22.8201
29.7803
10.1623
72.5581
17.8551
21.2046
19.8745
20.7329
20.559
17.1079
72.9752
169.778
64.357
62.8082
63.3231
14.2624
21.2757
23.2345
17.3691
64.5434
339.519
24.2669
84.3902
71.0761
265.154
81.9352
22.0664
17.9984
16.7728
74.4502
53.5713
119.73
18.4629
18.4519
134.43
123.094
13.3863
19.1067
16.6183
73.8881
127.254
77.071
20.8215
244.411
21.9958
24.1231
82.7579
22.7967
80.5474
19.1406
18.6722
43.5324
31.2841
71.335
20.9223
18.4754
23.8576
133.978
26.2108
33.0578
19.3731
18.8874
17.6074
57.4634
71.8412
17.5341
63.8558
111.03
124.402
89.1454
24.5549
78.9548
88.0583
20.9907
22.6312
141.628
28.8046
20.4148
75.5231
79.5157
70.2577
48.0072
19.018
73.1727
38.4602
17.1987
18.1337
115.643
120.838
45.4931
16.0098
16.8623
19.579
17.3893
31.3277
70.2689
88.8111
26.8783
87.3332
37.5495
19.3878
22.6641
43.3287
18.8019
191.424
87.0287
20.5848
18.169
79.9975
43.567
122.688
59.9504
124.051
19.125
24.4408
16.8555
25.5311
16.2625
86.4643
25.8387
24.7228
74.0772
78.8684
21.0995
74.9188
19.3373
19.9062
104.187
18.2179
20.5613
15.5659
16.0079
20.8167
19.1511
113.443
61.2724
89.785
16.2145
75.9504
82.5205
22.577
24.0295
79.3978
217.137
151.583
21.9965
19.78
85.8371
19.8468
24.1571
20.5949
77.5561
135.189
123.876
238.618
22.0402
78.0653
137.656
34.1661
77.3718
20.1744
38.3606
40.0454
17.7056
80.2396
23.1895
22.0114
150.224
57.3192
80.2196
38.6212
66.7567
21.0015
75.5447
20.2938
21.9774
63.2002
70.4442
185.95
70.9087
20.4424
51.3163
12.2765
15.2537
21.3096
242.197
15.9806
17.6048
66.0353
24.1312
28.6731
21.5788
21.3289
75.728
22.6364
70.9624
77.7085
97.3489
203.9
75.5748
142.202
19.8294
20.2832
135.62
79.1538
75.4364
82.0363
26.5242
19.1996
123.66
68.4292
124.906
20.2902
19.7125
22.0533
62.8698
22.8133
23.7244
22.3359
22.3355
67.4491
27.1858
71.9813
22.5102
22.2653
23.1845
22.6133
309.034
20.7346
271.658
73.7649
125.633
18.564
44.0485
18.5699
19.0267
96.0208
18.8029
48.2296
126.792
16.704
18.8758
17.4228
84.6278
83.0225
23.6922
26.7713
71.6508
22.7202
19.7092
81.8087
59.5178
157.205
21.8115
19.7614
75.1731
212.216
90.6268
245.471
74.1007
70.4818
16.556
64.7943
20.4143
10.6878
20.4171
18.4173
31.8897
36.4206
41.2427
21.3379
76.7042
20.8553
20.5399
22.5345
127.6
130.561
69.0069
51.6561
19.1603
17.8798
20.5285
199.979
55.9318
160.899
13.3539
69.3927
21.448
116.214
125.702
278.491
62.8828
68.6606
16.1515
21.1308
71.0634
59.1913
30.5348
19.1713
74.9554
17.0357
65.1603
66.971
67.8056
18.1504
68.8812
66.4657
151.324
16.6162
15.6922
14.6056
57.8233
37.321
15.428
23.4582
17.7953
52.2625
41.4286
61.2215
58.3718
64.173
15.3195
68.1207
74.7353
70.7699
135.869
22.6098
81.9468
48.2429
27.0197
80.3107
80.3512
18.1499
49.4149
77.1232
22.6514
18.6104
17.8973
130.506
120.908
20.6764
35.7931
130.625
82.7095
19.8618
65.9807
189.336
18.2913
167.353
40.9477
21.2244
20.7259
74.2076
13.1632
43.6275
21.6409
20.9318
20.9337
19.6853
83.7331
13.6078
22.2899
36.4266
43.3056
65.7013
18.1963
15.7677
16.5458
17.2765
19.8513
19.4555
37.854
24.4586
24.1851
22.6224
111.844
106.486
20.8219
71.8423
76.8503
88.0862
71.9709
21.4198
75.4297
68.037
81.1567
33.9206
24.1701
20.9669
73.2386
73.811
22.4122
22.8485
95.6222
18.4761
68.1283
21.3832
29.0935
66.1054
21.0693
23.0065
24.8918
23.2781
21.1151
21.6817
83.8082
48.1329
70.5462
17.5037
83.1059
73.0682
18.051
18.693
63.2641
21.7845
18.1279
16.6623
128.729
18.8448
17.2387
64.8543
20.6607
21.1668
222.499
138.552
20.3966
18.7128
15.8068
199.149
23.8595
44.0355
21.5278
74.5949
124.343
19.0472
264.19
81.9241
107.187
11.3454
19.0903
17.8715
17.1689
17.2276
17.7192
15.4962
23.1427
14.4801
79.0327
139.356
17.8458
23.2205
115.935
17.2739
71.4829
20.5572
87.0539
28.141
133.346
73.181
139.727
57.3654
18.7168
22.1515
27.6019
19.363
20.9491
46.0936
20.8437
47.2455
19.9376
16.6211
21.7139
22.7696
21.1034
21.3943
24.4222
76.0043
21.9076
72.9554
20.9097
82.5008
270.462
22.8679
23.4597
21.1157
43.0616
120.037
17.6435
20.0971
16.8198
19.1445
66.9229
19.0724
14.1948
19.3737
19.3256
156.116
59.3088
16.5506
74.3674
25.9067
83.5313
18.8234
21.1514
69.0313
71.8506
81.6216
109.856
23.2863
20.2138
24.4488
76.9407
115.125
21.6686
204.545
23.9909
16.8045
17.0594
19.8755
16.2044
44.2865
54.7243
71.5362
17.5236
127.322
21.2991
76.2273
22.638
75.0119
18.4256
77.8514
46.3816
20.655
20.38
70.5119
57.5422
17.9199
18.6303
16.3443
20.902
130.534
20.378
15.0485
68.3473
23.3321
106.622
196.957
36.393
118.193
69.6571
160.458
138.107
88.1779
34.2463
20.6329
21.5141
20.3501
74.5777
70.3546
22.1082
19.2625
21.0278
75.4445
126.754
22.0974
57.1625
102.173
71.9573
66.3785
17.9138
17.5094
71.8997
21.2555
60.7212
71.2796
154.389
71.9705
20.8357
62.9785
11.8545
73.7911
22.8434
20.8742
20.9926
22.0313
77.0714
191.524
76.6472
19.1369
32.5355
46.1646
20.3982
72.2263
132.923
20.822
103.464
62.1341
58.2982
18.8916
60.5655
191.614
36.6811
17.3589
19.5911
27.3555
61.4486
67.1314
16.242
62.383
15.7944
44.3054
17.9152
18.5785
15.8202
17.983
22.3061
59.8843
15.9581
92.3056
17.5432
19.0829
19.1743
10.853
13.9511
14.6625
60.8599
62.6973
17.1903
20.2697
72.7054
21.7138
129.584
54.923
22.286
20.974
18.7697
69.6483
126.145
75.7053
19.9795
53.547
72.8945
17.2999
17.7373
19.9251
18.5086
64.5413
10.8677
38.735
20.7868
23.0587
59.7639
18.1071
18.6113
71.7787
73.8378
79.1141
15.0549
129.374
20.6741
26.4911
12.9256
21.0651
23.392
20.3136
19.3948
18.1252
58.8008
34.1466
77.1801
18.927
72.3535
64.4969
18.2828
18.2152
115.591
19.1646
67.9752
61.8492
23.4517
21.8816
81.3642
132.94
151.651
59.4158
75.26
21.375
78.8356
14.6373
72.3544
21.2663
75.0115
70.7393
20.2388
116.23
19.1517
21.9518
70.2542
19.8476
68.3414
19.9654
63.785
125.197
19.1752
48.8777
17.6177
17.4526
82.4481
23.1285
15.4986
85.0208
21.6615
68.8565
21.6748
19.9788
143.492
71.7259
18.7258
20.302
19.2412
27.1722
10.8762
17.7354
136.869
90.9878
20.1913
19.3505
19.2228
71.1458
18.8332
24.8016
18.8099
20.4289
67.2366
20.5006
92.3462
75.5403
21.0472
20.0104
74.6376
21.1942
18.3336
21.8544
20.7669
34.5275
21.1786
13.0851
20.6983
139.127
19.0648
45.7493
21.9379
21.0769
17.9286
33.3987
19.071
67.8243
128.776
18.0489
20.8349
21.4885
23.0925
19.0114
18.3739
39.8316
22.9118
126.739
55.8227
17.9237
20.0579
75.7303
21.8255
22.0479
15.4324
21.3079
21.3818
18.9002
20.8852
34.0552
20.2162
18.6641
130.336
18.1439
21.2399
37.3065
22.2672
367.753
79.8939
97.2412
33.2857
74.206
152.662
73.1046
40.6969
23.6762
11.1646
72.1168
15.9558
20.7966
55.0556
130.542
29.9424
33.6304
20.1187
55.965
18.1344
76.2477
40.9289
80.9884
18.8012
53.1143
19.6761
18.0211
186.201
21.1872
29.8152
23.8974
23.6145
21.0292
126.349
26.7609
66.5894
20.6624
19.465
20.4153
15.2041
163.208
68.5808
21.4106
25.3763
23.1043
21.0206
21.3418
18.3266
158.13
19.3018
40.3458
135.52
18.4464
18.4837
154.74
22.332
28.0815
67.5572
10.6445
12.9719
19.5054
20.0277
20.6546
20.7241
19.9491
112.179
21.8506
18.6616
22.0037
70.8215
18.5438
126.061
20.6988
71.415
72.1441
132.359
12.9256
73.5326
89.0973
17.5474
126.48
35.322
74.8922
144.103
75.7141
21.8732
30.1165
18.8998
126.503
132.518
142.127
64.5372
21.2006
19.7195
17.3972
17.1709
70.3159
22.209
22.2542
22.3834
19.0174
33.7331
50.0636
54.2107
22.0809
19.1369
23.1536
20.6248
100.076
70.3496
45.8792
16.36
265.698
68.5972
30.9562
21.5855
60.6236
147.348
80.0639
19.9133
18.4544
111.242
20.2389
18.695
1749.49
15.7051
17.9748
70.0353
15.7547
121.398
214.07
76.3522
27.3788
74.3738
75.5535
69.7562
16.9545
75.5011
20.7599
19.7449
68.772
19.0199
66.1076
96.3207
21.2676
19.7277
20.6767
127.781
76.9309
17.9606
17.7975
50.8131
40.0282
36.8868
68.5167
33.5724
22.0563
22.3972
125.684
119.005
2414.54
73.8984
25.1152
21.9823
49.6309
73.306
19.6333
196.72
71.1592
20.7007
74.2306
20.7907
20.2892
21.1136
18.5689
75.3617
17.5617
18.9653
10.7788
18.4085
68.1527
53.5613
17.9879
46.4119
58.4619
119.811
35.5426
112.616
26.8229
20.3525
54.5134
19.4568
20.0314
16.6097
16.6422
22.6728
52.3162
19.4469
19.3911
66.8426
59.035
189.463
15.7283
23.6887
17.0482
18.2252
20.5962
93.0711
66.9324
19.6453
14.7084
21.4153
85.985
21.9521
19.4347
16.7243
70.2867
110.586
82.3775
23.1063
19.2631
19.9742
19.396
194.124
24.1847
16.8669
20.4168
19.0228
56.8505
19.2575
19.9371
60.9707
19.221
17.3944
20.2952
23.3606
21.0928
64.687
107.025
17.6285
135.497
19.9337
98.4369
62.577
79.4447
75.6182
20.5968
10.2971
196.293
79.3397
20.3584
17.9895
19.0012
21.6816
30.6784
62.3321
17.9672
20.3016
21.3102
20.7106
20.0644
200.364
18.2569
18.2934
20.767
20.9278
19.3884
22.4872
71.2794
71.5678
63.0531
71.1517
23.64
73.4421
18.3031
128.351
83.3177
67.8989
30.7603
85.7863
65.8257
91.1803
145.164
65.7003
73.896
15.0289
71.9737
74.4506
10.3102
247.759
73.5367
20.3881
100.166
18.4796
17.9884
143.706
17.8066
131.365
21.797
19.0882
18.9568
28.4943
18.2948
13.7726
68.3327
22.1432
72.2184
18.7757
16.7928
18.2551
18.2919
131.792
81.0463
23.9782
69.5481
72.7955
19.9232
19.0706
139.373
18.9046
12.2469
24.1439
15.4046
18.8465
52.8888
17.993
33.7601
85.8182
44.1409
22.994
20.4156
22.4448
19.481
82.4204
73.0231
18.6055
58.2055
138.09
72.1715
20.2309
19.3487
20.1707
73.0642
139.751
180.248
122.468
71.9869
19.7631
30.4283
144.03
59.2922
18.0144
20.8389
18.0585
94.1203
19.7493
24.5813
19.6725
18.9984
80.2072
45.1439
17.6948
62.4387
54.126
74.5198
76.4818
20.2698
76.4647
52.3816
134.452
20.6299
18.3523
69.8063
82.3744
29.1125
71.8537
19.0932
18.8889
22.2657
18.7403
18.43
197.291
35.2529
11.4377
18.3731
160.174
22.6933
17.526
140.861
25.0622
17.673
39.5196
22.6293
20.3144
55.1082
20.1838
148.63
18.1815
68.9743
19.1132
19.2508
39.5118
18.7668
11.3768
17.5442
21.6583
17.8888
21.3427
17.0221
75.4639
74.1223
27.6597
71.437
45.7895
19.9557
36.7621
10.489
22.4167
17.4503
183.43
21.4932
21.8402
18.572
77.8015
18.7733
119.354
18.6137
129.635
141.27
19.597
20.1717
16.7335
188.62
125.483
17.1367
55.8373
18.4027
27.8651
76.4599
23.669
40.2172
20.6832
17.673
22.7928
20.1397
79.7166
21.0453
71.5208
74.0201
21.32
18.7288
18.3738
229.997
77.466
137.978
97.2907
23.6698
52.9783
18.76
84.4502
40.1326
60.4089
15.4421
70.6133
63.0036
66.4962
23.4431
34.1963
63.3406
23.6344
20.1298
118.436
130.662
27.174
42.7052
78.6061
66.7808
21.6701
137.779
17.8052
82.019
205.824
20.5693
18.2311
75.1363
18.9992
78.1353
18.7517
18.4903
10.4646
56.4231
13.6633
80.7625
106.003
25.3542
82.3348
128.125
118.563
136.104
188.437
147.148
136.323
74.8449
19.8717
40.3489
98.346
136.832
74.4015
210.873
17.9839
16.3348
22.3311
20.9176
26.618
18.2629
70.3876
18.8827
19.9559
11.4055
17.0537
102.011
28.7494
76.2655
23.3803
163.283
18.7348
51.4935
19.6866
20.9808
22.5835
76.8273
17.0858
72.6693
21.1339
17.1239
17.9691
65.0486
171.625
16.5563
84.7798
10.8325
33.2105
362.053
68.9997
61.2985
19.2768
16.4671
43.0027
21.9135
77.3347
22.1703
55.5975
70.5243
20.9972
27.2714
21.9059
109.946
10.3264
19.0036
22.1735
21.3942
21.418
20.244
73.7779
129.315
46.4639
20.5499
73.1853
21.3584
10.1715
81.4518
122.285
52.3567
68.1701
18.3631
13.1671
21.7795
77.1768
22.7533
69.1872
23.4008
144.008
43.3217
23.3912
20.6377
81.1253
17.9135
20.5542
22.9313
28.6995
13.1703
149.766
18.8244
77.9506
106.806
19.0453
17.113
40.563
174.271
21.784
23.4851
24.1197
78.8081
91.1976
19.3406
20.7298
22.1223
75.8009
20.3474
101.611
31.9114
19.6784
22.683
82.8214
75.8275
32.5061
18.3398
218.74
21.7213
19.7199
70.6895
19.4876
78.6125
80.826
18.2443
35.3786
21.9733
45.3533
13.0945
19.926
19.1318
189.258
22.7612
42.3654
82.9994
22.2288
20.1405
18.1541
123.057
68.1332
19.7767
18.2716
43.3681
18.1744
11.7663
71.4364
20.8285
20.9557
17.7255
67.0297
21.9462
19.7239
84.0394
10.4112
75.0812
162.417
49.6401
17.7613
20.0094
84.7062
22.2152
24.4736
21.7905
69.0324
188.731
75.9107
77.9201
74.9454
42.6666
28.9469
15.894
72.9637
57.5236
137.33
22.2997
125.176
17.5586
16.7947
16.3509
84.8574
21.7805
138.469
119.864
74.4837
34.4371
20.8918
98.8402
70.3291
18.7934
20.9007
19.2801
269.427
73.349
1565.12
22.4082
36.3694
134.748
18.9719
18.5889
18.0982
23.415
66.4948
66.6035
22.9833
12.2363
20.9871
79.3924
117.219
23.5743
66.5572
39.5586
56.2569
20.4318
46.4044
21.7273
19.4584
34.2062
20.0412
18.0963
24.3778
20.6433
77.3423
135.74
161.965
26.5764
58.1596
67.6295
69.5906
18.8747
132.321
20.765
74.337
19.9586
77.9232
20.2145
21.0778
24.7574
18.7026
16.6546
79.316
20.5801
21.5018
80.7152
76.5372
26.0526
15.5343
75.8798
31.2366
101.255
10.8454
22.4341
183.434
20.2742
81.928
23.3588
21.5376
19.2272
11.7461
22.1396
21.1174
24.2095
21.3069
59.4839
83.2712
22.2024
20.8649
21.3511
13.5968
72.0471
22.3156
23.4738
84.7493
22.3477
21.1266
231.28
21.3336
90.8475
67.4294
43.5072
62.4849
74.7252
27.2283
201.215
19.175
19.3633
83.6024
55.7735
62.8948
72.8289
28.1254
68.8819
21.5578
[truncated: 2 more rows]

## Sheet: Figure S27
Experiment	% Unfolded	% Folded	% Sized
1	30.7	69.3	29.3
2	26	74	24
3	23.65	76.3	19
Mean	26.78	73.2	24.1
Standard error	2.07	2.06	2.98

[truncated: 2 more sheets: Figure S29, Table S8]
